# Supplementary material for: Multidimensional tumor-blood profiling uncovers systemic lymphocyte-monocyte imbalance in pituitary neuroendocrine tumors
Source: Signal Transduct Target Ther. 2025 Nov 18;10:377. doi: 10.1038/s41392-025-02489-0 (PMC12627556; doi:10.1038/s41392-025-02489-0)
Supplement: Supplementary file 2 — Supplementary Table 1 [file 41392_2025_2489_MOESM2_ESM.xlsx]

## Sheet: S1a. 883 PitNETs tissue bulk
Supplementary Table 1. Clinical characteristics and sample information of the PitNETs cohort. Related to Figure 1.
Supplementary Table 1a. Clinical characteristics and sample information of 883 PitNET tumor tissues (bulk RNA sequencing)
SampleID	DataResource	Cohort	Gender	Age	WHO2017tumortype	Secretion	Subgroup (Bulk RNA-seq)	Lineage (bulk RNA-seq & WHO)	HormoneGroup	CavernousInvasion	TumorSize	MIB1_Percent	HormoneStaining	VisualDefect	MedicalHistory	TF_TPIT	TF_PIT1	TF_SF1
H0001	Yao_et_al (PMID: 35218667)	Ruijin	Male	26	Lactotroph	Hyperperprolactinemia	G3	PIT1	GH	Yes	>= 3	1	Positive	Yes	NA	NA	NA	NA
H0002	Yao_et_al (PMID: 35218667)	Ruijin	Male	42	Lactotroph	Hyperperprolactinemia	G2	PIT1	PRL	No	1 - 3	1	Positive	Yes	No	NA	NA	NA
H0003	Yao_et_al (PMID: 35218667)	Ruijin	Female	22	Lactotroph	Hyperperprolactinemia	G2	PIT1	PRL	No	< 1	1	Positive	No	No	NA	NA	NA
H0004	Yao_et_al (PMID: 35218667)	Ruijin	Female	27	Plurihormonal PIT-1	Hyperperprolactinemia	G3	PIT1	GH	Yes	1 - 3	2	Positive	Yes	NA	NA	NA	NA
H0005	Yao_et_al (PMID: 35218667)	Ruijin	Female	32	Lactotroph	Hyperperprolactinemia	G2	PIT1	PRL	Yes	>= 3	5	Positive	No	No	NA	NA	NA
H0006	Yao_et_al (PMID: 35218667)	Ruijin	Male	40	Lactotroph	Hyperperprolactinemia	G1	PIT1	PRL	Yes	1 - 3	1	Positive	Yes	No	NA	NA	NA
H0007	Yao_et_al (PMID: 35218667)	Ruijin	Female	47	Lactotroph	Hyperperprolactinemia	G1	PIT1	PRL	No	1 - 3	1	Positive	No	No	NA	NA	NA
H0008	Yao_et_al (PMID: 35218667)	Ruijin	Male	27	Lactotroph	Hyperperprolactinemia	G1	PIT1	PRL	No	1 - 3	1	Positive	No	No	NA	NA	NA
H0009	Yao_et_al (PMID: 35218667)	Ruijin	Female	31	Corticotroph	Silent	G5	TPIT	NFPA	Yes	1 - 3	1	Negative	Yes	No	NA	NA	NA
H0010	Yao_et_al (PMID: 35218667)	Ruijin	Female	33	Plurihormonal PIT-1	Silent	G3	PIT1	GH	No	1 - 3	3	Positive	No	No	NA	NA	NA
H0011	Yao_et_al (PMID: 35218667)	Ruijin	Female	55	Corticotroph	Silent	G5	TPIT	NFPA	Yes	1 - 3	1	Positive	Yes	No	NA	NA	NA
H0012	Yao_et_al (PMID: 35218667)	Ruijin	Male	52	Gonadotroph	Silent	G6	SF1	NFPA	No	1 - 3	1	Positive	Yes	No	NA	NA	NA
H0013	Yao_et_al (PMID: 35218667)	Ruijin	Male	60	Gonadotroph	Silent	G6	SF1	NFPA	No	1 - 3	NA	Negative	Yes	No	NA	NA	NA
H0014	Yao_et_al (PMID: 35218667)	Ruijin	Female	82	Corticotroph	Silent	G5	TPIT	NFPA	Yes	>= 3	1	Positive	Yes	No	NA	NA	NA
H0015	Yao_et_al (PMID: 35218667)	Ruijin	Male	45	Gonadotroph	Silent	G6	SF1	NFPA	No	>= 3	1	Positive	No	No	NA	NA	NA
H0016	Yao_et_al (PMID: 35218667)	Ruijin	Male	26	Somatotroph	Acromegaly	G3	PIT1	GH	No	1 - 3	20	Positive	No	No	NA	NA	NA
H0017	Yao_et_al (PMID: 35218667)	Ruijin	Male	30	Somatotroph	Acromegaly	G3	PIT1	GH	Yes	>= 3	5	Positive	Yes	No	NA	NA	NA
H0018	Yao_et_al (PMID: 35218667)	Ruijin	Male	67	Gonadotroph	Silent	G6	SF1	NFPA	No	1 - 3	2	Negative	Yes	No	NA	NA	NA
H0019	Yao_et_al (PMID: 35218667)	Ruijin	Female	65	Corticotroph	Silent	G5	TPIT	NFPA	Yes	>= 3	1	Negative	No	No	NA	NA	NA
H0020	Yao_et_al (PMID: 35218667)	Ruijin	Female	45	Corticotroph	Silent	G5	TPIT	NFPA	No	1 - 3	1	Negative	Yes	No	NA	NA	NA
H0021	Yao_et_al (PMID: 35218667)	Ruijin	Male	42	Gonadotroph	Silent	G6	SF1	NFPA	No	1 - 3	5	Positive	Yes	No	NA	NA	NA
H0022	Yao_et_al (PMID: 35218667)	Ruijin	Female	57	Corticotroph	Silent	G5	TPIT	NFPA	No	1 - 3	1	Positive	Yes	No	NA	NA	NA
H0023	Yao_et_al (PMID: 35218667)	Ruijin	Female	55	Corticotroph	Silent	G5	TPIT	NFPA	No	1 - 3	2	Negative	Yes	No	NA	NA	NA
H0024	Yao_et_al (PMID: 35218667)	Ruijin	Male	30	Somatotroph	Acromegaly	G3	PIT1	GH	Yes	1 - 3	2	Positive	No	No	-	+	-
H0025	Yao_et_al (PMID: 35218667)	Ruijin	Female	67	Null Cell	Silent	G6	Null	NFPA	No	>= 3	3	Negative	No	No	NA	NA	NA
H0026	Yao_et_al (PMID: 35218667)	Ruijin	Male	65	Gonadotroph	Silent	G6	SF1	NFPA	No	1 - 3	1	Positive	Yes	No	NA	NA	NA
H0027	Yao_et_al (PMID: 35218667)	Ruijin	Female	66	Gonadotroph	Silent	G6	SF1	NFPA	No	1 - 3	2	Negative	No	No	NA	NA	NA
H0028	Yao_et_al (PMID: 35218667)	Ruijin	Male	34	Corticotroph	Silent	G4	TPIT	NFPA	No	1 - 3	1	Positive	No	No	NA	NA	NA
H0030	Yao_et_al (PMID: 35218667)	Ruijin	Female	29	Thyrotroph	Hyperthyroidism	G3	PIT1	GH	No	>= 3	2	Positive	Yes	No	NA	NA	NA
H0031	Yao_et_al (PMID: 35218667)	Ruijin	Female	44	Corticotroph	Silent	G5	TPIT	NFPA	No	>= 3	3	Negative	Yes	No	NA	NA	NA
H0032	Yao_et_al (PMID: 35218667)	Ruijin	Female	41	Somatotroph	Silent	G3	PIT1	GH	No	1 - 3	1	Positive	No	No	NA	NA	NA
H0033	Yao_et_al (PMID: 35218667)	Ruijin	Female	47	Lactotroph	Hyperperprolactinemia	G3	PIT1	GH	No	1 - 3	1	Positive	No	No	NA	NA	NA
H0034	Yao_et_al (PMID: 35218667)	Ruijin	Male	54	Gonadotroph	Silent	G6	SF1	NFPA	No	>= 3	1	Negative	Yes	No	NA	NA	NA
H0035	Yao_et_al (PMID: 35218667)	Ruijin	Male	75	Gonadotroph	Silent	G6	SF1	NFPA	No	>= 3	3	Positive	Yes	No	NA	NA	NA
H0036	Yao_et_al (PMID: 35218667)	Ruijin	Male	65	Gonadotroph	Silent	G6	SF1	NFPA	No	1 - 3	1	Negative	Yes	No	NA	NA	NA
H0037	Yao_et_al (PMID: 35218667)	Ruijin	Male	74	Gonadotroph	Silent	G6	SF1	NFPA	No	>= 3	1	Positive	Yes	No	NA	NA	NA
H0038	Yao_et_al (PMID: 35218667)	Ruijin	Male	65	Gonadotroph	Silent	G6	SF1	NFPA	No	1 - 3	1	Positive	No	No	NA	NA	NA
H0039	Yao_et_al (PMID: 35218667)	Ruijin	Female	57	Gonadotroph	Silent	G6	SF1	NFPA	Yes	>= 3	1	Positive	No	No	NA	NA	NA
H0040	Yao_et_al (PMID: 35218667)	Ruijin	Male	53	Gonadotroph	Silent	G6	SF1	NFPA	No	1 - 3	1	Positive	No	No	NA	NA	NA
H0041	Yao_et_al (PMID: 35218667)	Ruijin	Male	52	Gonadotroph	Silent	G6	SF1	NFPA	No	1 - 3	1	Positive	No	No	NA	NA	NA
H0042	Yao_et_al (PMID: 35218667)	Ruijin	Female	34	Corticotroph	Silent	G5	TPIT	NFPA	No	>= 3	1	Negative	No	No	NA	NA	NA
H0043	Yao_et_al (PMID: 35218667)	Ruijin	Female	68	Corticotroph	Silent	G5	TPIT	NFPA	No	>= 3	1	Negative	Yes	No	NA	NA	NA
H0044	Yao_et_al (PMID: 35218667)	Ruijin	Female	49	Null Cell	Silent	G6	Null	NFPA	Yes	>= 3	1	Negative	Yes	No	NA	NA	NA
H0045	Yao_et_al (PMID: 35218667)	Ruijin	Male	42	Gonadotroph	Silent	G6	SF1	NFPA	No	< 1	2	Positive	No	No	NA	NA	NA
H0046	Yao_et_al (PMID: 35218667)	Ruijin	Male	37	Somatotroph	Acromegaly	G3	PIT1	GH	No	1 - 3	10	Positive	No	No	NA	NA	NA
H0047	Yao_et_al (PMID: 35218667)	Ruijin	Male	59	Gonadotroph	Silent	G6	SF1	NFPA	Yes	>= 3	1	Positive	Yes	No	NA	NA	NA
H0048	Yao_et_al (PMID: 35218667)	Ruijin	Female	64	Corticotroph	Silent	G5	TPIT	NFPA	No	>= 3	3	Positive	Yes	No	NA	NA	NA
H0049	Yao_et_al (PMID: 35218667)	Ruijin	Male	26	Gonadotroph	Silent	G6	SF1	NFPA	No	1 - 3	3	Negative	Yes	No	NA	NA	NA
H0050	Yao_et_al (PMID: 35218667)	Ruijin	Female	67	Gonadotroph	Silent	G6	SF1	NFPA	No	1 - 3	3	Negative	Yes	No	NA	NA	NA
H0051	Yao_et_al (PMID: 35218667)	Ruijin	Female	61	Gonadotroph	Silent	G6	SF1	NFPA	No	>= 3	6	Negative	Yes	No	NA	NA	NA
H0052	Yao_et_al (PMID: 35218667)	Ruijin	Female	65	Gonadotroph	Silent	G6	SF1	NFPA	No	1 - 3	1	Negative	No	No	-	-	+
H0053	Yao_et_al (PMID: 35218667)	Ruijin	Female	30	Lactotroph	Hyperperprolactinemia	G2	PIT1	PRL	No	< 1	1	Positive	No	NA	NA	NA	NA
H0054	Yao_et_al (PMID: 35218667)	Ruijin	Male	52	Gonadotroph	Silent	G6	SF1	NFPA	Yes	1 - 3	2	Negative	Yes	No	NA	NA	NA
H0055	Yao_et_al (PMID: 35218667)	Ruijin	Female	24	Plurihormonal PIT-1	Hyperperprolactinemia	G3	PIT1	GH	Yes	>= 3	4	Positive	No	No	NA	NA	NA
H0056	Yao_et_al (PMID: 35218667)	Ruijin	Male	44	Somatotroph	Acromegaly	G3	PIT1	GH	No	1 - 3	2	Positive	No	No	NA	NA	NA
H0057	Yao_et_al (PMID: 35218667)	Ruijin	Female	57	Corticotroph	Silent	G5	TPIT	NFPA	No	1 - 3	2	Negative	No	No	NA	NA	NA
H0058	Yao_et_al (PMID: 35218667)	Ruijin	Female	41	Gonadotroph	Silent	G6	SF1	NFPA	Yes	1 - 3	2	Negative	No	No	NA	-	-
H0059	Yao_et_al (PMID: 35218667)	Ruijin	Male	28	Lactotroph	Silent	G1	PIT1	PRL	No	1 - 3	1	Positive	No	No	NA	NA	NA
H0060	Yao_et_al (PMID: 35218667)	Ruijin	Female	32	Lactotroph	Hyperperprolactinemia	G1	PIT1	PRL	No	< 1	1	Positive	No	NA	NA	NA	NA
H0061	Yao_et_al (PMID: 35218667)	Ruijin	Female	61	Corticotroph	Cushing	G4	TPIT	ACTH	Yes	1 - 3	3	Positive	No	No	NA	NA	NA
H0062	Yao_et_al (PMID: 35218667)	Ruijin	Male	81	Gonadotroph	Silent	G6	SF1	NFPA	No	1 - 3	4	Negative	Yes	No	NA	NA	NA
H0063	Yao_et_al (PMID: 35218667)	Ruijin	Male	53	Gonadotroph	Silent	G6	SF1	NFPA	No	1 - 3	2	Positive	Yes	No	NA	NA	NA
H0064	Yao_et_al (PMID: 35218667)	Ruijin	Female	22	Lactotroph	Hyperperprolactinemia	G2	PIT1	PRL	No	>= 3	5	Positive	No	No	NA	NA	NA
H0065	Yao_et_al (PMID: 35218667)	Ruijin	Female	53	Somatotroph	Acromegaly	G1	PIT1	PRL	Yes	1 - 3	2	Positive	No	No	NA	NA	NA
H0066	Yao_et_al (PMID: 35218667)	Ruijin	Female	41	Lactotroph	Hyperperprolactinemia	G1	PIT1	PRL	No	< 1	1	Positive	No	No	NA	NA	NA
H0067	Yao_et_al (PMID: 35218667)	Ruijin	Male	63	Somatotroph	Acromegaly	G3	PIT1	GH	Yes	1 - 3	3	Positive	Yes	No	NA	NA	NA
H0068	Yao_et_al (PMID: 35218667)	Ruijin	Female	56	Somatotroph	Acromegaly	G3	PIT1	GH	No	1 - 3	1	Positive	No	No	NA	NA	NA
H0069	Yao_et_al (PMID: 35218667)	Ruijin	Male	33	Somatotroph	Acromegaly	G1	PIT1	PRL	No	< 1	1	Positive	No	No	NA	NA	NA
H0070	Yao_et_al (PMID: 35218667)	Ruijin	Male	63	Gonadotroph	Silent	G6	SF1	NFPA	No	1 - 3	3	Positive	No	No	NA	NA	NA
H0071	Yao_et_al (PMID: 35218667)	Ruijin	Female	57	Gonadotroph	Silent	G6	SF1	NFPA	No	1 - 3	2	Positive	No	No	NA	NA	NA
H0072	Yao_et_al (PMID: 35218667)	Ruijin	Female	38	Somatotroph	Acromegaly	G3	PIT1	GH	No	1 - 3	2	Positive	No	No	NA	NA	NA
H0073	Yao_et_al (PMID: 35218667)	Ruijin	Male	63	Gonadotroph	Silent	G6	SF1	NFPA	No	1 - 3	2	Positive	Yes	No	NA	NA	NA
H0074	Yao_et_al (PMID: 35218667)	Ruijin	Male	44	Lactotroph	Hyperperprolactinemia	G2	PIT1	PRL	No	1 - 3	1	Positive	No	No	NA	NA	NA
H0075	Yao_et_al (PMID: 35218667)	Ruijin	Female	61	Gonadotroph	Silent	G6	SF1	NFPA	No	>= 3	2	Positive	Yes	No	NA	NA	NA
H0076	Yao_et_al (PMID: 35218667)	Ruijin	Male	53	Lactotroph	Hyperperprolactinemia	G2	PIT1	PRL	Yes	1 - 3	3	Positive	No	No	NA	NA	NA
H0077	Yao_et_al (PMID: 35218667)	Ruijin	Female	58	Lactotroph	Hyperperprolactinemia	G2	PIT1	PRL	Yes	1 - 3	3	Positive	No	No	NA	NA	NA
H0078	Yao_et_al (PMID: 35218667)	Ruijin	Female	22	Lactotroph	Hyperperprolactinemia	G2	PIT1	PRL	No	1 - 3	1	Positive	No	No	NA	NA	NA
H0079	Yao_et_al (PMID: 35218667)	Ruijin	Female	64	Thyrotroph	Silent	G3	PIT1	GH	No	1 - 3	1	Positive	No	No	NA	NA	NA
H0080	Yao_et_al (PMID: 35218667)	Ruijin	Male	45	Lactotroph	Hyperperprolactinemia	G2	PIT1	PRL	Yes	1 - 3	10	Positive	No	No	NA	NA	NA
H0081	Yao_et_al (PMID: 35218667)	Ruijin	Male	50	Somatotroph	Acromegaly	G3	PIT1	GH	No	1 - 3	1	Positive	No	No	NA	NA	NA
H0082	Yao_et_al (PMID: 35218667)	Ruijin	Male	64	Gonadotroph	Silent	G6	SF1	NFPA	No	>= 3	2	Positive	Yes	No	NA	NA	NA
H0083	Yao_et_al (PMID: 35218667)	Ruijin	Female	64	Corticotroph	Silent	G5	TPIT	NFPA	Yes	1 - 3	2	Negative	No	No	NA	NA	NA
H0084	Yao_et_al (PMID: 35218667)	Ruijin	Male	73	Gonadotroph	Silent	G6	SF1	NFPA	Yes	>= 3	2	Positive	No	No	NA	-	+
H0085	Yao_et_al (PMID: 35218667)	Ruijin	Female	26	Gonadotroph	Silent	G6	SF1	NFPA	No	>= 3	2	Positive	No	No	-	-	-
H0086	Yao_et_al (PMID: 35218667)	Ruijin	Female	81	Gonadotroph	Silent	G6	SF1	NFPA	No	1 - 3	5	Positive	No	No	NA	NA	NA
H0087	Yao_et_al (PMID: 35218667)	Ruijin	Female	53	Somatotroph	Acromegaly	G3	PIT1	GH	Yes	1 - 3	2	Positive	No	No	NA	NA	NA
H0088	Yao_et_al (PMID: 35218667)	Ruijin	Female	63	Gonadotroph	Silent	G6	SF1	NFPA	No	1 - 3	2	Positive	Yes	No	NA	NA	NA
H0089	Yao_et_al (PMID: 35218667)	Ruijin	Male	59	Gonadotroph	Silent	G6	SF1	NFPA	No	1 - 3	1	Positive	No	No	NA	NA	NA
H0090	Yao_et_al (PMID: 35218667)	Ruijin	Female	32	Corticotroph	Silent	G4	TPIT	NFPA	Yes	>= 3	20	Positive	Yes	No	NA	NA	NA
H0091	Yao_et_al (PMID: 35218667)	Ruijin	Female	35	Lactotroph	Hyperperprolactinemia	G1	PIT1	PRL	No	1 - 3	1	Positive	No	No	NA	NA	NA
H0092	Yao_et_al (PMID: 35218667)	Ruijin	Male	25	Somatotroph	Acromegaly	G3	PIT1	GH	Yes	>= 3	3	Positive	Yes	No	NA	NA	NA
H0093	Yao_et_al (PMID: 35218667)	Ruijin	Female	66	Corticotroph	Silent	G5	TPIT	NFPA	Yes	>= 3	4	Positive	Yes	No	NA	NA	NA
H0094	Yao_et_al (PMID: 35218667)	Ruijin	Female	44	Lactotroph	Hyperperprolactinemia	G2	PIT1	PRL	No	< 1	3	Positive	No	NA	NA	NA	NA
H0095	Yao_et_al (PMID: 35218667)	Ruijin	Male	66	Gonadotroph	Silent	G6	SF1	NFPA	No	1 - 3	1	Positive	No	No	NA	NA	NA
H0096	Yao_et_al (PMID: 35218667)	Ruijin	Female	74	Gonadotroph	Silent	G6	SF1	NFPA	No	1 - 3	2	Positive	No	No	NA	NA	NA
H0097	Yao_et_al (PMID: 35218667)	Ruijin	Male	52	Corticotroph	Silent	G4	TPIT	NFPA	No	>= 3	1	Positive	Yes	No	NA	NA	NA
H0098	Yao_et_al (PMID: 35218667)	Ruijin	Female	65	Corticotroph	Cushing	G4	TPIT	ACTH	Yes	>= 3	10	Positive	Yes	No	NA	NA	NA
H0100	Yao_et_al (PMID: 35218667)	Ruijin	Male	66	Gonadotroph	Silent	G6	SF1	NFPA	No	1 - 3	5	Positive	No	No	NA	NA	NA
H0101	Yao_et_al (PMID: 35218667)	Ruijin	Male	35	Lactotroph	Hyperperprolactinemia	G2	PIT1	PRL	Yes	>= 3	2	Positive	Yes	NA	NA	NA	NA
H0102	Yao_et_al (PMID: 35218667)	Ruijin	Female	26	Somatotroph	Acromegaly	G3	PIT1	GH	No	>= 3	2	Positive	Yes	No	NA	NA	NA
H0103	Yao_et_al (PMID: 35218667)	Ruijin	Female	54	Somatotroph	Acromegaly	G3	PIT1	GH	Yes	1 - 3	2	Positive	No	No	NA	NA	NA
H0104	Yao_et_al (PMID: 35218667)	Ruijin	Female	50	Corticotroph	Silent	G5	TPIT	NFPA	Yes	>= 3	10	Positive	Yes	No	NA	NA	NA
H0105	Yao_et_al (PMID: 35218667)	Ruijin	Female	46	Somatotroph	Silent	G3	PIT1	GH	No	1 - 3	1	Positive	Yes	No	NA	NA	NA
H0106	Yao_et_al (PMID: 35218667)	Ruijin	Female	45	Gonadotroph	Silent	G6	SF1	NFPA	Yes	1 - 3	2	Positive	No	No	NA	-	-
H0107	Yao_et_al (PMID: 35218667)	Ruijin	Female	49	Plurihormonal PIT-1	Silent	G3	PIT1	GH	No	1 - 3	2	Positive	No	No	NA	NA	NA
H0108	Yao_et_al (PMID: 35218667)	Ruijin	Female	53	Corticotroph	Silent	G5	TPIT	NFPA	No	>= 3	5	Negative	Yes	No	NA	NA	NA
H0109	Yao_et_al (PMID: 35218667)	Ruijin	Female	70	Corticotroph	Cushing	G4	TPIT	ACTH	No	1 - 3	1	Positive	No	No	NA	NA	NA
H0110	Yao_et_al (PMID: 35218667)	Ruijin	Female	33	Lactotroph	Hyperperprolactinemia	G2	PIT1	PRL	No	1 - 3	5	Positive	No	No	-	+	-
H0111	Yao_et_al (PMID: 35218667)	Ruijin	Female	39	Corticotroph	Cushing	G4	TPIT	ACTH	No	1 - 3	1	Positive	No	No	+	NA	NA
H0112	Yao_et_al (PMID: 35218667)	Ruijin	Female	48	Lactotroph	Hyperperprolactinemia	G2	PIT1	PRL	Yes	>= 3	30	Positive	Yes	NA	NA	NA	NA
H0113	Yao_et_al (PMID: 35218667)	Ruijin	Female	22	Lactotroph	Hyperperprolactinemia	G1	PIT1	PRL	No	< 1	1	Positive	No	No	NA	NA	NA
H0114	Yao_et_al (PMID: 35218667)	Ruijin	Male	34	Lactotroph	Hyperperprolactinemia	G3	PIT1	GH	No	>= 3	2	Positive	No	No	NA	NA	NA
H0115	Yao_et_al (PMID: 35218667)	Ruijin	Female	55	Null Cell	Silent	G6	Null	NFPA	No	1 - 3	1	Negative	Yes	No	-	-	-
H0116	Yao_et_al (PMID: 35218667)	Ruijin	Female	26	Lactotroph	Hyperperprolactinemia	G2	PIT1	PRL	Yes	1 - 3	10	Positive	No	NA	NA	NA	NA
H0117	Yao_et_al (PMID: 35218667)	Ruijin	Female	43	Gonadotroph	Silent	G6	SF1	NFPA	No	1 - 3	1	Positive	No	No	NA	NA	NA
H0118	Yao_et_al (PMID: 35218667)	Ruijin	Female	70	Corticotroph	Silent	G5	TPIT	NFPA	Yes	>= 3	2	Positive	Yes	No	NA	NA	NA
H0119	Yao_et_al (PMID: 35218667)	Ruijin	Female	50	Somatotroph	Acromegaly	G3	PIT1	GH	No	1 - 3	1	Positive	No	No	-	+	-
H0120	Yao_et_al (PMID: 35218667)	Ruijin	Male	65	Corticotroph	Silent	G4	TPIT	NFPA	No	1 - 3	1	Positive	No	No	NA	NA	NA
H0121	Yao_et_al (PMID: 35218667)	Ruijin	Female	26	Corticotroph	Silent	G4	TPIT	NFPA	No	1 - 3	3	Positive	No	No	+	-	-
H0122	Yao_et_al (PMID: 35218667)	Ruijin	Female	56	Gonadotroph	Silent	G6	SF1	NFPA	No	1 - 3	1	Positive	No	No	-	-	-
H0123	Yao_et_al (PMID: 35218667)	Ruijin	Male	62	Gonadotroph	Silent	G6	SF1	NFPA	No	1 - 3	1	Positive	Yes	No	-	-	-
H0124	Yao_et_al (PMID: 35218667)	Ruijin	Female	46	Somatotroph	Acromegaly	G3	PIT1	GH	No	< 1	1	Positive	No	No	-	+	-
H0125	Yao_et_al (PMID: 35218667)	Ruijin	Female	43	Corticotroph	Silent	G5	TPIT	NFPA	Yes	>= 3	1	Negative	Yes	No	+	-	-
H0126	Yao_et_al (PMID: 35218667)	Ruijin	Male	72	Gonadotroph	Silent	G6	SF1	NFPA	No	1 - 3	1	Positive	No	No	-	-	+
H0127	Yao_et_al (PMID: 35218667)	Ruijin	Male	43	Gonadotroph	Silent	G6	SF1	NFPA	No	>= 3	2	Positive	Yes	No	-	-	+
H0128	Yao_et_al (PMID: 35218667)	Ruijin	Female	70	Corticotroph	Silent	G5	TPIT	NFPA	Yes	>= 3	2	Positive	Yes	No	+	-	-
H0129	Yao_et_al (PMID: 35218667)	Ruijin	Female	63	Somatotroph	Acromegaly	G3	PIT1	GH	No	>= 3	1	Positive	Yes	No	-	+	-
H0130	Yao_et_al (PMID: 35218667)	Ruijin	Female	36	Gonadotroph	Silent	G6	SF1	NFPA	Yes	1 - 3	2	Negative	No	No	-	-	+
H0131	Yao_et_al (PMID: 35218667)	Ruijin	Male	53	Somatotroph	Acromegaly	G3	PIT1	GH	Yes	>= 3	2	Positive	No	No	-	+	-
H0132	Yao_et_al (PMID: 35218667)	Ruijin	Female	25	Somatotroph	Acromegaly	G3	PIT1	GH	No	1 - 3	3	Positive	No	No	-	+	-
H0133	Yao_et_al (PMID: 35218667)	Ruijin	Male	65	Null Cell	Silent	G6	Null	NFPA	No	1 - 3	1	Negative	Yes	No	-	-	-
H0134	Yao_et_al (PMID: 35218667)	Ruijin	Male	53	Somatotroph	Acromegaly	G3	PIT1	GH	No	< 1	1	Positive	No	No	-	+	-
H0135	Yao_et_al (PMID: 35218667)	Ruijin	Female	38	Corticotroph	Silent	G5	TPIT	NFPA	Yes	>= 3	2	Positive	Yes	No	+	-	-
H0136	Yao_et_al (PMID: 35218667)	Ruijin	Male	63	Corticotroph	Silent	G6	SF1	NFPA	Yes	>= 3	1	Positive	Yes	No	+	-	-
H0137	Yao_et_al (PMID: 35218667)	Ruijin	Female	40	Gonadotroph	Silent	G6	SF1	NFPA	No	1 - 3	3	Positive	Yes	No	-	-	+
H0138	Yao_et_al (PMID: 35218667)	Ruijin	Female	27	Lactotroph	Hyperperprolactinemia	G2	PIT1	PRL	No	< 1	3	Positive	No	NA	-	+	-
H0139	Yao_et_al (PMID: 35218667)	Ruijin	Female	63	Gonadotroph	Silent	G6	SF1	NFPA	Yes	>= 3	2	Negative	Yes	No	-	-	+
H0140	Yao_et_al (PMID: 35218667)	Ruijin	Female	68	Lactotroph	Silent	G3	PIT1	GH	Yes	1 - 3	1	Positive	Yes	No	-	+	-
H0141	Yao_et_al (PMID: 35218667)	Ruijin	Female	62	Corticotroph	Silent	G5	TPIT	NFPA	No	1 - 3	3	Positive	No	No	+	-	-
H0142	Yao_et_al (PMID: 35218667)	Ruijin	Male	47	Somatotroph	Acromegaly	G3	PIT1	GH	No	1 - 3	5	Positive	No	No	-	+	-
H0145	Yao_et_al (PMID: 35218667)	Ruijin	Male	60	Gonadotroph	Silent	G6	SF1	NFPA	No	>= 3	2	Negative	Yes	No	-	-	+
H0146	Yao_et_al (PMID: 35218667)	Ruijin	Male	50	Null Cell	Silent	G6	Null	NFPA	Yes	>= 3	1	Negative	Yes	No	NA	NA	NA
H0147	Yao_et_al (PMID: 35218667)	Ruijin	Male	28	Lactotroph	Hyperperprolactinemia	G1	PIT1	PRL	No	< 1	2	Positive	No	NA	-	+	-
H0148	Yao_et_al (PMID: 35218667)	Ruijin	Female	15	Lactotroph	Hyperperprolactinemia	G1	PIT1	PRL	No	< 1	2	Positive	No	NA	-	+	-
H0149	Yao_et_al (PMID: 35218667)	Ruijin	Female	25	Lactotroph	Hyperperprolactinemia	G2	PIT1	PRL	Yes	1 - 3	4	Positive	No	No	-	+	-
H0151	Yao_et_al (PMID: 35218667)	Ruijin	Male	63	Gonadotroph	Silent	G6	SF1	NFPA	No	1 - 3	1	Negative	Yes	No	-	-	+
H0152	Yao_et_al (PMID: 35218667)	Ruijin	Female	47	Lactotroph	Hyperperprolactinemia	G2	PIT1	PRL	No	1 - 3	1	Positive	No	NA	-	+	-
H0153	Yao_et_al (PMID: 35218667)	Ruijin	Male	38	Gonadotroph	Silent	G6	SF1	NFPA	Yes	>= 3	10	Negative	Yes	No	-	-	+
H0154	Yao_et_al (PMID: 35218667)	Ruijin	Male	46	Gonadotroph	Silent	G6	SF1	NFPA	No	1 - 3	2	Positive	No	No	-	-	+
H0155	Yao_et_al (PMID: 35218667)	Ruijin	Male	65	Corticotroph	Cushing	G4	TPIT	ACTH	Yes	1 - 3	1	Positive	No	No	NA	NA	NA
H0156	Yao_et_al (PMID: 35218667)	Ruijin	Male	51	Gonadotroph	Silent	G6	SF1	NFPA	No	1 - 3	1	Positive	Yes	No	NA	NA	NA
H0157	Yao_et_al (PMID: 35218667)	Ruijin	Female	51	Somatotroph	Acromegaly	G3	PIT1	GH	No	1 - 3	3	Positive	No	No	-	+	-
H0158	Yao_et_al (PMID: 35218667)	Ruijin	Female	84	Gonadotroph	Silent	G6	SF1	NFPA	Yes	1 - 3	2	Positive	Yes	No	-	-	+
H0159	Yao_et_al (PMID: 35218667)	Ruijin	Female	57	Lactotroph	Hyperperprolactinemia	G2	PIT1	PRL	No	1 - 3	5	Positive	No	No	NA	NA	NA
H0160	Yao_et_al (PMID: 35218667)	Ruijin	Female	64	Plurihormonal-Multihormone	Silent	G6	SF1	NFPA	No	1 - 3	1	Positive	No	No	+	+	-
H0161	Yao_et_al (PMID: 35218667)	Ruijin	Female	13	Lactotroph	Hyperperprolactinemia	G2	PIT1	PRL	Yes	>= 3	10	Positive	No	No	NA	NA	NA
H0162	Yao_et_al (PMID: 35218667)	Ruijin	Male	64	Gonadotroph	Silent	G6	SF1	NFPA	No	1 - 3	NA	Positive	No	No	-	-	+
H0163	Yao_et_al (PMID: 35218667)	Ruijin	Male	62	Gonadotroph	Silent	G6	SF1	NFPA	No	1 - 3	NA	Positive	No	No	-	-	+
H0164	Yao_et_al (PMID: 35218667)	Ruijin	Female	33	Corticotroph	Silent	G5	TPIT	NFPA	No	>= 3	2	Positive	No	No	+	-	-
H0167	Yao_et_al (PMID: 35218667)	Ruijin	Female	20	Lactotroph	Hyperperprolactinemia	G1	PIT1	PRL	No	< 1	1	Positive	No	No	NA	NA	NA
H0168	Yao_et_al (PMID: 35218667)	Ruijin	Male	52	Null Cell	Silent	G6	Null	NFPA	Yes	1 - 3	1	Negative	No	No	NA	NA	NA
H0169	Yao_et_al (PMID: 35218667)	Ruijin	Male	56	Gonadotroph	Silent	G6	SF1	NFPA	No	1 - 3	2	Negative	No	No	-	-	+
H0170	Yao_et_al (PMID: 35218667)	Ruijin	Male	56	Gonadotroph	Silent	G6	SF1	NFPA	No	1 - 3	2	Negative	No	No	-	-	-
H0171	Yao_et_al (PMID: 35218667)	Ruijin	Female	30	Lactotroph	Hyperperprolactinemia	G3	PIT1	GH	No	1 - 3	3	Positive	No	No	-	+	-
H0172	Yao_et_al (PMID: 35218667)	Ruijin	Male	36	Lactotroph	Hyperperprolactinemia	G2	PIT1	PRL	No	1 - 3	1	Positive	No	No	NA	NA	NA
H0173	Yao_et_al (PMID: 35218667)	Ruijin	Male	34	Gonadotroph	Silent	G6	SF1	NFPA	No	>= 3	2	Negative	Yes	No	-	-	+
H0174	Yao_et_al (PMID: 35218667)	Ruijin	Female	68	Gonadotroph	Silent	G6	SF1	NFPA	Yes	>= 3	1	Positive	Yes	No	+	-	+
H0175	Yao_et_al (PMID: 35218667)	Ruijin	Male	59	Gonadotroph	Silent	G6	SF1	NFPA	No	1 - 3	1	Negative	No	No	NA	NA	NA
H0176	Yao_et_al (PMID: 35218667)	Ruijin	Male	58	Lactotroph	Hyperperprolactinemia	G2	PIT1	PRL	Yes	>= 3	1	Positive	No	NA	-	+	-
H0177	Yao_et_al (PMID: 35218667)	Ruijin	Male	75	Gonadotroph	Silent	G6	SF1	NFPA	No	1 - 3	1	Positive	No	No	-	-	+
H0178	Yao_et_al (PMID: 35218667)	Ruijin	Male	28	Lactotroph	Hyperperprolactinemia	G2	PIT1	PRL	Yes	>= 3	5	Positive	Yes	No	NA	NA	NA
H0179	Yao_et_al (PMID: 35218667)	Ruijin	Male	22	Lactotroph	Hyperperprolactinemia	G2	PIT1	PRL	Yes	>= 3	1	Positive	Yes	No	NA	NA	NA
H0180	Yao_et_al (PMID: 35218667)	Ruijin	Male	62	Gonadotroph	Silent	G6	SF1	NFPA	No	>= 3	1	Positive	Yes	No	-	-	+
H0181	Yao_et_al (PMID: 35218667)	Ruijin	Female	39	Gonadotroph	Silent	G6	SF1	NFPA	No	1 - 3	3	Negative	No	No	-	-	+
H0182	Yao_et_al (PMID: 35218667)	Ruijin	Female	27	Lactotroph	Hyperperprolactinemia	G1	PIT1	PRL	No	1 - 3	3	Positive	No	NA	-	+	-
H0183	Yao_et_al (PMID: 35218667)	Ruijin	Female	39	Corticotroph	Silent	G5	TPIT	NFPA	No	1 - 3	5	Positive	No	No	+	+	-
H0184	Yao_et_al (PMID: 35218667)	Ruijin	Male	64	Gonadotroph	Silent	G6	SF1	NFPA	Yes	1 - 3	1	Positive	Yes	No	-	-	+
H0185	Yao_et_al (PMID: 35218667)	Ruijin	Female	29	Somatotroph	Acromegaly	G3	PIT1	GH	Yes	1 - 3	3	Positive	No	No	-	+	-
H0186	Yao_et_al (PMID: 35218667)	Ruijin	Female	63	Gonadotroph	Silent	G6	SF1	NFPA	No	1 - 3	1	Positive	No	No	-	-	+
H0187	Yao_et_al (PMID: 35218667)	Ruijin	Female	50	Corticotroph	Silent	G5	TPIT	NFPA	Yes	>= 3	3	Negative	Yes	No	+	-	-
H0188	Lin_et_al (PMID: 38658971)	Ruijin	Male	39	Lactotroph	Hyperperprolactinemia	G2	PIT1	PRL	Yes	1 - 3	1	Positive	No	No	-	+	-
H0189	Lin_et_al (PMID: 38658971)	Ruijin	Female	64	Corticotroph	Silent	G5	TPIT	NFPA	No	1 - 3	1	Negative	No	No	+	-	-
H0190	Lin_et_al (PMID: 38658971)	Ruijin	Male	65	Lactotroph	Hyperperprolactinemia	G2	PIT1	PRL	Yes	1 - 3	2	Positive	Yes	No	-	+	-
H0191	Lin_et_al (PMID: 38658971)	Ruijin	Male	64	Lactotroph	Silent	G3	PIT1	GH	No	1 - 3	2	Positive	No	No	-	+	-
H0192	Lin_et_al (PMID: 38658971)	Ruijin	Male	60	Somatotroph	Silent	G3	PIT1	GH	No	1 - 3	3	Positive	No	No	-	+	-
H0193	Lin_et_al (PMID: 38658971)	Ruijin	Female	56	Somatotroph	Acromegaly	G3	PIT1	GH	No	< 1	2	Positive	No	No	+	+	-
H0194	Lin_et_al (PMID: 38658971)	Ruijin	Male	23	Lactotroph	Hyperperprolactinemia	G2	PIT1	PRL	No	>= 3	1	Positive	No	No	-	+	-
H0195	Lin_et_al (PMID: 38658971)	Ruijin	Male	59	FSH	Silent	G6	SF1	NFPA	Yes	1 - 3	2	Positive	No	No	-	-	-
H0196	Lin_et_al (PMID: 38658971)	Ruijin	Male	63	Gonadotroph	Silent	G6	SF1	NFPA	No	1 - 3	1	Negative	No	No	-	-	+
H0197	Lin_et_al (PMID: 38658971)	Ruijin	Female	51	Somatotroph	Silent	G3	PIT1	GH	Yes	1 - 3	3	Positive	Yes	No	-	+	-
H0198	Lin_et_al (PMID: 38658971)	Ruijin	Male	66	Gonadotroph	Silent	G6	SF1	NFPA	No	1 - 3	3	Positive	No	No	-	-	+
H0199	Lin_et_al (PMID: 38658971)	Ruijin	Female	63	Corticotroph	Silent	G5	TPIT	NFPA	Yes	>= 3	2	Positive	No	No	+	-	-
H0200	Lin_et_al (PMID: 38658971)	Ruijin	Male	43	Gonadotroph	Silent	G6	SF1	NFPA	No	1 - 3	1	Positive	No	No	-	-	+
H0201	Lin_et_al (PMID: 38658971)	Ruijin	Female	13	Lactotroph	Hyperperprolactinemia	G3	PIT1	GH	Yes	>= 3	5	Positive	Yes	Yes	-	+	-
H0202	Lin_et_al (PMID: 38658971)	Ruijin	Female	36	Somatotroph	Acromegaly	G3	PIT1	GH	No	1 - 3	1	Positive	No	No	-	+	-
H0203	Lin_et_al (PMID: 38658971)	Ruijin	Female	73	Somatotroph	Acromegaly	G3	PIT1	GH	No	< 1	1	Positive	No	No	-	+	NA
H0204	Lin_et_al (PMID: 38658971)	Ruijin	Female	55	Gonadotroph	Silent	G6	SF1	NFPA	No	1 - 3	3	Negative	No	Yes	-	-	+
H0205	Lin_et_al (PMID: 38658971)	Ruijin	Male	62	Gonadotroph	Silent	G6	SF1	NFPA	Yes	>= 3	3	Positive	Yes	No	-	-	+
H0206	Lin_et_al (PMID: 38658971)	Ruijin	Female	52	Corticotroph	Silent	G5	TPIT	NFPA	No	1 - 3	2	Negative	No	No	+	-	-
H0207	Lin_et_al (PMID: 38658971)	Ruijin	Female	51	NA	Silent	G1	PIT1	PRL	Yes	1 - 3	1	Negative	No	No	NA	NA	NA
H0208	Lin_et_al (PMID: 38658971)	Ruijin	Male	63	Gonadotroph	Silent	G6	SF1	NFPA	No	1 - 3	2	Positive	No	No	-	-	+
H0209	Lin_et_al (PMID: 38658971)	Ruijin	Female	27	Lactotroph	Hyperperprolactinemia	G2	PIT1	PRL	No	< 1	1	Positive	No	Yes	-	+	-
H0210	Lin_et_al (PMID: 38658971)	Ruijin	Male	40	Gonadotroph	Silent	G6	SF1	NFPA	No	1 - 3	5	Negative	No	No	-	-	+
H0211	Lin_et_al (PMID: 38658971)	Ruijin	Female	69	Lactotroph	Hyperperprolactinemia	G2	PIT1	PRL	Yes	NA	3	Positive	No	No	-	+	-
H0212	Lin_et_al (PMID: 38658971)	Ruijin	Female	57	Gonadotroph	Silent	G6	SF1	NFPA	No	1 - 3	3	Positive	Yes	No	-	-	+
H0213	Lin_et_al (PMID: 38658971)	Ruijin	Male	47	Gonadotroph	Silent	G6	SF1	NFPA	Yes	1 - 3	2	Positive	No	No	-	-	+
H0214	Lin_et_al (PMID: 38658971)	Ruijin	Male	35	Gonadotroph	Silent	G6	SF1	NFPA	No	>= 3	5	Positive	No	No	-	-	-
H0215	Lin_et_al (PMID: 38658971)	Ruijin	Male	68	Gonadotroph	Silent	G6	SF1	NFPA	No	1 - 3	1	Negative	No	No	NA	NA	NA
H0216	Lin_et_al (PMID: 38658971)	Ruijin	Female	43	Plurihormonal PIT-1	Acromegaly	G3	PIT1	GH	No	1 - 3	1	Positive	No	No	-	+	-
H0217	Lin_et_al (PMID: 38658971)	Ruijin	Male	66	Gonadotroph	Silent	G6	SF1	NFPA	Yes	1 - 3	8	Positive	No	No	-	-	+
H0218	Lin_et_al (PMID: 38658971)	Ruijin	Male	25	Plurihormonal PIT-1	Hyperperprolactinemia	G3	PIT1	GH	No	>= 3	1	Negative	Yes	No	-	+	-
H0220	Lin_et_al (PMID: 38658971)	Ruijin	Female	58	Somatotroph	Acromegaly	G3	PIT1	GH	No	1 - 3	1	Positive	No	No	-	+	-
H0221	Lin_et_al (PMID: 38658971)	Ruijin	Male	39	Gonadotroph	Silent	G6	SF1	NFPA	No	1 - 3	3	Positive	No	No	-	-	+
H0222	Lin_et_al (PMID: 38658971)	Ruijin	Male	59	Gonadotroph	Silent	G6	SF1	NFPA	No	1 - 3	3	Negative	No	No	-	-	+
H0223	Lin_et_al (PMID: 38658971)	Ruijin	Female	57	Lactotroph	Hyperperprolactinemia	G2	PIT1	PRL	Yes	1 - 3	4	Positive	No	No	-	+	-
H0224	Lin_et_al (PMID: 38658971)	Ruijin	Male	49	Corticotroph	Silent	G4	TPIT	NFPA	No	1 - 3	1	Positive	No	No	+	-	-
H0225	Lin_et_al (PMID: 38658971)	Ruijin	Male	33	Gonadotroph	Silent	G6	SF1	NFPA	No	1 - 3	3	Positive	Yes	No	-	-	+
H0226	Lin_et_al (PMID: 38658971)	Ruijin	Female	32	Plurihormonal-Multihormone	Hyperperprolactinemia	G5	TPIT	NFPA	Yes	1 - 3	5	Positive	No	No	+	-	-
H0227	Lin_et_al (PMID: 38658971)	Ruijin	Male	72	Gonadotroph	Silent	G6	SF1	NFPA	No	1 - 3	1	Negative	No	No	-	-	+
H0228	Lin_et_al (PMID: 38658971)	Ruijin	Male	53	Plurihormonal-Multihormone	Silent	G6	SF1	NFPA	No	1 - 3	1	Positive	No	No	-	-	+
H0229	Lin_et_al (PMID: 38658971)	Ruijin	Male	37	Gonadotroph	Silent	G6	SF1	NFPA	No	>= 3	1	Positive	No	Yes	-	-	+
H0230	Lin_et_al (PMID: 38658971)	Ruijin	Male	53	Gonadotroph	Silent	G6	SF1	NFPA	No	1 - 3	1	Positive	No	No	-	-	+
H0231	Lin_et_al (PMID: 38658971)	Ruijin	Male	76	Gonadotroph	Silent	G6	SF1	NFPA	No	< 1	2	Positive	No	No	-	-	+
H0232	Lin_et_al (PMID: 38658971)	Ruijin	Male	41	Gonadotroph	Silent	G6	SF1	NFPA	No	>= 3	1	Negative	Yes	No	NA	NA	NA
H0233	Lin_et_al (PMID: 38658971)	Ruijin	Male	63	Plurihormonal PIT-1	Silent	G6	SF1	NFPA	No	1 - 3	1	Positive	Yes	No	-	+	-
H0234	Lin_et_al (PMID: 38658971)	Ruijin	Female	28	FSH	Silent	G6	SF1	NFPA	No	1 - 3	5	Positive	No	Yes	-	-	-
H0235	Lin_et_al (PMID: 38658971)	Ruijin	Female	49	Gonadotroph	Silent	G6	SF1	NFPA	No	>= 3	1	Positive	Yes	No	-	-	+
H0237	Lin_et_al (PMID: 38658971)	Ruijin	Male	78	Gonadotroph	Silent	G6	SF1	NFPA	No	1 - 3	1	Positive	No	No	-	-	+
H0238	Lin_et_al (PMID: 38658971)	Ruijin	Male	72	Gonadotroph	Silent	G6	SF1	NFPA	No	1 - 3	3	Negative	No	No	-	-	+
H0239	Lin_et_al (PMID: 38658971)	Ruijin	Female	62	FSH	Silent	G6	SF1	NFPA	No	1 - 3	1	Positive	No	No	-	-	-
H0240	Lin_et_al (PMID: 38658971)	Ruijin	Female	64	FSH	Silent	G6	SF1	NFPA	No	1 - 3	3	Positive	No	No	-	-	-
H0241	Lin_et_al (PMID: 38658971)	Ruijin	Female	70	Plurihormonal PIT-1	PRL	G6	SF1	NFPA	No	>= 3	1	Positive	Yes	No	-	+	-
H0242	Lin_et_al (PMID: 38658971)	Ruijin	Female	74	Null Cell	Silent	G6	Null	NFPA	Yes	1 - 3	10	Negative	No	No	-	-	-
H0243	Lin_et_al (PMID: 38658971)	Ruijin	Female	56	Gonadotroph	Silent	G5	TPIT	NFPA	Yes	1 - 3	5	Negative	Yes	No	NA	NA	NA
H0244	Lin_et_al (PMID: 38658971)	Ruijin	Male	50	Gonadotroph	Silent	G6	SF1	NFPA	No	>= 3	1	Positive	Yes	No	-	-	+
H0245	Lin_et_al (PMID: 38658971)	Ruijin	Female	33	Plurihormonal PIT-1	Silent	G3	PIT1	GH	No	1 - 3	1	Negative	No	No	-	+	-
H0246	Lin_et_al (PMID: 38658971)	Ruijin	Female	44	Lactotroph	PRL	G4	TPIT	NFPA	Yes	1 - 3	1	Positive	No	Yes	-	+	-
H0247	Lin_et_al (PMID: 38658971)	Ruijin	Female	59	Lactotroph	Hyperperprolactinemia	G2	PIT1	PRL	No	>= 3	1	Positive	Yes	Yes	-	+	+
H0248	Lin_et_al (PMID: 38658971)	Ruijin	Male	42	Gonadotroph	Silent	G6	SF1	NFPA	No	>= 3	3	Positive	No	No	-	-	+
H0249	Lin_et_al (PMID: 38658971)	Ruijin	Male	55	Gonadotroph	Silent	G1	PIT1	PRL	No	1 - 3	1	Negative	Yes	No	-	-	+
H0250	Lin_et_al (PMID: 38658971)	Ruijin	Female	27	FSH	Silent	G6	SF1	NFPA	No	1 - 3	2	Positive	No	No	-	-	-
H0251	Lin_et_al (PMID: 38658971)	Ruijin	Female	27	NA	PRL	G1	PIT1	PRL	No	>= 3	1	Positive	No	Yes	-	+	-
H0252	Lin_et_al (PMID: 38658971)	Ruijin	Female	50	Gonadotroph	PRL	G6	SF1	NFPA	No	1 - 3	2	Positive	No	No	-	-	+
H0253	Lin_et_al (PMID: 38658971)	Ruijin	Male	60	Gonadotroph	Silent	G6	SF1	NFPA	Yes	>= 3	2	Positive	No	No	-	-	+
H0255	Lin_et_al (PMID: 38658971)	Ruijin	Female	69	Somatotroph	Acromegaly	G3	PIT1	GH	No	1 - 3	2	Positive	No	No	-	-	-
H0256	Lin_et_al (PMID: 38658971)	Ruijin	Female	41	Corticotroph	Silent	G4	TPIT	NFPA	No	1 - 3	3	Negative	Yes	No	+	-	-
H0258	Lin_et_al (PMID: 38658971)	Ruijin	Male	65	Gonadotroph	Silent	G6	SF1	NFPA	No	1 - 3	1	Positive	Yes	No	NA	NA	NA
H0262	Lin_et_al (PMID: 38658971)	Ruijin	Female	54	Corticotroph	Silent	G5	TPIT	NFPA	Yes	1 - 3	2	Positive	Yes	No	+	-	-
H0264	Lin_et_al (PMID: 38658971)	Ruijin	Male	34	Lactotroph	Hyperperprolactinemia	G2	PIT1	PRL	No	1 - 3	1	Negative	Yes	No	-	+	-
H0265	Lin_et_al (PMID: 38658971)	Ruijin	Female	53	Plurihormonal-Multihormone	PRL	G6	SF1	NFPA	Yes	1 - 3	2	Negative	No	No	-	+	+
H0266	Lin_et_al (PMID: 38658971)	Ruijin	Female	22	Lactotroph	Hyperperprolactinemia	G3	PIT1	PRL	Yes	1 - 3	5	Positive	No	No	-	+	-
H0267	Lin_et_al (PMID: 38658971)	Ruijin	Male	61	Gonadotroph	Silent	G6	SF1	NFPA	Yes	1 - 3	2	Positive	No	No	-	-	+
H0268	Lin_et_al (PMID: 38658971)	Ruijin	Female	52	Lactotroph	Silent	G2	PIT1	PRL	Yes	1 - 3	1	Negative	No	No	-	+	-
H0269	Lin_et_al (PMID: 38658971)	Ruijin	Male	74	Gonadotroph	Silent	G6	SF1	NFPA	No	1 - 3	2	Positive	No	No	-	-	+
H0270	Lin_et_al (PMID: 38658971)	Ruijin	Male	79	Gonadotroph	Silent	G6	SF1	NFPA	No	1 - 3	1	Positive	Yes	No	NA	NA	+
H0271	Lin_et_al (PMID: 38658971)	Ruijin	Male	51	Gonadotroph	Silent	G6	SF1	NFPA	No	1 - 3	1	Negative	Yes	No	NA	NA	NA
H0272	Lin_et_al (PMID: 38658971)	Ruijin	Female	31	Lactotroph	Hyperperprolactinemia	G2	PIT1	PRL	No	1 - 3	NA	Positive	No	Yes	-	+	-
H0273	Lin_et_al (PMID: 38658971)	Ruijin	Male	47	Gonadotroph	Silent	G3	PIT1	GH	No	1 - 3	2	Positive	No	No	-	+	+
H0274	Lin_et_al (PMID: 38658971)	Ruijin	Male	30	Plurihormonal PIT-1	Silent	G3	PIT1	GH	Yes	>= 3	3	Positive	No	No	-	+	-
H0275	Lin_et_al (PMID: 38658971)	Ruijin	Male	64	Plurihormonal PIT-1	Silent	G2	PIT1	PRL	Yes	1 - 3	1	Negative	No	No	-	+	-
H0276	Lin_et_al (PMID: 38658971)	Ruijin	Male	58	Plurihormonal-Multihormone	Silent	G6	SF1	NFPA	No	1 - 3	1	Positive	No	No	+	-	NA
H0277	Lin_et_al (PMID: 38658971)	Ruijin	Female	32	Plurihormonal PIT-1	Silent	G3	PIT1	GH	Yes	1 - 3	8	Positive	No	No	-	+	-
H0278	Lin_et_al (PMID: 38658971)	Ruijin	Male	58	Lactotroph	Silent	G3	PIT1	GH	No	1 - 3	1	Positive	No	No	-	+	-
H0279	Lin_et_al (PMID: 38658971)	Ruijin	Male	69	Lactotroph	Hyperperprolactinemia	G2	PIT1	PRL	Yes	NA	3	Positive	No	No	-	+	-
H0280	Lin_et_al (PMID: 38658971)	Ruijin	Female	41	FSH	Silent	G6	SF1	NFPA	No	1 - 3	2	Positive	No	No	-	-	-
H0281	Lin_et_al (PMID: 38658971)	Ruijin	Female	57	Plurihormonal PIT-1	Silent	G3	PIT1	GH	No	>= 3	1	Negative	No	No	-	+	-
H0282	Lin_et_al (PMID: 38658971)	Ruijin	Female	25	Plurihormonal PIT-1	Silent	G3	PIT1	GH	No	>= 3	1	Negative	Yes	No	-	+	-
H0283	Lin_et_al (PMID: 38658971)	Ruijin	Female	36	Null Cell	Silent	G6	Null	NFPA	No	>= 3	5	Negative	Yes	No	-	-	-
H0284	Lin_et_al (PMID: 38658971)	Ruijin	Female	66	Plurihormonal PIT-1	Silent	G3	PIT1	GH	No	1 - 3	1	Positive	No	No	-	+	-
H0285	Lin_et_al (PMID: 38658971)	Ruijin	Female	72	Gonadotroph	Silent	G6	SF1	NFPA	No	1 - 3	3	Positive	No	No	-	-	+
H0286	Lin_et_al (PMID: 38658971)	Ruijin	Female	41	Corticotroph	Silent	G4	TPIT	NFPA	No	1 - 3	3	Negative	No	No	+	-	-
H0287	Lin_et_al (PMID: 38658971)	Ruijin	Male	30	Lactotroph	Silent	G1	PIT1	PRL	No	>= 3	3	Positive	No	No	-	+	-
H0288	Lin_et_al (PMID: 38658971)	Ruijin	Female	44	Lactotroph	Hyperperprolactinemia	G2	PIT1	PRL	No	>= 3	2	Positive	No	No	-	+	-
H0289	Lin_et_al (PMID: 38658971)	Ruijin	Female	36	Corticotroph	Silent	G5	TPIT	NFPA	No	1 - 3	2	Negative	No	No	+	-	-
H0290	Lin_et_al (PMID: 38658971)	Ruijin	Male	69	Plurihormonal-Multihormone	Silent	G3	PIT1	GH	No	1 - 3	5	NA	No	No	+	+	-
H0291	Lin_et_al (PMID: 38658971)	Ruijin	Female	34	Lactotroph	Hyperperprolactinemia	G2	PIT1	PRL	No	1 - 3	1	Positive	No	No	-	+	-
H0292	Lin_et_al (PMID: 38658971)	Ruijin	Male	48	Lactotroph	Hyperperprolactinemia	G2	PIT1	PRL	Yes	1 - 3	2	Positive	No	No	-	+	-
H0293	Lin_et_al (PMID: 38658971)	Ruijin	Male	55	Lactotroph	Hyperperprolactinemia	G3	PIT1	GH	No	NA	3	Negative	Yes	NA	NA	NA	NA
H0294	Lin_et_al (PMID: 38658971)	Ruijin	Female	54	Corticotroph	Silent	G5	TPIT	NFPA	No	NA	3	Negative	Yes	NA	NA	NA	NA
H0299	Lin_et_al (PMID: 38658971)	Ruijin	Female	66	Corticotroph	Silent	G5	TPIT	NFPA	Yes	>= 3	1	Positive	Yes	NA	NA	NA	NA
H0301	Lin_et_al (PMID: 38658971)	Ruijin	Female	47	Somatotroph	Acromegaly	G3	PIT1	GH	Yes	1 - 3	1	Positive	No	NA	NA	NA	NA
H0304	Lin_et_al (PMID: 38658971)	Ruijin	Male	66	Gonadotroph	Silent	G6	SF1	NFPA	Yes	>= 3	1	Negative	No	NA	NA	NA	NA
H0305	Lin_et_al (PMID: 38658971)	Ruijin	Male	47	Gonadotroph	Silent	G6	SF1	NFPA	No	NA	2	Negative	No	NA	NA	NA	NA
H0309	Lin_et_al (PMID: 38658971)	Ruijin	Male	43	Gonadotroph	Silent	G6	SF1	NFPA	Yes	>= 3	5	Positive	No	NA	NA	NA	NA
H0314	Lin_et_al (PMID: 38658971)	Ruijin	Male	59	Gonadotroph	Silent	G6	SF1	NFPA	No	>= 3	1	Positive	No	NA	NA	NA	NA
H0315	Lin_et_al (PMID: 38658971)	Ruijin	Male	66	Gonadotroph	Silent	G6	SF1	NFPA	No	NA	1	Negative	No	NA	NA	NA	NA
H0317	Lin_et_al (PMID: 38658971)	Ruijin	Male	56	Gonadotroph	Silent	G6	SF1	NFPA	No	1 - 3	5	Negative	No	NA	NA	NA	NA
H0318	Lin_et_al (PMID: 38658971)	Ruijin	Male	58	Gonadotroph	Silent	G6	SF1	NFPA	Yes	NA	3	Positive	No	NA	NA	NA	NA
H0319	Lin_et_al (PMID: 38658971)	Ruijin	Female	59	Somatotroph	Silent	G1	PIT1	PRL	Yes	1 - 3	3	Positive	No	NA	NA	NA	NA
H0323	Lin_et_al (PMID: 38658971)	Ruijin	Male	54	Gonadotroph	Silent	G6	SF1	NFPA	No	1 - 3	2	Positive	No	NA	NA	NA	NA
H0327	Lin_et_al (PMID: 38658971)	Ruijin	Female	75	Gonadotroph	Silent	G6	SF1	NFPA	No	>= 3	2	Positive	No	NA	NA	NA	NA
H0328	Lin_et_al (PMID: 38658971)	Ruijin	Female	53	Lactotroph	Hyperperprolactinemia	G2	PIT1	PRL	No	NA	1	Positive	NA	NA	NA	NA	NA
H0336	Lin_et_al (PMID: 38658971)	Ruijin	Male	57	Gonadotroph	Silent	G6	SF1	NFPA	No	1 - 3	3	Negative	Yes	NA	NA	NA	NA
H0344	Lin_et_al (PMID: 38658971)	Ruijin	Male	73	Gonadotroph	Silent	G6	SF1	NFPA	No	NA	1	Positive	Yes	NA	NA	NA	NA
H0347	Lin_et_al (PMID: 38658971)	Ruijin	Female	57	Gonadotroph	Silent	G6	SF1	NFPA	No	1 - 3	10	Positive	No	NA	-	-	+
H0349	Lin_et_al (PMID: 38658971)	Ruijin	Female	40	Gonadotroph	Silent	G5	TPIT	NFPA	Yes	NA	3	Positive	No	NA	-	-	+
H0353	Lin_et_al (PMID: 38658971)	Ruijin	Male	50	Gonadotroph	Silent	G6	SF1	NFPA	No	1 - 3	2	Positive	No	NA	-	-	+
H0357	Lin_et_al (PMID: 38658971)	Ruijin	Female	59	Gonadotroph	NA	G6	SF1	NFPA	Yes	1 - 3	2	Positive	No	NA	-	-	+
H0361	Lin_et_al (PMID: 38658971)	Ruijin	Female	33	Somatotroph	Acromegaly	G3	PIT1	GH	Yes	NA	1	Positive	NA	NA	-	+	-
H0364	Lin_et_al (PMID: 38658971)	Ruijin	Male	49	Lactotroph	Hyperperprolactinemia	G3	PIT1	GH	NA	NA	2	Positive	NA	NA	-	+	-
H0365	Lin_et_al (PMID: 38658971)	Ruijin	Male	49	Gonadotroph	Silent	G6	SF1	NFPA	No	1 - 3	2	Positive	No	NA	-	-	+
H0369	Lin_et_al (PMID: 38658971)	Ruijin	Male	66	Gonadotroph	Silent	G6	SF1	NFPA	Yes	1 - 3	5	Positive	Yes	NA	-	NA	+
H0371	Lin_et_al (PMID: 38658971)	Ruijin	Female	52	Corticotroph	Silent	G5	TPIT	NFPA	Yes	1 - 3	3	Positive	Yes	NA	+	-	-
H0374	Lin_et_al (PMID: 38658971)	Ruijin	Female	55	Plurihormonal-Multihormone	PRL	G1	PIT1	PRL	No	NA	NA	Positive	No	NA	-	+	+
H0377	Lin_et_al (PMID: 38658971)	Ruijin	Female	50	Gonadotroph	Silent	G5	TPIT	NFPA	Yes	>= 3	1	Negative	Yes	NA	NA	-	+
H0379	Lin_et_al (PMID: 38658971)	Ruijin	Male	50	Gonadotroph	NA	G6	SF1	NFPA	NA	>= 3	15	Positive	Yes	NA	-	-	+
H0396	Lin_et_al (PMID: 38658971)	Ruijin	Female	42	Gonadotroph	PRL	G6	SF1	NFPA	Yes	1 - 3	3	Positive	Yes	NA	-	-	+
H0403	Lin_et_al (PMID: 38658971)	Ruijin	Female	76	Gonadotroph	NA	G5	TPIT	NFPA	Yes	1 - 3	1	Positive	No	NA	+	-	NA
H0406	Lin_et_al (PMID: 38658971)	Ruijin	Female	51	Gonadotroph	Silent	G6	SF1	NFPA	No	1 - 3	2	Positive	No	No	-	-	+
H0407	Lin_et_al (PMID: 38658971)	Ruijin	Male	33	Gonadotroph	Silent	G6	SF1	NFPA	No	1 - 3	3	Positive	Yes	No	-	-	+
H0409	Lin_et_al (PMID: 38658971)	Ruijin	Female	65	Corticotroph	Silent	G5	TPIT	NFPA	Yes	1 - 3	1	Positive	Yes	No	+	-	-
H0410	Lin_et_al (PMID: 38658971)	Ruijin	Male	64	Plurihormonal-Multihormone	Silent	G6	SF1	NFPA	Yes	1 - 3	2	Positive	No	No	-	-	+
H0411	Lin_et_al (PMID: 38658971)	Ruijin	Female	48	Plurihormonal PIT-1	GH	G3	PIT1	GH	Yes	1 - 3	1	Positive	Yes	No	-	+	-
H0413	Lin_et_al (PMID: 38658971)	Ruijin	Male	52	Lactotroph	PRL	G2	PIT1	PRL	No	1 - 3	1	Positive	Yes	Yes	-	+	-
H0414	Lin_et_al (PMID: 38658971)	Ruijin	Female	28	Somatotroph	Silent	G3	PIT1	NFPA	No	1 - 3	1	Positive	No	No	-	+	-
H0415	Lin_et_al (PMID: 38658971)	Ruijin	Female	49	Plurihormonal PIT-1	PRL	G3	PIT1	GH	No	1 - 3	2	Positive	No	No	-	+	-
H0416	Lin_et_al (PMID: 38658971)	Ruijin	Female	77	Lactotroph	PRL	G3	PIT1	PRL	Yes	>= 3	5	Positive	No	No	-	+	-
H0417	Lin_et_al (PMID: 38658971)	Ruijin	Female	51	Plurihormonal-Multihormone	Silent	G6	SF1	NFPA	No	1 - 3	5	Positive	Yes	No	-	-	+
H0418	Lin_et_al (PMID: 38658971)	Ruijin	Male	45	Gonadotroph	PRL	G6	SF1	NFPA	Yes	1 - 3	1	Positive	No	No	-	-	+
H0419	Lin_et_al (PMID: 38658971)	Ruijin	Male	26	Lactotroph	Hyperperprolactinemia	G1	PIT1	PRL	Yes	>= 3	2	Positive	No	No	-	+	-
H0420	Lin_et_al (PMID: 38658971)	Ruijin	Male	54	Plurihormonal PIT-1	Silent	G3	PIT1	GH	No	1 - 3	2	Positive	No	No	-	+	-
H0421	Lin_et_al (PMID: 38658971)	Ruijin	Female	41	Corticotroph	Silent	G5	TPIT	NFPA	Yes	>= 3	3	Positive	Yes	No	+	-	-
H0422	Lin_et_al (PMID: 38658971)	Ruijin	Female	68	Gonadotroph	PRL	G6	SF1	NFPA	Yes	>= 3	2	Positive	Yes	No	-	-	+
H0424	Lin_et_al (PMID: 38658971)	Ruijin	Male	63	Plurihormonal PIT-1	GH	G3	PIT1	GH	No	1 - 3	1	Positive	No	No	-	+	-
H0425	Lin_et_al (PMID: 38658971)	Ruijin	Female	64	Gonadotroph	PRL	G6	SF1	NFPA	No	1 - 3	2	Positive	Yes	No	-	-	+
H0427	Lin_et_al (PMID: 38658971)	Ruijin	Female	73	Gonadotroph	PRL	G6	SF1	NFPA	Yes	>= 3	5	Positive	Yes	No	NA	NA	NA
H0428	Lin_et_al (PMID: 38658971)	Ruijin	Female	43	Gonadotroph	PRL	G6	SF1	NFPA	No	1 - 3	2	Positive	Yes	Yes	-	-	+
H0429	Lin_et_al (PMID: 38658971)	Ruijin	Female	58	Corticotroph	Silent	G5	TPIT	NFPA	No	1 - 3	1	Positive	No	No	+	-	-
H0430	Lin_et_al (PMID: 38658971)	Ruijin	Female	41	Corticotroph	Silent	G5	TPIT	NFPA	No	1 - 3	3	Negative	No	Yes	+	-	-
H0433	Lin_et_al (PMID: 38658971)	Ruijin	Female	63	Corticotroph	Silent	G5	TPIT	NFPA	No	>= 3	2	Negative	Yes	No	+	-	-
H0434	Lin_et_al (PMID: 38658971)	Ruijin	Male	50	Gonadotroph	Silent	G6	SF1	NFPA	Yes	>= 3	3	Positive	Yes	No	NA	NA	NA
H0438	Lin_et_al (PMID: 38658971)	Ruijin	Male	34	Corticotroph	Cushing	G4	TPIT	ACTH	Yes	>= 3	5	Positive	Yes	Yes	+	-	-
H0439	Lin_et_al (PMID: 38658971)	Ruijin	Female	35	Plurihormonal-Multihormone	Silent	G3	PIT1	GH	No	1 - 3	1	Positive	Yes	Yes	-	+	+
H0441	Lin_et_al (PMID: 38658971)	Ruijin	Male	57	Gonadotroph	Silent	G6	SF1	NFPA	Yes	>= 3	10	Positive	No	Yes	-	-	+
H0442	Lin_et_al (PMID: 38658971)	Ruijin	Male	32	Null Cell	Silent	G6	Null	NFPA	No	>= 3	1	Negative	Yes	Yes	-	-	-
H0443	Lin_et_al (PMID: 38658971)	Ruijin	Female	47	Plurihormonal-Multihormone	Silent	G6	SF1	NFPA	No	1 - 3	1	Positive	No	Yes	+	-	+
H0444	Lin_et_al (PMID: 38658971)	Ruijin	Male	52	Gonadotroph	Silent	G6	SF1	NFPA	Yes	1 - 3	3	Positive	No	Yes	-	-	+
H0450	Lin_et_al (PMID: 38658971)	Ruijin	Male	27	Lactotroph	PRL	G3	PIT1	GH	Yes	>= 3	1	Positive	No	No	NA	NA	NA
H0452	Lin_et_al (PMID: 38658971)	Ruijin	Female	61	Plurihormonal-Multihormone	PRL	G3	PIT1	GH	No	< 1	1	Positive	No	No	-	+	+
H0453	Lin_et_al (PMID: 38658971)	Ruijin	Female	44	Somatotroph	Acromegaly	G1	PIT1	PRL	No	1 - 3	2	Positive	No	No	-	+	-
H0454	Lin_et_al (PMID: 38658971)	Ruijin	Female	27	Plurihormonal-Multihormone	PRL	G3	PIT1	GH	Yes	>= 3	5	Positive	Yes	No	-	+	+
H0455	Lin_et_al (PMID: 38658971)	Ruijin	Male	56	Gonadotroph	Silent	G6	SF1	NFPA	Yes	1 - 3	3	Positive	Yes	No	-	-	+
H0456	Lin_et_al (PMID: 38658971)	Ruijin	Male	63	Gonadotroph	Silent	G6	SF1	NFPA	No	NA	1	Positive	Yes	No	-	-	+
H0457	Lin_et_al (PMID: 38658971)	Ruijin	Male	60	Gonadotroph	Silent	G6	SF1	NFPA	Yes	NA	3	Positive	No	No	-	-	+
H0458	Lin_et_al (PMID: 38658971)	Ruijin	Male	71	Gonadotroph	Silent	G6	SF1	NFPA	Yes	1 - 3	2	Positive	Yes	No	-	-	+
H0463	Lin_et_al (PMID: 38658971)	Ruijin	Female	40	Corticotroph	Cushing	G4	TPIT	ACTH	No	1 - 3	5	Positive	Yes	No	+	-	-
H0470	Lin_et_al (PMID: 38658971)	Ruijin	Male	48	Gonadotroph	PRL	G6	SF1	NFPA	Yes	1 - 3	5	Positive	NA	No	-	-	+
H0472	Lin_et_al (PMID: 38658971)	Ruijin	Male	66	Gonadotroph	Silent	G6	SF1	NFPA	Yes	>= 3	1	Positive	Yes	No	-	-	+
H0473	Lin_et_al (PMID: 38658971)	Ruijin	Female	76	Corticotroph	Cushing	G5	TPIT	ACTH	Yes	1 - 3	3	Negative	No	No	+	-	-
H0477	Lin_et_al (PMID: 38658971)	Ruijin	Female	51	Plurihormonal PIT-1	Silent	G3	PIT1	GH	No	NA	3	Positive	No	No	-	+	-
H0478	Lin_et_al (PMID: 38658971)	Ruijin	Female	32	Null Cell	Silent	G4	Null	NFPA	No	1 - 3	10	Negative	No	No	-	-	-
H0482	Lin_et_al (PMID: 38658971)	Ruijin	Male	52	Gonadotroph	Silent	G6	SF1	NFPA	Yes	1 - 3	3	Negative	Yes	No	-	-	+
H0485	Lin_et_al (PMID: 38658971)	Ruijin	Female	27	Plurihormonal PIT-1	PRL	G3	PIT1	PRL	No	1 - 3	3	Positive	No	No	-	+	-
H0486	Lin_et_al (PMID: 38658971)	Ruijin	Male	61	Gonadotroph	Silent	G6	SF1	NFPA	No	1 - 3	1	Positive	Yes	No	-	-	+
H0487	Lin_et_al (PMID: 38658971)	Ruijin	Male	60	Plurihormonal-Multihormone	Silent	G6	SF1	NFPA	No	>= 3	5	Positive	Yes	No	+	+	-
H0488	Lin_et_al (PMID: 38658971)	Ruijin	Female	26	Corticotroph	Cushing	G4	TPIT	ACTH	No	< 1	5	Positive	No	Yes	+	-	-
H0490	Lin_et_al (PMID: 38658971)	Ruijin	Male	31	Gonadotroph	Silent	G6	SF1	NFPA	No	>= 3	1	Positive	Yes	No	-	-	+
H0491	Lin_et_al (PMID: 38658971)	Ruijin	Female	40	Corticotroph	Silent	G5	TPIT	NFPA	No	>= 3	1	Negative	Yes	No	+	-	-
H0492	Lin_et_al (PMID: 38658971)	Ruijin	Female	29	Plurihormonal-Multihormone	PRL	G6	SF1	NFPA	No	1 - 3	3	Positive	No	Yes	NA	NA	NA
H0493	Lin_et_al (PMID: 38658971)	Ruijin	Female	44	Gonadotroph	Silent	G6	SF1	NFPA	No	1 - 3	2	Positive	No	Yes	-	-	+
H0494	Lin_et_al (PMID: 38658971)	Ruijin	Female	47	Gonadotroph	PRL	G6	SF1	NFPA	No	1 - 3	2	Positive	Yes	No	-	-	+
H0495	Lin_et_al (PMID: 38658971)	Ruijin	Male	40	Gonadotroph	Silent	G6	SF1	NFPA	Yes	>= 3	2	Positive	Yes	No	-	-	+
H0496	Lin_et_al (PMID: 38658971)	Ruijin	Male	33	Lactotroph	PRL	G2	PIT1	PRL	No	< 1	2	Positive	No	Yes	-	+	-
H0498	Lin_et_al (PMID: 38658971)	Ruijin	Female	24	Lactotroph	Hyperperprolactinemia	G2	PIT1	PRL	No	1 - 3	3	Positive	Yes	Yes	-	+	-
H0499	Lin_et_al (PMID: 38658971)	Ruijin	Female	35	Plurihormonal PIT-1	PRL	G3	PIT1	GH	No	1 - 3	2	Positive	No	Yes	-	+	-
H0500	Data generated in this study	Ruijin	Female	28	NA	FSH	G6	SF1	NFPA	No	1 - 3	NA	NA	No	NA	-	-	-
H0501	Data generated in this study	Ruijin	Female	70	NA	Silent	G6	SF1	NFPA	No	>= 3	NA	NA	Yes	No	-	+	-
H0502	Data generated in this study	Ruijin	Female	59	NA	PRL	G5	TPIT	NFPA	No	1 - 3	NA	NA	Yes	No	NA	NA	NA
H0503	Data generated in this study	Ruijin	Female	81	Corticotroph	Silent	G5	TPIT	NFPA	No	1 - 3	NA	NA	No	No	+	-	-
H0504	Data generated in this study	Ruijin	Female	66	NA	Silent	G6	SF1	NFPA	No	1 - 3	NA	NA	Yes	No	+	-	NA
H0505	Data generated in this study	Ruijin	Female	58	NA	PRL	G3	PIT1	GH	No	1 - 3	NA	NA	No	No	-	+	-
H0506	Data generated in this study	Ruijin	Male	29	NA	NA	G6	SF1	NFPA	No	>= 3	NA	NA	No	No	-	-	NA
H0507	Data generated in this study	Ruijin	Female	65	Corticotroph	Silent	G6	SF1	NFPA	No	1 - 3	NA	NA	Yes	No	+	-	-
H0508	Data generated in this study	Ruijin	Male	66	NA	PRL	G6	SF1	NFPA	No	1 - 3	NA	NA	No	No	NA	NA	NA
H0509	Data generated in this study	Ruijin	Male	70	NA	NA	G6	SF1	NFPA	Yes	1 - 3	NA	NA	Yes	No	-	-	NA
H0510	Data generated in this study	Ruijin	Female	63	Gonadotroph	FSH and LH	G6	SF1	NFPA	No	NA	1	Positive	Yes	No	-	-	+
H0511	Data generated in this study	Ruijin	Male	70	Gonadotroph	FSH and LH	G6	SF1	NFPA	Yes	>= 3	3	Positive	Yes	No	-	-	+
H0512	Data generated in this study	Ruijin	Female	59	Corticotroph	Cushing	G5	TPIT	ACTH	Yes	1 - 3	2	Positive	No	No	+	-	-
H0513	Data generated in this study	Ruijin	Female	35	Corticotroph	Silent	G5	TPIT	NFPA	No	1 - 3	3	Negative	No	No	+	-	-
H0514	Data generated in this study	Ruijin	Female	23	Normal	Hyperperprolactinemia	G1	PIT1	PRL	No	NA	NA	NA	Yes	No	-	+	-
H0515	Data generated in this study	Ruijin	Male	70	Gonadotroph	PRL	G6	SF1	NFPA	No	NA	2	Positive	No	No	-	-	+
H0516	Data generated in this study	Ruijin	Female	27	Lactotroph	Hyperperprolactinemia	G1	PIT1	PRL	No	NA	4	Positive	No	No	-	+	-
H0517	Data generated in this study	Ruijin	Female	41	Corticotroph	Cushing	G4	TPIT	ACTH	No	NA	3	Positive	No	Yes	+	-	-
H0518	Data generated in this study	Ruijin	Female	68	Corticotroph	Silent	G5	TPIT	NFPA	Yes	>= 3	2	Positive	No	No	+	-	-
H0519	Data generated in this study	Ruijin	Female	36	Lactotroph	Hyperperprolactinemia	G2	PIT1	PRL	No	1 - 3	5	Positive	Yes	Yes	-	+	-
H0520	Data generated in this study	Ruijin	Male	36	Mammosomatotroph	Acromegaly	G3	PIT1	GH	Yes	1 - 3	1	Positive	No	No	NA	NA	-
H0521	Data generated in this study	Ruijin	Female	39	NA	PRL	G4	TPIT	NFPA	No	1 - 3	NA	NA	No	Yes	NA	NA	NA
H0522	Data generated in this study	Ruijin	Female	34	Corticotroph	Cushing	G4	TPIT	ACTH	No	1 - 3	5	Positive	No	Yes	+	-	-
H0523	Data generated in this study	Ruijin	Female	60	Gonadotroph	Silent	G6	SF1	NFPA	No	NA	1	Positive	No	No	NA	-	-
H0524	Data generated in this study	Ruijin	Female	36	Lactotroph	Hyperperprolactinemia	G2	PIT1	PRL	No	1 - 3	2	Positive	No	No	NA	+	-
H0525	Data generated in this study	Ruijin	Female	27	Lactotroph	Hyperperprolactinemia	G1	PIT1	PRL	No	< 1	4	Positive	No	No	-	+	-
H0526	Data generated in this study	Ruijin	Female	47	Somatotroph	Acromegaly	G3	PIT1	PRL	Yes	1 - 3	2	Positive	No	No	-	+	-
H0527	Data generated in this study	Ruijin	Male	65	Gonadotroph	FSH and LH	G6	SF1	NFPA	Yes	1 - 3	2	Positive	Yes	No	-	-	+
H0528	Data generated in this study	Ruijin	Female	45	Immature PIT-1 Lineage	Silent	G3	PIT1	GH	No	1 - 3	2	Positive	Yes	Yes	-	+	-
H0529	Data generated in this study	Ruijin	Male	38	Lactotroph	Hyperperprolactinemia	G1	PIT1	PRL	No	>= 3	2	Positive	Yes	Yes	-	+	-
H0530	Data generated in this study	Ruijin	Female	45	Lactotroph	Silent	G3	PIT1	NFPA	Yes	>= 3	2	Negative	No	No	NA	NA	-
H0531	Data generated in this study	Ruijin	Female	59	Gonadotroph	Silent	G6	SF1	NFPA	No	>= 3	1	Negative	No	No	-	-	+
H0533	Data generated in this study	Ruijin	Female	27	Normal	PRL	G2	PIT1	PRL	No	< 1	2	Positive	No	Yes	-	+	-
H0534	Data generated in this study	Ruijin	Female	67	Plurihormonal PIT-1	Acromegaly	G3	PIT1	GH	No	1 - 3	5	Positive	No	No	-	+	-
H0535	Data generated in this study	Ruijin	Female	44	Somatotroph	Acromegaly	G1	PIT1	PRL	No	1 - 3	1	Positive	No	No	-	+	-
H0536	Data generated in this study	Ruijin	Male	67	Corticotroph	Silent	G4	TPIT	NFPA	No	1 - 3	1	Positive	Yes	No	+	-	-
H0537	Data generated in this study	Ruijin	Female	27	Acidophil Stem Cell	Hyperperprolactinemia	G2	PIT1	PRL	No	1 - 3	3	Positive	No	Yes	NA	NA	-
H0538	Data generated in this study	Ruijin	Female	26	Gonadotroph	Silent	G4	TPIT	NFPA	No	1 - 3	1	Negative	No	No	-	-	+
H0539	Data generated in this study	Ruijin	Female	30	Lactotroph	Hyperperprolactinemia	G2	PIT1	PRL	No	1 - 3	3	Positive	No	No	-	+	-
H0540	Data generated in this study	Ruijin	Female	58	Lactotroph	Hyperperprolactinemia	G2	PIT1	PRL	Yes	>= 3	5	Positive	Yes	No	-	+	-
H0541	Data generated in this study	Ruijin	Female	45	Corticotroph	Silent	G5	TPIT	NFPA	No	>= 3	2	Negative	Yes	No	+	-	-
H0542	Data generated in this study	Ruijin	Male	57	Acidophil Stem Cell	PRL	G3	PIT1	GH	No	1 - 3	1	Positive	No	No	-	+	-
H0543	Data generated in this study	Ruijin	Male	55	Gonadotroph	Silent	G2	PIT1	PRL	Yes	>= 3	1	Negative	Yes	No	-	-	-
H0544	Data generated in this study	Ruijin	Female	26	Immature PIT-1 Lineage	Hyperperprolactinemia	G5	TPIT	NFPA	No	1 - 3	5	Negative	No	No	-	+	-
H0545	Data generated in this study	Ruijin	Female	44	Multiple Synchronous	Hyperperprolactinemia	G5	TPIT	NFPA	Yes	1 - 3	1	Negative	No	Yes	+	-	-
H0546	Data generated in this study	Ruijin	Male	61	Gonadotroph	Silent	G6	SF1	NFPA	No	1 - 3	2	Negative	Yes	Yes	NA	NA	+
H0547	Data generated in this study	Ruijin	Female	47	Immature PIT-1 Lineage	Silent	G3	PIT1	NFPA	Yes	1 - 3	1	Negative	No	Yes	-	+	-
H0548	Data generated in this study	Ruijin	Male	27	Lactotroph	PRL	G2	PIT1	PRL	No	NA	NA	NA	No	NA	-	+	-
H0549	Data generated in this study	Ruijin	Male	33	Corticotroph	Cushing	G4	TPIT	ACTH	Yes	1 - 3	1.5	Positive	Yes	Yes	+	-	-
H0550	Data generated in this study	Ruijin	Female	65	Gonadotroph	Silent	G6	SF1	NFPA	Yes	1 - 3	2	Positive	Yes	No	-	-	+
H0551	Data generated in this study	Ruijin	Female	29	Lactotroph	Hyperperprolactinemia	G3	PIT1	PRL	Yes	1 - 3	2	Positive	Yes	No	-	+	-
H0552	Data generated in this study	Ruijin	Female	55	Lactotroph	Hyperperprolactinemia	G2	PIT1	PRL	Yes	1 - 3	1	Positive	No	No	-	+	-
H0553	Data generated in this study	Ruijin	Female	59	Null Cell	Silent	G6	Null	NFPA	No	1 - 3	1	Negative	Yes	No	-	-	-
H0554	Data generated in this study	Ruijin	Male	35	Immature PIT-1 Lineage	Acromegaly	G3	PIT1	GH	No	1 - 3	2	Positive	No	No	-	+	-
H0555	Data generated in this study	Ruijin	Female	52	Gonadotroph	Silent	G6	SF1	NFPA	Yes	1 - 3	3	Positive	Yes	No	-	-	+
H0556	Data generated in this study	Ruijin	Female	35	Plurihormonal-Multihormone	Hyperperprolactinemia	G1	PIT1	PRL	No	< 1	5	Positive	No	Yes	-	+	+
H0557	Data generated in this study	Ruijin	Female	35	NA	NA	G1	PIT1	NFPA	NA	NA	NA	NA	NA	NA	NA	NA	NA
H0558	Data generated in this study	Ruijin	Male	59	Gonadotroph	Silent	G6	SF1	NFPA	No	>= 3	1	Negative	Yes	No	-	-	+
H0559	Data generated in this study	Ruijin	Female	61	Corticotroph	Silent	G5	TPIT	NFPA	Yes	1 - 3	1	Positive	Yes	No	+	-	-
H0560	Data generated in this study	Ruijin	Male	65	Multiple Synchronous	Silent	G6	SF1	NFPA	No	1 - 3	2	Positive	No	No	-	-	+
H0561	Data generated in this study	Ruijin	Male	52	Lactotroph	Hyperperprolactinemia	G2	PIT1	PRL	Yes	1 - 3	2	Positive	No	No	-	+	-
H0562	Data generated in this study	Ruijin	Female	35	NA	NA	G3	PIT1	GH	NA	NA	NA	NA	NA	NA	NA	NA	NA
H0563	Data generated in this study	Ruijin	Male	52	Plurihormonal-Multihormone	Acromegaly	G3	PIT1	GH	No	1 - 3	1	Positive	No	No	-	+	-
H0564	Data generated in this study	Ruijin	Male	26	Lactotroph	Hyperperprolactinemia	G2	PIT1	PRL	No	NA	2	Positive	No	No	-	+	-
H0565	Data generated in this study	Ruijin	Male	60	Plurihormonal PIT-1	Acromegaly	G3	PIT1	GH	No	1 - 3	1	Positive	No	No	-	+	-
H0566	Data generated in this study	Ruijin	Female	31	Lactotroph	Hyperperprolactinemia	G1	PIT1	PRL	No	< 1	2	Positive	No	Yes	-	+	-
H0567	Data generated in this study	Ruijin	Male	39	Normal	Silent	G4	TPIT	NFPA	No	>= 3	NA	NA	Yes	Yes	NA	NA	NA
H0568	Data generated in this study	Ruijin	Female	30	Corticotroph	Silent	G4	TPIT	NFPA	No	1 - 3	NA	NA	Yes	No	+	-	-
H0569	Data generated in this study	Ruijin	Male	36	Mammosomatotroph	Acromegaly	G3	PIT1	GH	No	< 1	2	Positive	No	No	-	+	-
H0570	Data generated in this study	Ruijin	Male	69	Gonadotroph	Silent	G6	SF1	NFPA	No	1 - 3	1	Positive	No	No	-	-	+
H0571	Data generated in this study	Ruijin	Female	26	Acidophil Stem Cell	Hyperperprolactinemia	G4	TPIT	PRL	No	1 - 3	2	Positive	No	No	-	+	-
H0572	Data generated in this study	Ruijin	Female	31	Thyrotroph	TSH	G3	PIT1	PRL	No	< 1	2	Positive	No	Yes	-	+	-
H0573	Data generated in this study	Ruijin	Female	52	Corticotroph	Cushing	G5	TPIT	ACTH	Yes	>= 3	1	Positive	Yes	No	+	-	-
H0574	Data generated in this study	Ruijin	Female	49	Mammosomatotroph	PRL	G3	PIT1	GH	Yes	1 - 3	NA	NA	No	No	-	+	-
H0575	Data generated in this study	Ruijin	Female	41	NA	NA	G5	TPIT	NFPA	NA	NA	NA	NA	NA	NA	NA	NA	NA
H0576	Data generated in this study	Ruijin	Female	42	NA	NA	G6	SF1	NFPA	NA	NA	NA	NA	NA	NA	NA	NA	NA
H0577	Data generated in this study	Ruijin	Female	58	NA	Silent	G3	PIT1	GH	Yes	NA	10	Negative	No	No	-	+	-
H0578	Data generated in this study	Ruijin	Female	24	Lactotroph	Hyperperprolactinemia	G1	PIT1	PRL	No	< 1	1	Positive	No	Yes	-	+	-
H0579	Data generated in this study	Ruijin	Male	44	Lactotroph	GH and PRL	G3	PIT1	GH	No	1 - 3	NA	NA	Yes	No	-	+	-
H0580	Data generated in this study	Ruijin	Female	70	Gonadotroph	Silent	G6	SF1	NFPA	No	1 - 3	NA	NA	Yes	No	-	-	+
H0581	Data generated in this study	Ruijin	Male	60	Plurihormonal-Multihormone	ACTH	G3	PIT1	GH	No	1 - 3	NA	NA	No	No	+	+	+
H0582	Data generated in this study	Ruijin	Male	58	Multiple Synchronous	Silent	G6	SF1	NFPA	No	NA	1	Positive	Yes	No	-	-	+
H0583	Data generated in this study	Ruijin	Female	57	Plurihormonal-Multihormone	GH	G3	PIT1	GH	NA	1 - 3	NA	NA	No	No	-	+	+
H0584	Data generated in this study	Ruijin	Male	27	NA	NA	G6	SF1	NFPA	NA	NA	NA	NA	NA	NA	NA	NA	NA
H0585	Data generated in this study	Ruijin	Male	47	NA	Acromegaly	G3	PIT1	GH	NA	NA	NA	NA	No	No	-	+	-
H0586	Data generated in this study	Ruijin	Male	67	Lactotroph	Hyperperprolactinemia	G2	PIT1	PRL	No	1 - 3	3	Positive	Yes	No	-	+	-
H0587	Data generated in this study	Ruijin	Male	50	NA	NA	G6	SF1	NFPA	NA	NA	NA	NA	NA	NA	NA	NA	NA
H0588	Data generated in this study	Ruijin	Male	59	Gonadotroph	Silent	G3	PIT1	GH	No	1 - 3	NA	NA	Yes	No	-	-	+
H0589	Data generated in this study	Ruijin	Female	50	Plurihormonal-Multihormone	Acromegaly	G6	SF1	NFPA	No	1 - 3	NA	NA	No	No	-	+	+
H0590	Data generated in this study	Ruijin	Female	62	Multiple Synchronous	Silent	G5	TPIT	NFPA	Yes	>= 3	1	Positive	Yes	No	+	-	-
H0591	Data generated in this study	Ruijin	Female	34	Lactotroph	Hyperperprolactinemia	G1	PIT1	PRL	No	< 1	2	Positive	No	Yes	-	+	-
H0592	Data generated in this study	Ruijin	Female	27	Lactotroph	Hyperperprolactinemia	G1	PIT1	PRL	No	< 1	3	Positive	No	Yes	-	+	-
H0593	Data generated in this study	Ruijin	Male	66	Gonadotroph	Silent	G6	SF1	NFPA	No	1 - 3	NA	NA	Yes	No	-	-	+
H0594	Data generated in this study	Ruijin	Male	41	Acidophil Stem Cell	Hyperperprolactinemia	G2	PIT1	PRL	Yes	1 - 3	3	Positive	No	No	-	+	-
H0595	Data generated in this study	Ruijin	Female	45	NA	NA	G5	TPIT	NFPA	NA	NA	NA	NA	NA	NA	NA	NA	NA
H0596	Data generated in this study	Ruijin	Female	58	Gonadotroph	Silent	G1	PIT1	PRL	No	>= 3	NA	NA	Yes	No	NA	NA	NA
H0597	Data generated in this study	Ruijin	Female	68	NA	Silent	G6	SF1	NFPA	No	>= 3	NA	NA	Yes	No	-	-	-
H0598	Data generated in this study	Ruijin	Male	59	Somatotroph	Acromegaly	G3	PIT1	GH	No	< 1	1	Positive	No	No	-	+	-
H0599	Data generated in this study	Ruijin	Female	54	Gonadotroph	Silent	G6	SF1	NFPA	No	1 - 3	1	Negative	No	No	-	-	+
H0600	Data generated in this study	Ruijin	Female	24	Lactotroph	Hyperperprolactinemia	G1	PIT1	PRL	No	< 1	5	Positive	No	Yes	-	+	-
H0601	Data generated in this study	Ruijin	Male	64	Corticotroph	Silent	G6	SF1	NFPA	No	NA	NA	NA	No	No	+	-	-
H0602	Data generated in this study	Ruijin	Male	73	Gonadotroph	Silent	G6	SF1	NFPA	No	1 - 3	NA	NA	Yes	No	NA	NA	NA
H0603	Data generated in this study	Ruijin	Female	37	Lactotroph	Hyperperprolactinemia	G1	PIT1	PRL	No	< 1	2	Positive	Yes	Yes	-	+	-
H0604	Data generated in this study	Ruijin	Male	39	Gonadotroph	FSH	G6	SF1	NFPA	No	1 - 3	1	Positive	No	No	-	-	+
H0605	Data generated in this study	Ruijin	Male	27	Plurihormonal PIT-1	TSH	G3	PIT1	GH	Yes	>= 3	5	Positive	Yes	Yes	-	+	-
H0606	Data generated in this study	Ruijin	Male	31	Lactotroph	Hyperperprolactinemia	G2	PIT1	PRL	No	>= 3	NA	NA	Yes	No	-	+	-
H0607	Data generated in this study	Ruijin	Female	17	Lactotroph	Hyperperprolactinemia	G2	PIT1	PRL	Yes	>= 3	1	Positive	Yes	Yes	-	+	-
H0608	Data generated in this study	Ruijin	Female	52	Corticotroph	PRL	G5	TPIT	NFPA	No	1 - 3	2	Positive	Yes	Yes	+	-	-
H0609	Data generated in this study	Ruijin	Female	58	Plurihormonal PIT-1	GH and PRL	G3	PIT1	GH	Yes	1 - 3	1	Positive	No	No	-	+	-
H0610	Data generated in this study	Ruijin	Male	65	Multiple Synchronous	Silent	G3	PIT1	GH	Yes	1 - 3	2	Positive	No	No	-	+	-
H0611	Data generated in this study	Ruijin	Male	19	Lactotroph	Hyperperprolactinemia	G1	PIT1	PRL	Yes	1 - 3	2	Positive	No	No	-	+	-
H0612	Data generated in this study	Ruijin	Male	60	Gonadotroph	Silent	G6	SF1	NFPA	Yes	1 - 3	3	Positive	Yes	No	-	-	+
H0613	Data generated in this study	Ruijin	Female	61	Null Cell	Silent	G5	Null	NFPA	Yes	>= 3	3	Positive	No	No	-	-	-
H0614	Data generated in this study	Ruijin	Female	40	Lactotroph	Hyperperprolactinemia	G1	PIT1	PRL	NA	1 - 3	1	Positive	No	Yes	-	+	-
H0617	Data generated in this study	Ruijin	Female	33	Plurihormonal-Multihormone	Silent	G5	TPIT	NFPA	Yes	1 - 3	2	Positive	No	No	+	-	-
H0618	Data generated in this study	Ruijin	Female	72	Lactotroph+Somatotroph	Silent	G3	PIT1	NFPA	No	NA	1	Positive	No	No	-	+	+
H0619	Data generated in this study	Ruijin	Female	71	NA	Acromegaly	G3	PIT1	GH	NA	1 - 3	NA	NA	Yes	No	-	+	-
H0620	Data generated in this study	Ruijin	Female	34	Corticotroph	Silent	G5	TPIT	NFPA	NA	1 - 3	NA	NA	Yes	No	+	-	-
H0622	Data generated in this study	Ruijin	Male	50	Gonadotroph	FSH	G6	SF1	NFPA	Yes	>= 3	3	Positive	Yes	Yes	-	-	+
H0623	Data generated in this study	Ruijin	Female	52	Gonadotroph	FSH	G6	SF1	NFPA	Yes	>= 3	NA	NA	Yes	No	-	-	+
H0624	Data generated in this study	Ruijin	Male	72	Corticotroph	Cushing	G4	TPIT	ACTH	No	>= 3	NA	NA	No	No	+	-	-
H0625	Data generated in this study	Ruijin	Male	63	Corticotroph	Cushing	G4	TPIT	ACTH	Yes	1 - 3	25	Positive	No	No	+	-	-
H0626	Data generated in this study	Ruijin	Female	15	Lactotroph	Hyperperprolactinemia	G1	PIT1	PRL	No	1 - 3	3	Positive	No	No	-	+	-
H0627	Data generated in this study	Ruijin	Female	57	Gonadotroph	FSH	G6	SF1	NFPA	No	1 - 3	3	Positive	No	No	-	-	+
H0628	Data generated in this study	Ruijin	Female	55	Corticotroph	Cushing	G5	TPIT	ACTH	No	NA	3	Positive	No	No	+	-	-
H0629	Data generated in this study	Ruijin	Female	31	Multiple Synchronous	Silent	G6	SF1	NFPA	Yes	1 - 3	NA	NA	Yes	No	-	-	+
H0630	Data generated in this study	Ruijin	Male	43	NA	PRL	G6	SF1	NFPA	NA	>= 3	NA	NA	Yes	No	-	-	+
H0631	Data generated in this study	Ruijin	Female	66	Gonadotroph	FSH and LH	G6	SF1	NFPA	No	1 - 3	3	Positive	No	No	-	-	+
H0632	Data generated in this study	Ruijin	Male	40	NA	NA	G6	SF1	NFPA	NA	NA	NA	NA	NA	NA	NA	NA	NA
H0633	Data generated in this study	Ruijin	Male	67	NA	FSH	G6	SF1	NFPA	NA	>= 3	NA	NA	No	No	-	-	+
H0634	Data generated in this study	Ruijin	Male	61	Gonadotroph	FSH and LH	G6	SF1	NFPA	No	1 - 3	NA	NA	No	No	-	-	+
H0635	Data generated in this study	Ruijin	Female	36	Somatotroph	PRL	G3	PIT1	GH	NA	1 - 3	NA	NA	No	No	-	+	-
H0636	Data generated in this study	Ruijin	Female	47	Mammosomatotroph	GH and PRL	G3	PIT1	GH	NA	NA	NA	NA	No	No	-	+	-
H0637	Data generated in this study	Ruijin	Female	67	Gonadotroph	FSH and LH	G6	SF1	NFPA	No	1 - 3	1	Positive	No	No	-	-	+
H0638	Data generated in this study	Ruijin	Female	35	Corticotroph	Cushing	G1	PIT1	ACTH	No	1 - 3	3	Positive	No	Yes	NA	NA	-
H0639	Data generated in this study	Ruijin	Male	59	Gonadotroph	Silent	G6	SF1	NFPA	Yes	1 - 3	2	Positive	No	No	-	-	+
H0640	Data generated in this study	Ruijin	Male	49	Gonadotroph	Silent	G6	SF1	NFPA	Yes	1 - 3	8	Positive	No	No	NA	NA	+
H0641	Data generated in this study	Ruijin	Female	53	NA	Silent	G5	TPIT	NFPA	Yes	>= 3	5	Positive	No	No	+	-	-
H0642	Data generated in this study	Ruijin	Male	80	NA	Silent	G6	SF1	NFPA	Yes	>= 3	NA	NA	No	No	NA	NA	NA
H0643	Data generated in this study	Ruijin	Male	62	NA	Hyperperprolactinemia	G3	PIT1	GH	No	1 - 3	1	Positive	No	No	-	+	-
H0644	Data generated in this study	Ruijin	Male	35	Lactotroph	Silent	G2	PIT1	PRL	No	NA	5	Positive	No	No	-	+	-
H0645	Data generated in this study	Ruijin	Female	35	NA	Silent	G2	PIT1	PRL	No	1 - 3	NA	NA	No	No	NA	NA	NA
H0646	Data generated in this study	Ruijin	Male	60	Gonadotroph	ACTH	G6	SF1	NFPA	Yes	1 - 3	2	Positive	No	No	-	-	+
H0647	Data generated in this study	Ruijin	Female	35	Immature PIT-1 Lineage	GH and PRL	G3	PIT1	PRL	Yes	1 - 3	3	Positive	No	No	-	+	-
H0648	Data generated in this study	Ruijin	Male	39	Gonadotroph	ACTH	G6	SF1	ACTH	NA	NA	2	Positive	No	No	-	-	+
H0649	Data generated in this study	Ruijin	Female	33	Mammosomatotroph	GH and PRL	G3	PIT1	GH	No	1 - 3	1	Positive	No	No	-	+	-
H0650	Data generated in this study	Ruijin	Female	55	Normal	Cushing	G1	PIT1	ACTH	No	1 - 3	1	Positive	No	Yes	-	-	-
H0651	Data generated in this study	Ruijin	Male	57	Acidophil Stem Cell	Silent	G3	PIT1	GH	NA	< 1	2	Positive	No	No	-	+	-
H0652	Data generated in this study	Ruijin	Male	49	Immature PIT-1 Lineage	TSH and PRL	G3	PIT1	GH	No	NA	2	Positive	No	No	-	+	-
H0653	Data generated in this study	Ruijin	Male	62	Mammosomatotroph	GH and PRL	G3	PIT1	GH	No	1 - 3	2	Positive	No	No	-	+	-
H0654	Data generated in this study	Ruijin	Female	62	Gonadotroph	LH	G6	SF1	NFPA	No	1 - 3	2	Positive	No	No	-	-	+
H0655	Data generated in this study	Ruijin	Female	43	Acidophil Stem Cell	GH and PRL	G3	PIT1	GH	No	1 - 3	2	Positive	Yes	No	-	-	+
H0656	Data generated in this study	Ruijin	Male	63	Lactotroph	Hyperperprolactinemia	G2	PIT1	PRL	No	>= 3	3	Positive	Yes	NA	NA	NA	NA
H0657	Data generated in this study	Ruijin	Female	45	Gonadotroph	FSH and LH	G6	SF1	NFPA	No	1 - 3	2	Positive	Yes	No	-	-	+
H0658	Data generated in this study	Ruijin	Male	61	Gonadotroph	Silent	G6	SF1	NFPA	No	< 1	1	Positive	No	No	-	-	+
H0659	Data generated in this study	Ruijin	Female	69	Multiple Synchronous	Cushing	G6	SF1	ACTH	No	1 - 3	NA	NA	No	No	-	+	+
H0660	Data generated in this study	Ruijin	Female	34	Corticotroph	Silent	G5	TPIT	NFPA	Yes	>= 3	NA	NA	No	No	+	-	-
H0661	Data generated in this study	Ruijin	Male	57	Gonadotroph	Silent	G6	SF1	NFPA	No	1 - 3	1	Positive	No	No	-	+	+
H0663	Data generated in this study	Ruijin	Male	21	Lactotroph	PRL	G2	PIT1	PRL	No	>= 3	2	Positive	Yes	No	-	+	-
H0664	Data generated in this study	Ruijin	Male	42	Lactotroph	PRL	G2	PIT1	PRL	No	>= 3	2	Positive	Yes	No	-	+	-
H0665	Data generated in this study	Ruijin	Female	36	Gonadotroph	PRL	G6	SF1	PRL	No	1 - 3	3	Positive	Yes	No	-	-	+
H0666	Data generated in this study	Ruijin	Female	24	Lactotroph	PRL	G2	PIT1	PRL	No	1 - 3	1	Positive	No	Yes	-	+	-
H0667	Data generated in this study	Ruijin	Male	59	Lactotroph	PRL	G2	PIT1	PRL	No	>= 3	1	Positive	No	No	-	+	-
H0668	Data generated in this study	Ruijin	Male	35	Multiple Synchronous	PRL	G4	TPIT	NFPA	No	>= 3	8	Positive	No	No	-	+	-
H0669	Data generated in this study	Ruijin	Female	30	Lactotroph	PRL	G2	PIT1	PRL	No	< 1	1	Positive	No	Yes	-	+	-
H0671	Data generated in this study	Ruijin	Female	66	Gonadotroph	Silent	G6	SF1	NFPA	Yes	>= 3	2	Negative	Yes	No	-	-	+
H0672	Data generated in this study	Ruijin	Male	58	Gonadotroph	Silent	G6	SF1	NFPA	No	1 - 3	1	Negative	No	No	-	-	+
H0679	Data generated in this study	Ruijin	Female	62	Corticotroph	Silent	G5	TPIT	NFPA	No	>= 3	1	Negative	No	No	+	-	-
H0682	Data generated in this study	Ruijin	Female	21	Lactotroph	Hyperperprolactinemia	G2	PIT1	PRL	No	1 - 3	3	Positive	No	Yes	-	+	-
H0683	Data generated in this study	Ruijin	Male	32	Multiple Synchronous	Hyperperprolactinemia	G2	PIT1	NFPA	No	< 1	1	Positive	No	No	-	+	+
H0684	Data generated in this study	Ruijin	Female	50	Gonadotroph	NA	G6	SF1	PRL	Yes	>= 3	5	Negative	Yes	No	-	-	+
H0686	Data generated in this study	Ruijin	Male	75	Gonadotroph	Silent	G6	SF1	NFPA	Yes	>= 3	2	Negative	No	No	-	-	+
H0687	Data generated in this study	Ruijin	Female	23	Lactotroph	Hyperperprolactinemia	G2	PIT1	PRL	No	1 - 3	3	Positive	No	Yes	-	+	-
H0688	Data generated in this study	Ruijin	Male	22	Lactotroph	Hyperperprolactinemia	G2	PIT1	PRL	No	1 - 3	3	Positive	No	Yes	-	+	-
H0689	Data generated in this study	Ruijin	Male	68	Gonadotroph	Silent	G6	SF1	NFPA	Yes	>= 3	2	Negative	Yes	No	-	-	+
H0690	Data generated in this study	Ruijin	Male	60	Gonadotroph	Silent	G6	SF1	NFPA	No	1 - 3	2	Negative	Yes	No	-	-	+
H0691	Data generated in this study	Ruijin	Female	69	Corticotroph	Silent	G5	TPIT	NFPA	No	1 - 3	1	Negative	Yes	Yes	+	-	-
H0692	Data generated in this study	Ruijin	Male	37	Multiple Synchronous	GH	G3	PIT1	GH	No	>= 3	3	Positive	No	No	-	+	+
H0693	Data generated in this study	Ruijin	Female	63	Immature PIT-1 Lineage	Silent	G3	PIT1	GH	No	1 - 3	2	Negative	No	No	-	+	-
H0695	Data generated in this study	Ruijin	Female	27	Lactotroph	Hyperperprolactinemia	G1	PIT1	PRL	No	1 - 3	2	Positive	No	Yes	-	+	-
H0696	Data generated in this study	Ruijin	Male	73	Gonadotroph	Silent	G6	SF1	NFPA	No	>= 3	2	Negative	No	No	-	-	+
H0697	Data generated in this study	Ruijin	Female	28	Corticotroph	Silent	G5	TPIT	NFPA	No	1 - 3	2	Negative	No	Yes	+	-	-
H0698	Data generated in this study	Ruijin	Female	38	Gonadotroph	PRL	G6	SF1	NFPA	Yes	1 - 3	3	Positive	No	No	-	-	+
H0699	Data generated in this study	Ruijin	Male	23	Normal	Hyperperprolactinemia	G1	PIT1	PRL	No	< 1	1	Positive	No	No	+	+	+
H0700	Data generated in this study	Ruijin	Female	30	Lactotroph	PRL	G6	SF1	NFPA	No	1 - 3	1	Positive	No	Yes	-	+	-
H0701	Data generated in this study	Ruijin	Female	31	Gonadotroph	Silent	G6	SF1	NFPA	No	1 - 3	1	Negative	Yes	No	-	-	+
H0702	Data generated in this study	Ruijin	Female	62	Gonadotroph	Silent	G6	SF1	NFPA	No	1 - 3	1	Negative	No	No	-	-	+
H0703	Data generated in this study	Ruijin	Female	32	Lactotroph	PRL	G3	PIT1	PRL	No	1 - 3	2	Positive	No	No	-	+	-
H0705	Data generated in this study	Ruijin	Female	61	Gonadotroph	FSH	G6	SF1	NFPA	No	1 - 3	2	Positive	No	No	-	-	+
H0707	Data generated in this study	Ruijin	Female	30	Lactotroph	PRL	G2	PIT1	PRL	No	< 1	1	Positive	No	Yes	-	+	-
H0708	Data generated in this study	Ruijin	Male	65	Gonadotroph	Silent	G6	SF1	NFPA	Yes	1 - 3	1	Negative	No	No	-	-	+
H0709	Data generated in this study	Ruijin	Female	54	Corticotroph	Silent	G5	TPIT	NFPA	Yes	>= 3	1	Negative	Yes	No	+	-	-
H0710	Data generated in this study	Ruijin	Female	30	Lactotroph	PRL	G2	PIT1	PRL	No	< 1	1	Positive	No	Yes	-	+	-
H0712	Data generated in this study	Ruijin	Female	68	Corticotroph	Silent	G5	TPIT	NFPA	Yes	>= 3	1	Negative	Yes	No	+	-	-
H0714	Data generated in this study	Ruijin	Female	31	Corticotroph	Silent	G2	PIT1	PRL	No	1 - 3	1	Negative	No	Yes	+	+	-
H0716	Data generated in this study	Ruijin	Male	52	Gonadotroph	FSH	G6	SF1	NFPA	Yes	>= 3	2	Negative	Yes	Yes	-	-	+
H0717	Data generated in this study	Ruijin	Female	71	Corticotroph	Silent	G5	TPIT	NFPA	No	1 - 3	1	Negative	No	No	+	-	-
H0718	Data generated in this study	Ruijin	Female	43	Corticotroph	Silent	G5	TPIT	NFPA	Yes	NA	1	Negative	No	Yes	+	-	-
H0719	Data generated in this study	Ruijin	Female	26	Lactotroph	Hyperperprolactinemia	G2	PIT1	PRL	No	1 - 3	1	Positive	No	Yes	-	+	-
H0720	Data generated in this study	Ruijin	Female	31	Lactotroph	Hyperperprolactinemia	G1	PIT1	PRL	No	1 - 3	2	Positive	No	Yes	-	+	+
H0721	Data generated in this study	Ruijin	Female	23	Lactotroph	PRL	G1	PIT1	PRL	No	< 1	1	Positive	No	Yes	-	+	-
T0023	Yan_et_al (PMID: 38167466); Huang_et_al (PMID: 39934142)	Tiantan	Female	51	Somatotroph	Acromegaly	G3	PIT1	GH	Yes	>= 3	NA	NA	NA	NA	NA	NA	NA
T0046	Yan_et_al (PMID: 38167466); Huang_et_al (PMID: 39934142)	Tiantan	Female	44	Somatotroph	Acromegaly	G3	PIT1	GH	No	1 - 3	NA	NA	NA	NA	NA	NA	NA
T0604	Yan_et_al (PMID: 38167466); Huang_et_al (PMID: 39934142)	Tiantan	Female	32	Gonadotroph	Silent	G6	SF1	NFPA	Yes	1 - 3	NA	NA	NA	NA	NA	NA	NA
T0605	Yan_et_al (PMID: 38167466); Huang_et_al (PMID: 39934142)	Tiantan	Female	35	Gonadotroph	Silent	G6	SF1	NFPA	Yes	>= 3	NA	NA	NA	NA	NA	NA	NA
T0615	Yan_et_al (PMID: 38167466); Huang_et_al (PMID: 39934142)	Tiantan	Male	49	Gonadotroph	Silent	G6	SF1	NFPA	Yes	>= 3	NA	NA	NA	NA	NA	NA	NA
T0616	Yan_et_al (PMID: 38167466); Huang_et_al (PMID: 39934142)	Tiantan	Male	34	Gonadotroph	Silent	G6	SF1	NFPA	Yes	>= 3	NA	NA	NA	NA	NA	NA	NA
T0620	Yan_et_al (PMID: 38167466); Huang_et_al (PMID: 39934142)	Tiantan	Male	61	Null Cell	Silent	G6	Null	NFPA	Yes	>= 3	NA	NA	NA	NA	NA	NA	NA
T0621	Yan_et_al (PMID: 38167466); Huang_et_al (PMID: 39934142)	Tiantan	Female	51	Null Cell	Silent	G5	Null	NFPA	Yes	1 - 3	NA	NA	NA	NA	NA	NA	NA
T0629	Yan_et_al (PMID: 38167466); Huang_et_al (PMID: 39934142)	Tiantan	Male	47	Null Cell	Silent	G6	Null	NFPA	No	1 - 3	NA	NA	NA	NA	NA	NA	NA
T0632	Yan_et_al (PMID: 38167466); Huang_et_al (PMID: 39934142)	Tiantan	Male	64	Gonadotroph	Silent	G6	SF1	NFPA	Yes	>= 3	NA	NA	NA	NA	NA	NA	NA
T0634	Yan_et_al (PMID: 38167466); Huang_et_al (PMID: 39934142)	Tiantan	Male	55	Gonadotroph	Silent	G6	SF1	NFPA	Yes	>= 3	NA	NA	NA	NA	NA	NA	NA
T0648	Yan_et_al (PMID: 38167466); Huang_et_al (PMID: 39934142)	Tiantan	Male	64	Null Cell	Silent	G6	Null	NFPA	Yes	>= 3	NA	NA	NA	NA	NA	NA	NA
T0661	Yan_et_al (PMID: 38167466); Huang_et_al (PMID: 39934142)	Tiantan	Female	49	Null Cell	Silent	G5	Null	NFPA	Yes	>= 3	NA	NA	NA	NA	NA	NA	NA
T0906	Yan_et_al (PMID: 38167466); Huang_et_al (PMID: 39934142)	Tiantan	Female	25	Lactotroph	Hyperperprolactinemia	G1	PIT1	PRL	Yes	1 - 3	NA	NA	NA	NA	NA	NA	NA
T0918	Yan_et_al (PMID: 38167466); Huang_et_al (PMID: 39934142)	Tiantan	Male	49	Lactotroph	Hyperperprolactinemia	G2	PIT1	PRL	No	1 - 3	NA	NA	NA	NA	NA	NA	NA
T0961	Yan_et_al (PMID: 38167466); Huang_et_al (PMID: 39934142)	Tiantan	Male	42	Lactotroph	Hyperperprolactinemia	G3	PIT1	GH	Yes	>= 3	NA	NA	NA	NA	NA	NA	NA
T1037	Yan_et_al (PMID: 38167466); Huang_et_al (PMID: 39934142)	Tiantan	Male	43	Lactotroph	Hyperperprolactinemia	G3	PIT1	GH	Yes	>= 3	NA	NA	NA	NA	NA	NA	NA
T1070	Yan_et_al (PMID: 38167466); Huang_et_al (PMID: 39934142)	Tiantan	Female	50	Lactotroph	Hyperperprolactinemia	G2	PIT1	PRL	No	1 - 3	NA	NA	NA	NA	NA	NA	NA
T1133	Yan_et_al (PMID: 38167466); Huang_et_al (PMID: 39934142)	Tiantan	Female	61	Lactotroph	Hyperperprolactinemia	G2	PIT1	PRL	No	1 - 3	NA	NA	NA	NA	NA	NA	NA
T1154	Yan_et_al (PMID: 38167466); Huang_et_al (PMID: 39934142)	Tiantan	Female	46	Lactotroph	Hyperperprolactinemia	G3	PIT1	GH	Yes	>= 3	NA	NA	NA	NA	NA	NA	NA
T1271	Yan_et_al (PMID: 38167466); Huang_et_al (PMID: 39934142)	Tiantan	Male	56	Gonadotroph	Silent	G6	SF1	NFPA	No	1 - 3	NA	NA	NA	NA	NA	NA	NA
T1284	Yan_et_al (PMID: 38167466); Huang_et_al (PMID: 39934142)	Tiantan	Female	21	Somatotroph	Acromegaly	G3	PIT1	GH	Yes	>= 3	NA	NA	NA	NA	NA	NA	NA
T1298	Yan_et_al (PMID: 38167466); Huang_et_al (PMID: 39934142)	Tiantan	Female	69	Somatotroph	Acromegaly	G1	PIT1	PRL	No	1 - 3	NA	NA	NA	NA	NA	NA	NA
T1332	Yan_et_al (PMID: 38167466); Huang_et_al (PMID: 39934142)	Tiantan	Male	57	Somatotroph	Acromegaly	G3	PIT1	GH	Yes	>= 3	NA	NA	NA	NA	NA	NA	NA
T1339	Yan_et_al (PMID: 38167466); Huang_et_al (PMID: 39934142)	Tiantan	Male	43	Gonadotroph	Silent	G6	SF1	NFPA	Yes	1 - 3	NA	NA	NA	NA	NA	NA	NA
T1352	Yan_et_al (PMID: 38167466); Huang_et_al (PMID: 39934142)	Tiantan	Male	31	Somatotroph	Acromegaly	G3	PIT1	GH	Yes	>= 3	NA	NA	NA	NA	NA	NA	NA
T1356	Yan_et_al (PMID: 38167466); Huang_et_al (PMID: 39934142)	Tiantan	Male	47	Gonadotroph	Silent	G6	SF1	NFPA	Yes	1 - 3	NA	NA	NA	NA	NA	NA	NA
T1423	Yan_et_al (PMID: 38167466); Huang_et_al (PMID: 39934142)	Tiantan	Female	66	Gonadotroph	Silent	G6	SF1	NFPA	No	1 - 3	NA	NA	NA	NA	NA	NA	NA
T1448	Yan_et_al (PMID: 38167466); Huang_et_al (PMID: 39934142)	Tiantan	Female	49	Gonadotroph	Silent	G5	TPIT	NFPA	Yes	>= 3	NA	NA	NA	NA	NA	NA	NA
T1454	Yan_et_al (PMID: 38167466); Huang_et_al (PMID: 39934142)	Tiantan	Female	71	Gonadotroph	Silent	G6	SF1	NFPA	No	>= 3	NA	NA	NA	NA	NA	NA	NA
T1467	Yan_et_al (PMID: 38167466); Huang_et_al (PMID: 39934142)	Tiantan	Female	54	Gonadotroph	Silent	G6	SF1	NFPA	Yes	>= 3	NA	NA	NA	NA	NA	NA	NA
T1487	Yan_et_al (PMID: 38167466); Huang_et_al (PMID: 39934142)	Tiantan	Male	65	Gonadotroph	Silent	G6	SF1	NFPA	Yes	>= 3	NA	NA	NA	NA	NA	NA	NA
T1520	Yan_et_al (PMID: 38167466); Huang_et_al (PMID: 39934142)	Tiantan	Male	21	Somatotroph	Acromegaly	G3	PIT1	GH	Yes	>= 3	NA	NA	NA	NA	NA	NA	NA
T1547	Yan_et_al (PMID: 38167466); Huang_et_al (PMID: 39934142)	Tiantan	Female	33	Somatotroph	Acromegaly	G3	PIT1	GH	No	1 - 3	NA	NA	NA	NA	NA	NA	NA
T1574	Yan_et_al (PMID: 38167466); Huang_et_al (PMID: 39934142)	Tiantan	Male	65	Gonadotroph	Silent	G6	SF1	NFPA	Yes	>= 3	NA	NA	NA	NA	NA	NA	NA
T1582	Yan_et_al (PMID: 38167466); Huang_et_al (PMID: 39934142)	Tiantan	Male	66	Null Cell	Silent	G6	Null	NFPA	Yes	>= 3	NA	NA	NA	NA	NA	NA	NA
T1603	Yan_et_al (PMID: 38167466); Huang_et_al (PMID: 39934142)	Tiantan	Male	45	Somatotroph	Acromegaly	G1	PIT1	PRL	No	1 - 3	NA	NA	NA	NA	NA	NA	NA
T1605	Yan_et_al (PMID: 38167466); Huang_et_al (PMID: 39934142)	Tiantan	Female	44	Gonadotroph	Silent	G6	SF1	NFPA	No	1 - 3	NA	NA	NA	NA	NA	NA	NA
T1643	Yan_et_al (PMID: 38167466); Huang_et_al (PMID: 39934142)	Tiantan	Male	43	Null Cell	Silent	G6	Null	NFPA	No	1 - 3	NA	NA	NA	NA	NA	NA	NA
T1660	Yan_et_al (PMID: 38167466); Huang_et_al (PMID: 39934142)	Tiantan	Female	51	Somatotroph	Acromegaly	G3	PIT1	GH	No	1 - 3	NA	NA	NA	NA	NA	NA	NA
T1694	Yan_et_al (PMID: 38167466); Huang_et_al (PMID: 39934142)	Tiantan	Female	44	Lactotroph	Hyperperprolactinemia	G2	PIT1	PRL	Yes	1 - 3	NA	NA	NA	NA	NA	NA	NA
T1809	Yan_et_al (PMID: 38167466); Huang_et_al (PMID: 39934142)	Tiantan	Female	20	Lactotroph	Hyperperprolactinemia	G2	PIT1	PRL	Yes	1 - 3	NA	NA	NA	NA	NA	NA	NA
T1824	Yan_et_al (PMID: 38167466); Huang_et_al (PMID: 39934142)	Tiantan	Male	22	Lactotroph	Hyperperprolactinemia	G2	PIT1	PRL	Yes	>= 3	NA	NA	NA	NA	NA	NA	NA
T1825	Yan_et_al (PMID: 38167466); Huang_et_al (PMID: 39934142)	Tiantan	Female	38	Lactotroph	Hyperperprolactinemia	G5	TPIT	NFPA	Yes	>= 3	NA	NA	NA	NA	NA	NA	NA
T1963	Yan_et_al (PMID: 38167466); Huang_et_al (PMID: 39934142)	Tiantan	Male	31	Corticotroph	Cushing	G4	TPIT	ACTH	No	< 1	NA	NA	NA	NA	NA	NA	NA
T2204	Yan_et_al (PMID: 38167466); Huang_et_al (PMID: 39934142)	Tiantan	Male	60	Gonadotroph	Silent	G6	SF1	NFPA	No	1 - 3	NA	NA	NA	NA	NA	NA	NA
T2205	Yan_et_al (PMID: 38167466); Huang_et_al (PMID: 39934142)	Tiantan	Male	48	Lactotroph+Somatotroph	Hyperperprolactinemia+Acromegaly	G3	PIT1	GH	No	>= 3	NA	NA	NA	NA	NA	NA	NA
T2207	Yan_et_al (PMID: 38167466); Huang_et_al (PMID: 39934142)	Tiantan	Female	48	Gonadotroph	Silent	G6	SF1	NFPA	No	>= 3	NA	NA	NA	NA	NA	NA	NA
T2210	Yan_et_al (PMID: 38167466); Huang_et_al (PMID: 39934142)	Tiantan	Male	44	Gonadotroph	Silent	G6	SF1	NFPA	No	>= 3	NA	NA	NA	NA	NA	NA	NA
T2212	Yan_et_al (PMID: 38167466); Huang_et_al (PMID: 39934142)	Tiantan	Female	34	Corticotroph	Silent	G5	TPIT	NFPA	Yes	>= 3	NA	NA	NA	NA	NA	NA	NA
T2213	Yan_et_al (PMID: 38167466); Huang_et_al (PMID: 39934142)	Tiantan	Female	56	Corticotroph	Silent	G5	TPIT	NFPA	No	1 - 3	NA	NA	NA	NA	NA	NA	NA
T2215	Yan_et_al (PMID: 38167466); Huang_et_al (PMID: 39934142)	Tiantan	Male	62	Gonadotroph	Silent	G6	SF1	NFPA	No	1 - 3	NA	NA	NA	NA	NA	NA	NA
T2216	Yan_et_al (PMID: 38167466); Huang_et_al (PMID: 39934142)	Tiantan	Male	40	Gonadotroph	Silent	G6	SF1	NFPA	No	>= 3	NA	NA	NA	NA	NA	NA	NA
T2221	Yan_et_al (PMID: 38167466); Huang_et_al (PMID: 39934142)	Tiantan	Female	38	Corticotroph	Silent	G5	TPIT	NFPA	Yes	>= 3	NA	NA	NA	NA	NA	NA	NA
T2222	Yan_et_al (PMID: 38167466); Huang_et_al (PMID: 39934142)	Tiantan	Female	42	Somatotroph	Acromegaly	G3	PIT1	GH	Yes	1 - 3	NA	NA	NA	NA	NA	NA	NA
T2224	Yan_et_al (PMID: 38167466); Huang_et_al (PMID: 39934142)	Tiantan	Male	42	Thyrotroph	Silent	G3	PIT1	GH	Yes	>= 3	NA	NA	NA	NA	NA	NA	NA
T2226	Yan_et_al (PMID: 38167466); Huang_et_al (PMID: 39934142)	Tiantan	Female	53	Corticotroph	Silent	G5	TPIT	NFPA	No	1 - 3	NA	NA	NA	NA	NA	NA	NA
T2228	Yan_et_al (PMID: 38167466); Huang_et_al (PMID: 39934142)	Tiantan	Male	50	Gonadotroph	Silent	G6	SF1	NFPA	Yes	>= 3	NA	NA	NA	NA	NA	NA	NA
T2230	Yan_et_al (PMID: 38167466); Huang_et_al (PMID: 39934142)	Tiantan	Male	60	Gonadotroph	Silent	G6	SF1	NFPA	No	1 - 3	NA	NA	NA	NA	NA	NA	NA
T2233	Yan_et_al (PMID: 38167466); Huang_et_al (PMID: 39934142)	Tiantan	Male	48	Gonadotroph	Silent	G6	SF1	NFPA	No	1 - 3	NA	NA	NA	NA	NA	NA	NA
T2235	Yan_et_al (PMID: 38167466); Huang_et_al (PMID: 39934142)	Tiantan	Male	58	Lactotroph	Hyperperprolactinemia	G2	PIT1	PRL	Yes	>= 3	NA	NA	NA	NA	NA	NA	NA
T2239	Yan_et_al (PMID: 38167466); Huang_et_al (PMID: 39934142)	Tiantan	Male	60	Gonadotroph	Silent	G6	SF1	NFPA	No	1 - 3	NA	NA	NA	NA	NA	NA	NA
T2241	Yan_et_al (PMID: 38167466); Huang_et_al (PMID: 39934142)	Tiantan	Female	33	Corticotroph	Silent	G5	TPIT	NFPA	Yes	>= 3	NA	NA	NA	NA	NA	NA	NA
T2243	Yan_et_al (PMID: 38167466); Huang_et_al (PMID: 39934142)	Tiantan	Male	34	Gonadotroph	Silent	G6	SF1	NFPA	No	>= 3	NA	NA	NA	NA	NA	NA	NA
T2244	Yan_et_al (PMID: 38167466); Huang_et_al (PMID: 39934142)	Tiantan	Female	39	Corticotroph	Silent	G5	TPIT	NFPA	Yes	>= 3	NA	NA	NA	NA	NA	NA	NA
T2247	Yan_et_al (PMID: 38167466); Huang_et_al (PMID: 39934142)	Tiantan	Female	53	Somatotroph	Acromegaly	G3	PIT1	GH	No	1 - 3	NA	NA	NA	NA	NA	NA	NA
T2249	Yan_et_al (PMID: 38167466); Huang_et_al (PMID: 39934142)	Tiantan	Female	57	Corticotroph	Silent	G5	TPIT	NFPA	Yes	1 - 3	NA	NA	NA	NA	NA	NA	NA
T2250	Yan_et_al (PMID: 38167466); Huang_et_al (PMID: 39934142)	Tiantan	Female	47	Corticotroph	Silent	G5	TPIT	NFPA	Yes	>= 3	NA	NA	NA	NA	NA	NA	NA
T2258	Yan_et_al (PMID: 38167466); Huang_et_al (PMID: 39934142)	Tiantan	Female	48	Corticotroph	Cushing	G6	SF1	ACTH	No	1 - 3	NA	NA	NA	NA	NA	NA	NA
T2259	Yan_et_al (PMID: 38167466); Huang_et_al (PMID: 39934142)	Tiantan	Female	37	Somatotroph	Acromegaly	G5	TPIT	NFPA	No	1 - 3	NA	NA	NA	NA	NA	NA	NA
T2265	Yan_et_al (PMID: 38167466); Huang_et_al (PMID: 39934142)	Tiantan	Male	41	Corticotroph	Silent	G4	TPIT	NFPA	Yes	>= 3	NA	NA	NA	NA	NA	NA	NA
T2266	Yan_et_al (PMID: 38167466); Huang_et_al (PMID: 39934142)	Tiantan	Male	42	Thyrotroph	Hyperthyroidism	G3	PIT1	GH	No	>= 3	NA	NA	NA	NA	NA	NA	NA
T2272	Yan_et_al (PMID: 38167466); Huang_et_al (PMID: 39934142)	Tiantan	Male	54	Gonadotroph	Silent	G6	SF1	NFPA	No	>= 3	NA	NA	NA	NA	NA	NA	NA
T2273	Yan_et_al (PMID: 38167466); Huang_et_al (PMID: 39934142)	Tiantan	Female	30	Corticotroph	Silent	G4	TPIT	NFPA	No	1 - 3	NA	NA	NA	NA	NA	NA	NA
T2276	Yan_et_al (PMID: 38167466); Huang_et_al (PMID: 39934142)	Tiantan	Male	52	Somatotroph	Acromegaly	G3	PIT1	GH	No	>= 3	NA	NA	NA	NA	NA	NA	NA
T2278	Yan_et_al (PMID: 38167466); Huang_et_al (PMID: 39934142)	Tiantan	Female	54	Corticotroph	Silent	G5	TPIT	NFPA	No	1 - 3	NA	NA	NA	NA	NA	NA	NA
T2279	Yan_et_al (PMID: 38167466); Huang_et_al (PMID: 39934142)	Tiantan	Female	42	Corticotroph	Silent	G5	TPIT	NFPA	No	1 - 3	NA	NA	NA	NA	NA	NA	NA
T2281	Yan_et_al (PMID: 38167466); Huang_et_al (PMID: 39934142)	Tiantan	Male	45	Gonadotroph	Silent	G6	SF1	NFPA	No	1 - 3	NA	NA	NA	NA	NA	NA	NA
T2284	Yan_et_al (PMID: 38167466); Huang_et_al (PMID: 39934142)	Tiantan	Female	51	Corticotroph	Silent	G5	TPIT	NFPA	Yes	1 - 3	NA	NA	NA	NA	NA	NA	NA
T2287	Yan_et_al (PMID: 38167466); Huang_et_al (PMID: 39934142)	Tiantan	Female	67	Gonadotroph	Silent	G3	PIT1	GH	Yes	>= 3	NA	NA	NA	NA	NA	NA	NA
T2288	Yan_et_al (PMID: 38167466); Huang_et_al (PMID: 39934142)	Tiantan	Male	29	Somatotroph	Acromegaly	G6	SF1	NFPA	Yes	1 - 3	NA	NA	NA	NA	NA	NA	NA
T2291	Yan_et_al (PMID: 38167466); Huang_et_al (PMID: 39934142)	Tiantan	Female	68	Gonadotroph	Silent	G6	SF1	NFPA	Yes	1 - 3	NA	NA	NA	NA	NA	NA	NA
T2292	Yan_et_al (PMID: 38167466); Huang_et_al (PMID: 39934142)	Tiantan	Female	56	Lactotroph	Hyperperprolactinemia	G2	PIT1	PRL	Yes	>= 3	NA	NA	NA	NA	NA	NA	NA
T2293	Yan_et_al (PMID: 38167466); Huang_et_al (PMID: 39934142)	Tiantan	Male	53	Lactotroph+Somatotroph	Acromegaly	G3	PIT1	GH	Yes	>= 3	NA	NA	NA	NA	NA	NA	NA
T2294	Yan_et_al (PMID: 38167466); Huang_et_al (PMID: 39934142)	Tiantan	Female	47	Gonadotroph	Silent	G6	SF1	NFPA	Yes	>= 3	NA	NA	NA	NA	NA	NA	NA
T2296	Yan_et_al (PMID: 38167466); Huang_et_al (PMID: 39934142)	Tiantan	Female	33	Somatotroph	Acromegaly	G3	PIT1	GH	Yes	1 - 3	NA	NA	NA	NA	NA	NA	NA
T2297	Yan_et_al (PMID: 38167466); Huang_et_al (PMID: 39934142)	Tiantan	Male	55	Gonadotroph	Silent	G6	SF1	NFPA	No	>= 3	NA	NA	NA	NA	NA	NA	NA
T2298	Yan_et_al (PMID: 38167466); Huang_et_al (PMID: 39934142)	Tiantan	Female	46	Corticotroph	Silent	G5	TPIT	NFPA	Yes	>= 3	NA	NA	NA	NA	NA	NA	NA
T2299	Yan_et_al (PMID: 38167466); Huang_et_al (PMID: 39934142)	Tiantan	Male	52	Corticotroph	Silent	G5	TPIT	NFPA	Yes	1 - 3	NA	NA	NA	NA	NA	NA	NA
T2300	Yan_et_al (PMID: 38167466); Huang_et_al (PMID: 39934142)	Tiantan	Female	54	Gonadotroph	Silent	G6	SF1	NFPA	No	>= 3	NA	NA	NA	NA	NA	NA	NA
T2302	Yan_et_al (PMID: 38167466); Huang_et_al (PMID: 39934142)	Tiantan	Female	42	Corticotroph+Gonadotroph	Silent	G5	TPIT	NFPA	Yes	>= 3	NA	NA	NA	NA	NA	NA	NA
T2303	Yan_et_al (PMID: 38167466); Huang_et_al (PMID: 39934142)	Tiantan	Male	50	Thyrotroph	Silent	G3	PIT1	GH	No	1 - 3	NA	NA	NA	NA	NA	NA	NA
T2308	Yan_et_al (PMID: 38167466); Huang_et_al (PMID: 39934142)	Tiantan	Male	64	Gonadotroph	Silent	G6	SF1	NFPA	No	1 - 3	NA	NA	NA	NA	NA	NA	NA
T2309	Yan_et_al (PMID: 38167466); Huang_et_al (PMID: 39934142)	Tiantan	Female	42	Somatotroph	Acromegaly	G3	PIT1	GH	Yes	1 - 3	NA	NA	NA	NA	NA	NA	NA
T2310	Yan_et_al (PMID: 38167466); Huang_et_al (PMID: 39934142)	Tiantan	Female	73	Corticotroph	Silent	G5	TPIT	NFPA	Yes	1 - 3	NA	NA	NA	NA	NA	NA	NA
T2312	Yan_et_al (PMID: 38167466); Huang_et_al (PMID: 39934142)	Tiantan	Female	26	Corticotroph	Silent	G4	TPIT	NFPA	No	1 - 3	NA	NA	NA	NA	NA	NA	NA
T2315	Yan_et_al (PMID: 38167466); Huang_et_al (PMID: 39934142)	Tiantan	Male	31	Lactotroph	Hyperperprolactinemia	G3	PIT1	GH	No	>= 3	NA	NA	NA	NA	NA	NA	NA
T2317	Yan_et_al (PMID: 38167466); Huang_et_al (PMID: 39934142)	Tiantan	Male	53	Gonadotroph	Silent	G6	SF1	NFPA	No	1 - 3	NA	NA	NA	NA	NA	NA	NA
T2320	Yan_et_al (PMID: 38167466); Huang_et_al (PMID: 39934142)	Tiantan	Female	51	Gonadotroph	Silent	G6	SF1	NFPA	No	>= 3	NA	NA	NA	NA	NA	NA	NA
T2321	Yan_et_al (PMID: 38167466); Huang_et_al (PMID: 39934142)	Tiantan	Male	35	Corticotroph	Silent	G4	TPIT	NFPA	Yes	>= 3	NA	NA	NA	NA	NA	NA	NA
T2322	Yan_et_al (PMID: 38167466); Huang_et_al (PMID: 39934142)	Tiantan	Male	38	Gonadotroph	Silent	G6	SF1	NFPA	Yes	>= 3	NA	NA	NA	NA	NA	NA	NA
T2335	Yan_et_al (PMID: 38167466); Huang_et_al (PMID: 39934142)	Tiantan	Female	51	Somatotroph	Silent	G3	PIT1	GH	No	>= 3	NA	NA	NA	NA	NA	NA	NA
T2339	Yan_et_al (PMID: 38167466); Huang_et_al (PMID: 39934142)	Tiantan	Male	46	Gonadotroph	Silent	G6	SF1	NFPA	No	1 - 3	NA	NA	NA	NA	NA	NA	NA
T2343	Yan_et_al (PMID: 38167466); Huang_et_al (PMID: 39934142)	Tiantan	Female	20	Lactotroph	Silent	G3	PIT1	GH	Yes	>= 3	NA	NA	NA	NA	NA	NA	NA
T2344	Yan_et_al (PMID: 38167466); Huang_et_al (PMID: 39934142)	Tiantan	Male	37	Gonadotroph	Silent	G6	SF1	NFPA	Yes	>= 3	NA	NA	NA	NA	NA	NA	NA
T2346	Yan_et_al (PMID: 38167466); Huang_et_al (PMID: 39934142)	Tiantan	Male	49	Gonadotroph	Silent	G6	SF1	NFPA	No	1 - 3	NA	NA	NA	NA	NA	NA	NA
T2348	Yan_et_al (PMID: 38167466); Huang_et_al (PMID: 39934142)	Tiantan	Male	44	Lactotroph+Somatotroph	Acromegaly	G3	PIT1	GH	No	1 - 3	NA	NA	NA	NA	NA	NA	NA
T2350	Yan_et_al (PMID: 38167466); Huang_et_al (PMID: 39934142)	Tiantan	Male	70	Gonadotroph	Silent	G6	SF1	NFPA	No	1 - 3	NA	NA	NA	NA	NA	NA	NA
T2355	Yan_et_al (PMID: 38167466); Huang_et_al (PMID: 39934142)	Tiantan	Male	32	Lactotroph+Somatotroph	Acromegaly	G3	PIT1	GH	Yes	>= 3	NA	NA	NA	NA	NA	NA	NA
T2359	Yan_et_al (PMID: 38167466); Huang_et_al (PMID: 39934142)	Tiantan	Male	41	Gonadotroph	Silent	G6	SF1	NFPA	No	1 - 3	NA	NA	NA	NA	NA	NA	NA
T2360	Yan_et_al (PMID: 38167466); Huang_et_al (PMID: 39934142)	Tiantan	Female	53	Lactotroph+Somatotroph	Acromegaly	G3	PIT1	GH	No	< 1	NA	NA	NA	NA	NA	NA	NA
T2361	Yan_et_al (PMID: 38167466); Huang_et_al (PMID: 39934142)	Tiantan	Male	41	Lactotroph	Hyperperprolactinemia	G2	PIT1	PRL	No	>= 3	NA	NA	NA	NA	NA	NA	NA
T2367	Yan_et_al (PMID: 38167466); Huang_et_al (PMID: 39934142)	Tiantan	Female	46	Plurihormonal PIT-1	Acromegaly	G3	PIT1	GH	No	1 - 3	NA	NA	NA	NA	NA	NA	NA
T2370	Yan_et_al (PMID: 38167466); Huang_et_al (PMID: 39934142)	Tiantan	Male	49	Somatotroph	Acromegaly	G3	PIT1	GH	No	1 - 3	NA	NA	NA	NA	NA	NA	NA
T2372	Yan_et_al (PMID: 38167466); Huang_et_al (PMID: 39934142)	Tiantan	Female	46	Gonadotroph	Silent	G6	SF1	NFPA	Yes	>= 3	NA	NA	NA	NA	NA	NA	NA
T2385	Yan_et_al (PMID: 38167466); Huang_et_al (PMID: 39934142)	Tiantan	Female	67	Corticotroph	Silent	G5	TPIT	NFPA	No	>= 3	NA	NA	NA	NA	NA	NA	NA
T2390	Yan_et_al (PMID: 38167466); Huang_et_al (PMID: 39934142)	Tiantan	Female	38	Corticotroph	Silent	G5	TPIT	NFPA	No	>= 3	NA	NA	NA	NA	NA	NA	NA
T2395	Yan_et_al (PMID: 38167466); Huang_et_al (PMID: 39934142)	Tiantan	Male	56	Gonadotroph	Silent	G6	SF1	NFPA	No	1 - 3	NA	NA	NA	NA	NA	NA	NA
T2396	Yan_et_al (PMID: 38167466); Huang_et_al (PMID: 39934142)	Tiantan	Female	59	Gonadotroph	Silent	G6	SF1	NFPA	No	>= 3	NA	NA	NA	NA	NA	NA	NA
T2397	Yan_et_al (PMID: 38167466); Huang_et_al (PMID: 39934142)	Tiantan	Male	27	Somatotroph	Acromegaly	G3	PIT1	GH	No	1 - 3	NA	NA	NA	NA	NA	NA	NA
T2401	Yan_et_al (PMID: 38167466); Huang_et_al (PMID: 39934142)	Tiantan	Male	53	Gonadotroph	Silent	G6	SF1	NFPA	No	1 - 3	NA	NA	NA	NA	NA	NA	NA
T2405	Yan_et_al (PMID: 38167466); Huang_et_al (PMID: 39934142)	Tiantan	Male	36	Gonadotroph	Silent	G6	SF1	NFPA	Yes	>= 3	NA	NA	NA	NA	NA	NA	NA
T2414	Yan_et_al (PMID: 38167466); Huang_et_al (PMID: 39934142)	Tiantan	Female	47	Corticotroph+Gonadotroph	Silent	G5	TPIT	NFPA	No	1 - 3	NA	NA	NA	NA	NA	NA	NA
T2415	Yan_et_al (PMID: 38167466); Huang_et_al (PMID: 39934142)	Tiantan	Female	48	Corticotroph+Gonadotroph	Silent	G1	PIT1	PRL	Yes	>= 3	NA	NA	NA	NA	NA	NA	NA
T2418	Yan_et_al (PMID: 38167466); Huang_et_al (PMID: 39934142)	Tiantan	Male	44	Gonadotroph	Silent	G6	SF1	NFPA	No	1 - 3	NA	NA	NA	NA	NA	NA	NA
T2433	Yan_et_al (PMID: 38167466); Huang_et_al (PMID: 39934142)	Tiantan	Female	44	Somatotroph	Acromegaly	G5	TPIT	NFPA	Yes	>= 3	NA	NA	NA	NA	NA	NA	NA
T2434	Yan_et_al (PMID: 38167466); Huang_et_al (PMID: 39934142)	Tiantan	Female	38	Corticotroph	Silent	G6	SF1	NFPA	Yes	1 - 3	NA	NA	NA	NA	NA	NA	NA
T2435	Yan_et_al (PMID: 38167466); Huang_et_al (PMID: 39934142)	Tiantan	Male	55	Gonadotroph	Silent	G5	TPIT	NFPA	No	1 - 3	NA	NA	NA	NA	NA	NA	NA
T2440	Yan_et_al (PMID: 38167466); Huang_et_al (PMID: 39934142)	Tiantan	Male	57	Gonadotroph	Silent	G6	SF1	NFPA	No	1 - 3	NA	NA	NA	NA	NA	NA	NA
T2441	Yan_et_al (PMID: 38167466); Huang_et_al (PMID: 39934142)	Tiantan	Male	75	Gonadotroph	Silent	G6	SF1	NFPA	Yes	1 - 3	NA	NA	NA	NA	NA	NA	NA
T2443	Yan_et_al (PMID: 38167466); Huang_et_al (PMID: 39934142)	Tiantan	Male	40	Gonadotroph	Silent	G6	SF1	NFPA	Yes	1 - 3	NA	NA	NA	NA	NA	NA	NA
T2444	Yan_et_al (PMID: 38167466); Huang_et_al (PMID: 39934142)	Tiantan	Female	56	Gonadotroph	Silent	G6	SF1	NFPA	No	1 - 3	NA	NA	NA	NA	NA	NA	NA
T2445	Yan_et_al (PMID: 38167466); Huang_et_al (PMID: 39934142)	Tiantan	Female	69	Corticotroph	Silent	G5	TPIT	NFPA	Yes	>= 3	NA	NA	NA	NA	NA	NA	NA
T2446	Yan_et_al (PMID: 38167466); Huang_et_al (PMID: 39934142)	Tiantan	Female	52	Plurihormonal PIT-1	Silent	G3	PIT1	GH	Yes	1 - 3	NA	NA	NA	NA	NA	NA	NA
T2447	Yan_et_al (PMID: 38167466); Huang_et_al (PMID: 39934142)	Tiantan	Male	32	Somatotroph	Acromegaly	G3	PIT1	GH	No	1 - 3	NA	NA	NA	NA	NA	NA	NA
T2454	Yan_et_al (PMID: 38167466); Huang_et_al (PMID: 39934142)	Tiantan	Male	67	Gonadotroph	Silent	G6	SF1	NFPA	No	1 - 3	NA	NA	NA	NA	NA	NA	NA
T2464	Yan_et_al (PMID: 38167466); Huang_et_al (PMID: 39934142)	Tiantan	Male	54	Gonadotroph	Silent	G6	SF1	NFPA	Yes	>= 3	NA	NA	NA	NA	NA	NA	NA
T2465	Yan_et_al (PMID: 38167466); Huang_et_al (PMID: 39934142)	Tiantan	Female	48	Corticotroph+Gonadotroph	Silent	G5	TPIT	NFPA	Yes	>= 3	NA	NA	NA	NA	NA	NA	NA
T2466	Yan_et_al (PMID: 38167466); Huang_et_al (PMID: 39934142)	Tiantan	Female	71	Corticotroph	Silent	G5	TPIT	NFPA	Yes	>= 3	NA	NA	NA	NA	NA	NA	NA
T2470	Yan_et_al (PMID: 38167466); Huang_et_al (PMID: 39934142)	Tiantan	Male	56	Gonadotroph	Silent	G6	SF1	NFPA	No	1 - 3	NA	NA	NA	NA	NA	NA	NA
T2473	Yan_et_al (PMID: 38167466); Huang_et_al (PMID: 39934142)	Tiantan	Male	32	Somatotroph	Acromegaly	G4	TPIT	NFPA	No	1 - 3	NA	NA	NA	NA	NA	NA	NA
T2474	Yan_et_al (PMID: 38167466); Huang_et_al (PMID: 39934142)	Tiantan	Male	61	Gonadotroph	Silent	G6	SF1	NFPA	No	>= 3	NA	NA	NA	NA	NA	NA	NA
T2481	Yan_et_al (PMID: 38167466); Huang_et_al (PMID: 39934142)	Tiantan	Male	55	Gonadotroph	Silent	G6	SF1	NFPA	No	1 - 3	NA	NA	NA	NA	NA	NA	NA
T2482	Yan_et_al (PMID: 38167466); Huang_et_al (PMID: 39934142)	Tiantan	Female	65	Corticotroph+Gonadotroph	Silent	G5	TPIT	NFPA	No	1 - 3	NA	NA	NA	NA	NA	NA	NA
T2483	Yan_et_al (PMID: 38167466); Huang_et_al (PMID: 39934142)	Tiantan	Male	47	Gonadotroph	Silent	G6	SF1	NFPA	No	1 - 3	NA	NA	NA	NA	NA	NA	NA
T2486	Yan_et_al (PMID: 38167466); Huang_et_al (PMID: 39934142)	Tiantan	Female	61	Corticotroph	Silent	G5	TPIT	NFPA	Yes	1 - 3	NA	NA	NA	NA	NA	NA	NA
T2488	Yan_et_al (PMID: 38167466); Huang_et_al (PMID: 39934142)	Tiantan	Female	48	Corticotroph	Silent	G5	TPIT	NFPA	No	1 - 3	NA	NA	NA	NA	NA	NA	NA
T2491	Yan_et_al (PMID: 38167466); Huang_et_al (PMID: 39934142)	Tiantan	Male	33	Lactotroph+Somatotroph	Hyperperprolactinemia+Acromegaly	G4	TPIT	NFPA	Yes	>= 3	NA	NA	NA	NA	NA	NA	NA
T2492	Yan_et_al (PMID: 38167466); Huang_et_al (PMID: 39934142)	Tiantan	Male	45	Gonadotroph	Silent	G6	SF1	NFPA	Yes	>= 3	NA	NA	NA	NA	NA	NA	NA
T2494	Yan_et_al (PMID: 38167466); Huang_et_al (PMID: 39934142)	Tiantan	Female	30	Corticotroph	Cushing	G1	PIT1	ACTH	No	1 - 3	NA	NA	NA	NA	NA	NA	NA
T2496	Yan_et_al (PMID: 38167466); Huang_et_al (PMID: 39934142)	Tiantan	Female	21	Lactotroph	Hyperperprolactinemia	G2	PIT1	PRL	No	1 - 3	NA	NA	NA	NA	NA	NA	NA
T2503	Yan_et_al (PMID: 38167466); Huang_et_al (PMID: 39934142)	Tiantan	Female	45	Corticotroph	Silent	G5	TPIT	NFPA	Yes	>= 3	NA	NA	NA	NA	NA	NA	NA
T2509	Yan_et_al (PMID: 38167466); Huang_et_al (PMID: 39934142)	Tiantan	Male	67	Lactotroph+Gonadotroph	Silent	G4	TPIT	NFPA	No	1 - 3	NA	NA	NA	NA	NA	NA	NA
T2511	Yan_et_al (PMID: 38167466); Huang_et_al (PMID: 39934142)	Tiantan	Male	63	Gonadotroph	Silent	G6	SF1	NFPA	No	>= 3	NA	NA	NA	NA	NA	NA	NA
T2512	Yan_et_al (PMID: 38167466); Huang_et_al (PMID: 39934142)	Tiantan	Male	57	Corticotroph	Silent	G4	TPIT	NFPA	No	>= 3	NA	NA	NA	NA	NA	NA	NA
T2514	Yan_et_al (PMID: 38167466); Huang_et_al (PMID: 39934142)	Tiantan	Male	62	Lactotroph+Somatotroph	Silent	G3	PIT1	GH	No	>= 3	NA	NA	NA	NA	NA	NA	NA
T2517	Yan_et_al (PMID: 38167466); Huang_et_al (PMID: 39934142)	Tiantan	Male	49	Corticotroph	Silent	G4	TPIT	NFPA	Yes	>= 3	NA	NA	NA	NA	NA	NA	NA
T2521	Yan_et_al (PMID: 38167466); Huang_et_al (PMID: 39934142)	Tiantan	Female	46	Plurihormonal PIT-1	Acromegaly	G3	PIT1	GH	Yes	>= 3	NA	NA	NA	NA	NA	NA	NA
T2522	Yan_et_al (PMID: 38167466); Huang_et_al (PMID: 39934142)	Tiantan	Male	53	Somatotroph	Silent	G3	PIT1	GH	Yes	>= 3	NA	NA	NA	NA	NA	NA	NA
T2525	Yan_et_al (PMID: 38167466); Huang_et_al (PMID: 39934142)	Tiantan	Male	63	Gonadotroph	Silent	G6	SF1	NFPA	No	1 - 3	NA	NA	NA	NA	NA	NA	NA
T2526	Yan_et_al (PMID: 38167466); Huang_et_al (PMID: 39934142)	Tiantan	Male	69	Corticotroph	Silent	G4	TPIT	NFPA	No	>= 3	NA	NA	NA	NA	NA	NA	NA
T2528	Yan_et_al (PMID: 38167466); Huang_et_al (PMID: 39934142)	Tiantan	Female	44	Thyrotroph	Hyperthyroidism	G3	PIT1	GH	Yes	>= 3	NA	NA	NA	NA	NA	NA	NA
T2530	Yan_et_al (PMID: 38167466); Huang_et_al (PMID: 39934142)	Tiantan	Female	54	Somatotroph	Acromegaly	G3	PIT1	GH	No	1 - 3	NA	NA	NA	NA	NA	NA	NA
T2532	Yan_et_al (PMID: 38167466); Huang_et_al (PMID: 39934142)	Tiantan	Male	64	Gonadotroph	Silent	G6	SF1	NFPA	No	1 - 3	NA	NA	NA	NA	NA	NA	NA
T2534	Yan_et_al (PMID: 38167466); Huang_et_al (PMID: 39934142)	Tiantan	Male	49	Gonadotroph	Silent	G6	SF1	NFPA	No	1 - 3	NA	NA	NA	NA	NA	NA	NA
T2537	Yan_et_al (PMID: 38167466); Huang_et_al (PMID: 39934142)	Tiantan	Male	60	Gonadotroph	Silent	G6	SF1	NFPA	No	>= 3	NA	NA	NA	NA	NA	NA	NA
T2539	Yan_et_al (PMID: 38167466); Huang_et_al (PMID: 39934142)	Tiantan	Male	42	Gonadotroph	Silent	G6	SF1	NFPA	No	>= 3	NA	NA	NA	NA	NA	NA	NA
T2552	Yan_et_al (PMID: 38167466); Huang_et_al (PMID: 39934142)	Tiantan	Female	68	Somatotroph	Acromegaly	G3	PIT1	GH	Yes	>= 3	NA	NA	NA	NA	NA	NA	NA
T2554	Yan_et_al (PMID: 38167466); Huang_et_al (PMID: 39934142)	Tiantan	Male	30	Lactotroph	Hyperperprolactinemia	G2	PIT1	PRL	Yes	>= 3	NA	NA	NA	NA	NA	NA	NA
T2555	Yan_et_al (PMID: 38167466); Huang_et_al (PMID: 39934142)	Tiantan	Female	63	Corticotroph+Gonadotroph	Silent	G5	TPIT	NFPA	Yes	1 - 3	NA	NA	NA	NA	NA	NA	NA
T2556	Yan_et_al (PMID: 38167466); Huang_et_al (PMID: 39934142)	Tiantan	Female	56	Gonadotroph	Silent	G6	SF1	NFPA	No	1 - 3	NA	NA	NA	NA	NA	NA	NA
T2558	Yan_et_al (PMID: 38167466); Huang_et_al (PMID: 39934142)	Tiantan	Female	63	Gonadotroph	Silent	G6	SF1	NFPA	Yes	>= 3	NA	NA	NA	NA	NA	NA	NA
T2559	Yan_et_al (PMID: 38167466); Huang_et_al (PMID: 39934142)	Tiantan	Male	25	Lactotroph+Somatotroph	Acromegaly	G1	PIT1	PRL	No	< 1	NA	NA	NA	NA	NA	NA	NA
T2563	Yan_et_al (PMID: 38167466); Huang_et_al (PMID: 39934142)	Tiantan	Male	41	Gonadotroph	Silent	G6	SF1	NFPA	Yes	>= 3	NA	NA	NA	NA	NA	NA	NA
T2567	Yan_et_al (PMID: 38167466); Huang_et_al (PMID: 39934142)	Tiantan	Male	56	Gonadotroph	Silent	G6	SF1	NFPA	No	1 - 3	NA	NA	NA	NA	NA	NA	NA
T2570	Yan_et_al (PMID: 38167466); Huang_et_al (PMID: 39934142)	Tiantan	Male	53	Gonadotroph	Silent	G6	SF1	NFPA	No	NA	NA	NA	NA	NA	NA	NA	NA
T2572	Yan_et_al (PMID: 38167466); Huang_et_al (PMID: 39934142)	Tiantan	Male	49	Gonadotroph	Silent	G6	SF1	NFPA	Yes	1 - 3	NA	NA	NA	NA	NA	NA	NA
T2581	Yan_et_al (PMID: 38167466); Huang_et_al (PMID: 39934142)	Tiantan	Female	51	Corticotroph	Silent	G5	TPIT	NFPA	Yes	1 - 3	NA	NA	NA	NA	NA	NA	NA
T2582	Yan_et_al (PMID: 38167466); Huang_et_al (PMID: 39934142)	Tiantan	Male	49	Somatotroph	Acromegaly	G3	PIT1	GH	Yes	>= 3	NA	NA	NA	NA	NA	NA	NA
T2584	Yan_et_al (PMID: 38167466); Huang_et_al (PMID: 39934142)	Tiantan	Male	45	Gonadotroph	Silent	G6	SF1	NFPA	No	>= 3	NA	NA	NA	NA	NA	NA	NA
T2586	Yan_et_al (PMID: 38167466); Huang_et_al (PMID: 39934142)	Tiantan	Female	48	Somatotroph	Acromegaly	G3	PIT1	GH	No	1 - 3	NA	NA	NA	NA	NA	NA	NA
T2590	Yan_et_al (PMID: 38167466); Huang_et_al (PMID: 39934142)	Tiantan	Male	42	Gonadotroph	Silent	G6	SF1	NFPA	Yes	>= 3	NA	NA	NA	NA	NA	NA	NA
T2593	Yan_et_al (PMID: 38167466); Huang_et_al (PMID: 39934142)	Tiantan	Male	43	Gonadotroph	Silent	G6	SF1	NFPA	No	1 - 3	NA	NA	NA	NA	NA	NA	NA
T2600	Yan_et_al (PMID: 38167466); Huang_et_al (PMID: 39934142)	Tiantan	Male	45	Gonadotroph	Silent	G6	SF1	NFPA	No	>= 3	NA	NA	NA	NA	NA	NA	NA
T2601	Yan_et_al (PMID: 38167466); Huang_et_al (PMID: 39934142)	Tiantan	Female	62	Lactotroph+Gonadotroph	Silent	G6	SF1	NFPA	Yes	1 - 3	NA	NA	NA	NA	NA	NA	NA
T2602	Yan_et_al (PMID: 38167466); Huang_et_al (PMID: 39934142)	Tiantan	Female	47	Corticotroph	Silent	G5	TPIT	NFPA	Yes	1 - 3	NA	NA	NA	NA	NA	NA	NA
T2603	Yan_et_al (PMID: 38167466); Huang_et_al (PMID: 39934142)	Tiantan	Female	46	Corticotroph	Silent	G5	TPIT	NFPA	Yes	>= 3	NA	NA	NA	NA	NA	NA	NA
T2605	Yan_et_al (PMID: 38167466); Huang_et_al (PMID: 39934142)	Tiantan	Male	65	Gonadotroph	Silent	G6	SF1	NFPA	Yes	>= 3	NA	NA	NA	NA	NA	NA	NA
T2606	Yan_et_al (PMID: 38167466); Huang_et_al (PMID: 39934142)	Tiantan	Female	26	Gonadotroph	Silent	G6	SF1	NFPA	No	>= 3	NA	NA	NA	NA	NA	NA	NA
T2607	Yan_et_al (PMID: 38167466); Huang_et_al (PMID: 39934142)	Tiantan	Female	21	Gonadotroph	Silent	G6	SF1	NFPA	No	>= 3	NA	NA	NA	NA	NA	NA	NA
T2608	Yan_et_al (PMID: 38167466); Huang_et_al (PMID: 39934142)	Tiantan	Female	59	Gonadotroph	Silent	G6	SF1	NFPA	No	>= 3	NA	NA	NA	NA	NA	NA	NA
T2610	Yan_et_al (PMID: 38167466); Huang_et_al (PMID: 39934142)	Tiantan	Male	65	Gonadotroph	Silent	G6	SF1	NFPA	No	1 - 3	NA	NA	NA	NA	NA	NA	NA
T2612	Yan_et_al (PMID: 38167466); Huang_et_al (PMID: 39934142)	Tiantan	Male	72	Corticotroph	Silent	G4	TPIT	NFPA	Yes	>= 3	NA	NA	NA	NA	NA	NA	NA
T2617	Yan_et_al (PMID: 38167466); Huang_et_al (PMID: 39934142)	Tiantan	Female	44	Somatotroph	Acromegaly	G3	PIT1	GH	No	1 - 3	NA	NA	NA	NA	NA	NA	NA
T2619	Yan_et_al (PMID: 38167466); Huang_et_al (PMID: 39934142)	Tiantan	Female	54	Gonadotroph	Silent	G6	SF1	NFPA	No	>= 3	NA	NA	NA	NA	NA	NA	NA
T2620	Yan_et_al (PMID: 38167466); Huang_et_al (PMID: 39934142)	Tiantan	Male	49	Gonadotroph	Silent	G6	SF1	NFPA	No	1 - 3	NA	NA	NA	NA	NA	NA	NA
T2624	Yan_et_al (PMID: 38167466); Huang_et_al (PMID: 39934142)	Tiantan	Male	75	Gonadotroph	Silent	G6	SF1	NFPA	No	1 - 3	NA	NA	NA	NA	NA	NA	NA
T2625	Yan_et_al (PMID: 38167466); Huang_et_al (PMID: 39934142)	Tiantan	Male	47	Gonadotroph	Silent	G6	SF1	NFPA	No	1 - 3	NA	NA	NA	NA	NA	NA	NA
T2627	Yan_et_al (PMID: 38167466); Huang_et_al (PMID: 39934142)	Tiantan	Female	37	Corticotroph	Silent	G5	TPIT	NFPA	Yes	>= 3	NA	NA	NA	NA	NA	NA	NA
T2629	Yan_et_al (PMID: 38167466); Huang_et_al (PMID: 39934142)	Tiantan	Female	65	Gonadotroph	Silent	G6	SF1	NFPA	Yes	>= 3	NA	NA	NA	NA	NA	NA	NA
T2630	Yan_et_al (PMID: 38167466); Huang_et_al (PMID: 39934142)	Tiantan	Female	60	Corticotroph	Silent	G5	TPIT	NFPA	Yes	1 - 3	NA	NA	NA	NA	NA	NA	NA
T2631	Yan_et_al (PMID: 38167466); Huang_et_al (PMID: 39934142)	Tiantan	Male	29	Gonadotroph	Silent	G6	SF1	NFPA	Yes	>= 3	NA	NA	NA	NA	NA	NA	NA
T2632	Yan_et_al (PMID: 38167466); Huang_et_al (PMID: 39934142)	Tiantan	Female	48	Gonadotroph	Silent	G4	TPIT	NFPA	No	>= 3	NA	NA	NA	NA	NA	NA	NA
T2634	Yan_et_al (PMID: 38167466); Huang_et_al (PMID: 39934142)	Tiantan	Female	57	Corticotroph	Silent	G5	TPIT	NFPA	Yes	1 - 3	NA	NA	NA	NA	NA	NA	NA
T2636	Yan_et_al (PMID: 38167466); Huang_et_al (PMID: 39934142)	Tiantan	Male	60	Gonadotroph	Silent	G4	TPIT	NFPA	No	>= 3	NA	NA	NA	NA	NA	NA	NA
T2637	Yan_et_al (PMID: 38167466); Huang_et_al (PMID: 39934142)	Tiantan	Female	43	Corticotroph	Silent	G5	TPIT	NFPA	Yes	>= 3	NA	NA	NA	NA	NA	NA	NA
T2640	Yan_et_al (PMID: 38167466); Huang_et_al (PMID: 39934142)	Tiantan	Female	38	Somatotroph	Acromegaly	G3	PIT1	GH	Yes	1 - 3	NA	NA	NA	NA	NA	NA	NA
T2641	Yan_et_al (PMID: 38167466); Huang_et_al (PMID: 39934142)	Tiantan	Male	55	Gonadotroph	Silent	G6	SF1	NFPA	No	1 - 3	NA	NA	NA	NA	NA	NA	NA
T2645	Yan_et_al (PMID: 38167466); Huang_et_al (PMID: 39934142)	Tiantan	Male	63	Gonadotroph	Silent	G6	SF1	NFPA	No	1 - 3	NA	NA	NA	NA	NA	NA	NA
T2650	Yan_et_al (PMID: 38167466); Huang_et_al (PMID: 39934142)	Tiantan	Male	31	Lactotroph+Somatotroph	Hyperperprolactinemia+Acromegaly	G3	PIT1	GH	No	1 - 3	NA	NA	NA	NA	NA	NA	NA
T2651	Yan_et_al (PMID: 38167466); Huang_et_al (PMID: 39934142)	Tiantan	Male	32	Lactotroph+Somatotroph	Silent	G2	PIT1	PRL	Yes	>= 3	NA	NA	NA	NA	NA	NA	NA
T2657	Yan_et_al (PMID: 38167466); Huang_et_al (PMID: 39934142)	Tiantan	Female	67	Somatotroph	Silent	G3	PIT1	GH	No	1 - 3	NA	NA	NA	NA	NA	NA	NA
T2658	Yan_et_al (PMID: 38167466); Huang_et_al (PMID: 39934142)	Tiantan	Male	22	Plurihormonal PIT-1	Silent	G3	PIT1	GH	Yes	>= 3	NA	NA	NA	NA	NA	NA	NA
T2662	Yan_et_al (PMID: 38167466); Huang_et_al (PMID: 39934142)	Tiantan	Male	60	Corticotroph+Gonadotroph	Silent	G3	PIT1	GH	No	1 - 3	NA	NA	NA	NA	NA	NA	NA
T2664	Yan_et_al (PMID: 38167466); Huang_et_al (PMID: 39934142)	Tiantan	Female	30	Corticotroph	Silent	G5	TPIT	NFPA	Yes	>= 3	NA	NA	NA	NA	NA	NA	NA
T2665	Yan_et_al (PMID: 38167466); Huang_et_al (PMID: 39934142)	Tiantan	Female	48	Somatotroph	Silent	G3	PIT1	GH	No	1 - 3	NA	NA	NA	NA	NA	NA	NA
T2666	Yan_et_al (PMID: 38167466); Huang_et_al (PMID: 39934142)	Tiantan	Female	47	Corticotroph	Silent	G5	TPIT	NFPA	Yes	1 - 3	NA	NA	NA	NA	NA	NA	NA
T2841	Yan_et_al (PMID: 38167466); Huang_et_al (PMID: 39934142)	Tiantan	Male	37	Lactotroph	Hyperperprolactinemia	G2	PIT1	PRL	Yes	>= 3	NA	NA	NA	NA	NA	NA	NA
T2844	Yan_et_al (PMID: 38167466); Huang_et_al (PMID: 39934142)	Tiantan	Female	41	Lactotroph	Hyperperprolactinemia	G1	PIT1	PRL	No	1 - 3	NA	NA	NA	NA	NA	NA	NA
T2851	Yan_et_al (PMID: 38167466); Huang_et_al (PMID: 39934142)	Tiantan	Male	44	Thyrotroph	Hyperthyroidism	G3	PIT1	GH	No	1 - 3	NA	NA	NA	NA	NA	NA	NA
T2890	Yan_et_al (PMID: 38167466); Huang_et_al (PMID: 39934142)	Tiantan	Male	53	Corticotroph	Cushing	G4	TPIT	ACTH	Yes	>= 3	NA	NA	NA	NA	NA	NA	NA
T2959	Yan_et_al (PMID: 38167466); Huang_et_al (PMID: 39934142)	Tiantan	Male	69	Lactotroph	Hyperperprolactinemia	G2	PIT1	PRL	Yes	>= 3	NA	NA	NA	NA	NA	NA	NA
T3061	Yan_et_al (PMID: 38167466); Huang_et_al (PMID: 39934142)	Tiantan	Female	57	Thyrotroph	Hyperthyroidism	G3	PIT1	GH	No	1 - 3	NA	NA	NA	NA	NA	NA	NA
T3084	Yan_et_al (PMID: 38167466); Huang_et_al (PMID: 39934142)	Tiantan	Male	31	Lactotroph	Hyperperprolactinemia	G1	PIT1	PRL	Yes	>= 3	NA	NA	NA	NA	NA	NA	NA
T3120	Yan_et_al (PMID: 38167466); Huang_et_al (PMID: 39934142)	Tiantan	Female	34	Somatotroph	Acromegaly	G3	PIT1	GH	No	1 - 3	NA	NA	NA	NA	NA	NA	NA
T3122	Yan_et_al (PMID: 38167466); Huang_et_al (PMID: 39934142)	Tiantan	Male	21	Lactotroph+Somatotroph	Hyperperprolactinemia+Acromegaly	G3	PIT1	GH	No	>= 3	NA	NA	NA	NA	NA	NA	NA
T3123	Yan_et_al (PMID: 38167466); Huang_et_al (PMID: 39934142)	Tiantan	Male	44	Lactotroph+Somatotroph	Hyperperprolactinemia+Acromegaly	G3	PIT1	GH	No	1 - 3	NA	NA	NA	NA	NA	NA	NA
T3150	Yan_et_al (PMID: 38167466); Huang_et_al (PMID: 39934142)	Tiantan	Male	32	Somatotroph	Acromegaly	G3	PIT1	GH	No	1 - 3	NA	NA	NA	NA	NA	NA	NA
T3183	Yan_et_al (PMID: 38167466); Huang_et_al (PMID: 39934142)	Tiantan	Female	58	Corticotroph	Silent	G5	TPIT	NFPA	No	1 - 3	NA	NA	NA	NA	NA	NA	NA
T3186	Yan_et_al (PMID: 38167466); Huang_et_al (PMID: 39934142)	Tiantan	Female	29	Corticotroph	Silent	G4	TPIT	NFPA	Yes	>= 3	NA	NA	NA	NA	NA	NA	NA
T3198	Yan_et_al (PMID: 38167466); Huang_et_al (PMID: 39934142)	Tiantan	Male	48	Null Cell	Silent	G4	Null	NFPA	Yes	>= 3	NA	NA	NA	NA	NA	NA	NA
T3204	Yan_et_al (PMID: 38167466); Huang_et_al (PMID: 39934142)	Tiantan	Male	51	Somatotroph	Acromegaly	G1	PIT1	PRL	No	1 - 3	NA	NA	NA	NA	NA	NA	NA
T3209	Yan_et_al (PMID: 38167466); Huang_et_al (PMID: 39934142)	Tiantan	Male	61	Gonadotroph	Silent	G6	SF1	NFPA	No	>= 3	NA	NA	NA	NA	NA	NA	NA
T3215	Yan_et_al (PMID: 38167466); Huang_et_al (PMID: 39934142)	Tiantan	Male	58	Gonadotroph	Silent	G6	SF1	NFPA	No	>= 3	NA	NA	NA	NA	NA	NA	NA
T3219	Yan_et_al (PMID: 38167466); Huang_et_al (PMID: 39934142)	Tiantan	Male	28	Somatotroph	Acromegaly	G1	PIT1	PRL	No	1 - 3	NA	NA	NA	NA	NA	NA	NA
T3220	Yan_et_al (PMID: 38167466); Huang_et_al (PMID: 39934142)	Tiantan	Female	66	Lactotroph+Somatotroph	Hyperperprolactinemia+Acromegaly	G2	PIT1	PRL	No	1 - 3	NA	NA	NA	NA	NA	NA	NA
T3264	Yan_et_al (PMID: 38167466); Huang_et_al (PMID: 39934142)	Tiantan	Male	22	Lactotroph	Hyperperprolactinemia	G2	PIT1	PRL	Yes	1 - 3	NA	NA	NA	NA	NA	NA	NA
T3269	Yan_et_al (PMID: 38167466); Huang_et_al (PMID: 39934142)	Tiantan	Female	27	Somatotroph	Acromegaly	G3	PIT1	GH	Yes	>= 3	NA	NA	NA	NA	NA	NA	NA
T3271	Yan_et_al (PMID: 38167466); Huang_et_al (PMID: 39934142)	Tiantan	Male	38	Lactotroph	Hyperperprolactinemia	G2	PIT1	PRL	Yes	1 - 3	NA	NA	NA	NA	NA	NA	NA
T3273	Yan_et_al (PMID: 38167466); Huang_et_al (PMID: 39934142)	Tiantan	Female	66	Somatotroph	Acromegaly	G3	PIT1	GH	Yes	1 - 3	NA	NA	NA	NA	NA	NA	NA
T3275	Yan_et_al (PMID: 38167466); Huang_et_al (PMID: 39934142)	Tiantan	Male	36	Somatotroph	Acromegaly	G3	PIT1	GH	No	1 - 3	NA	NA	NA	NA	NA	NA	NA
T3297	Yan_et_al (PMID: 38167466); Huang_et_al (PMID: 39934142)	Tiantan	Female	31	Somatotroph	Acromegaly	G3	PIT1	GH	No	1 - 3	NA	NA	NA	NA	NA	NA	NA
T3313	Yan_et_al (PMID: 38167466); Huang_et_al (PMID: 39934142)	Tiantan	Male	71	Somatotroph	Acromegaly	G3	PIT1	GH	Yes	1 - 3	NA	NA	NA	NA	NA	NA	NA
T3336	Yan_et_al (PMID: 38167466); Huang_et_al (PMID: 39934142)	Tiantan	Female	56	Somatotroph	Acromegaly	G1	PIT1	PRL	No	1 - 3	NA	NA	NA	NA	NA	NA	NA
T3344	Yan_et_al (PMID: 38167466); Huang_et_al (PMID: 39934142)	Tiantan	Male	29	Somatotroph	Acromegaly	G3	PIT1	GH	Yes	1 - 3	NA	NA	NA	NA	NA	NA	NA
T3364	Yan_et_al (PMID: 38167466); Huang_et_al (PMID: 39934142)	Tiantan	Male	42	Lactotroph+Somatotroph	Hyperperprolactinemia+Acromegaly	G2	PIT1	PRL	No	>= 3	NA	NA	NA	NA	NA	NA	NA
T3387	Yan_et_al (PMID: 38167466); Huang_et_al (PMID: 39934142)	Tiantan	Male	48	Lactotroph	Hyperperprolactinemia	G2	PIT1	PRL	Yes	>= 3	NA	NA	NA	NA	NA	NA	NA
T3404	Yan_et_al (PMID: 38167466); Huang_et_al (PMID: 39934142)	Tiantan	Male	54	Lactotroph	Hyperperprolactinemia	G2	PIT1	PRL	Yes	1 - 3	NA	NA	NA	NA	NA	NA	NA
T3412	Yan_et_al (PMID: 38167466); Huang_et_al (PMID: 39934142)	Tiantan	Female	68	Lactotroph+Somatotroph	Hyperperprolactinemia+Acromegaly	G1	PIT1	PRL	No	>= 3	NA	NA	NA	NA	NA	NA	NA
T3417	Yan_et_al (PMID: 38167466); Huang_et_al (PMID: 39934142)	Tiantan	Male	66	Lactotroph	Hyperperprolactinemia	G2	PIT1	PRL	No	1 - 3	NA	NA	NA	NA	NA	NA	NA
T3434	Yan_et_al (PMID: 38167466); Huang_et_al (PMID: 39934142)	Tiantan	Female	47	Null Cell	Silent	G5	Null	NFPA	No	>= 3	NA	NA	NA	NA	NA	NA	NA
T3458	Yan_et_al (PMID: 38167466); Huang_et_al (PMID: 39934142)	Tiantan	Female	56	Somatotroph	Acromegaly	G1	PIT1	PRL	No	1 - 3	NA	NA	NA	NA	NA	NA	NA
T3475	Yan_et_al (PMID: 38167466); Huang_et_al (PMID: 39934142)	Tiantan	Female	58	Null Cell	Silent	G4	Null	NFPA	No	1 - 3	NA	NA	NA	NA	NA	NA	NA
T3490	Yan_et_al (PMID: 38167466); Huang_et_al (PMID: 39934142)	Tiantan	Male	57	Somatotroph	Acromegaly	G3	PIT1	GH	No	1 - 3	NA	NA	NA	NA	NA	NA	NA
T3493	Yan_et_al (PMID: 38167466); Huang_et_al (PMID: 39934142)	Tiantan	Female	29	Somatotroph	Acromegaly	G3	PIT1	GH	Yes	1 - 3	NA	NA	NA	NA	NA	NA	NA
T3494	Yan_et_al (PMID: 38167466); Huang_et_al (PMID: 39934142)	Tiantan	Male	57	Somatotroph	Acromegaly	G3	PIT1	GH	No	1 - 3	NA	NA	NA	NA	NA	NA	NA
T3496	Yan_et_al (PMID: 38167466); Huang_et_al (PMID: 39934142)	Tiantan	Male	41	Somatotroph	Acromegaly	G1	PIT1	PRL	No	1 - 3	NA	NA	NA	NA	NA	NA	NA
T3497	Yan_et_al (PMID: 38167466); Huang_et_al (PMID: 39934142)	Tiantan	Male	49	Somatotroph	Acromegaly	G3	PIT1	GH	No	< 1	NA	NA	NA	NA	NA	NA	NA
T3520	Yan_et_al (PMID: 38167466); Huang_et_al (PMID: 39934142)	Tiantan	Male	46	Somatotroph	Acromegaly	G1	PIT1	PRL	No	1 - 3	NA	NA	NA	NA	NA	NA	NA
T3533	Yan_et_al (PMID: 38167466); Huang_et_al (PMID: 39934142)	Tiantan	Female	38	Corticotroph	Silent	G5	TPIT	NFPA	Yes	>= 3	NA	NA	NA	NA	NA	NA	NA
T3547	Yan_et_al (PMID: 38167466); Huang_et_al (PMID: 39934142)	Tiantan	Female	59	Gonadotroph	Silent	G6	SF1	NFPA	No	1 - 3	NA	NA	NA	NA	NA	NA	NA
T3601	Yan_et_al (PMID: 38167466); Huang_et_al (PMID: 39934142)	Tiantan	Male	48	Somatotroph	Acromegaly	G3	PIT1	GH	No	1 - 3	NA	NA	NA	NA	NA	NA	NA
T3622	Yan_et_al (PMID: 38167466); Huang_et_al (PMID: 39934142)	Tiantan	Male	37	Lactotroph	Hyperperprolactinemia	G2	PIT1	PRL	No	>= 3	NA	NA	NA	NA	NA	NA	NA
T3628	Yan_et_al (PMID: 38167466); Huang_et_al (PMID: 39934142)	Tiantan	Male	36	Somatotroph	Acromegaly	G3	PIT1	GH	No	1 - 3	NA	NA	NA	NA	NA	NA	NA
T3633	Yan_et_al (PMID: 38167466); Huang_et_al (PMID: 39934142)	Tiantan	Female	54	Gonadotroph	Silent	G6	SF1	NFPA	No	>= 3	NA	NA	NA	NA	NA	NA	NA
T3634	Yan_et_al (PMID: 38167466); Huang_et_al (PMID: 39934142)	Tiantan	Female	51	Corticotroph	Cushing	G4	TPIT	ACTH	No	1 - 3	NA	NA	NA	NA	NA	NA	NA
T3652	Yan_et_al (PMID: 38167466); Huang_et_al (PMID: 39934142)	Tiantan	Female	47	Plurihormonal PIT-1	Acromegaly	G1	PIT1	PRL	No	1 - 3	NA	NA	NA	NA	NA	NA	NA
T3655	Yan_et_al (PMID: 38167466); Huang_et_al (PMID: 39934142)	Tiantan	Female	50	Corticotroph	Silent	G5	TPIT	NFPA	No	1 - 3	NA	NA	NA	NA	NA	NA	NA
T3658	Yan_et_al (PMID: 38167466); Huang_et_al (PMID: 39934142)	Tiantan	Female	66	Corticotroph	Silent	G5	TPIT	NFPA	Yes	>= 3	NA	NA	NA	NA	NA	NA	NA
T3667	Yan_et_al (PMID: 38167466); Huang_et_al (PMID: 39934142)	Tiantan	Female	47	Corticotroph	Silent	G5	TPIT	NFPA	Yes	>= 3	NA	NA	NA	NA	NA	NA	NA
T3669	Yan_et_al (PMID: 38167466); Huang_et_al (PMID: 39934142)	Tiantan	Male	29	Lactotroph	Hyperperprolactinemia	G2	PIT1	PRL	Yes	>= 3	NA	NA	NA	NA	NA	NA	NA
T3676	Yan_et_al (PMID: 38167466); Huang_et_al (PMID: 39934142)	Tiantan	Male	68	Gonadotroph	Silent	G6	SF1	NFPA	No	>= 3	NA	NA	NA	NA	NA	NA	NA
T3685	Yan_et_al (PMID: 38167466); Huang_et_al (PMID: 39934142)	Tiantan	Male	38	Somatotroph	Acromegaly	G3	PIT1	GH	No	1 - 3	NA	NA	NA	NA	NA	NA	NA
T3708	Yan_et_al (PMID: 38167466); Huang_et_al (PMID: 39934142)	Tiantan	Female	28	Somatotroph	Acromegaly	G3	PIT1	GH	Yes	>= 3	NA	NA	NA	NA	NA	NA	NA
T3712	Yan_et_al (PMID: 38167466); Huang_et_al (PMID: 39934142)	Tiantan	Female	51	Lactotroph	Hyperperprolactinemia	G2	PIT1	PRL	Yes	>= 3	NA	NA	NA	NA	NA	NA	NA
T3716	Yan_et_al (PMID: 38167466); Huang_et_al (PMID: 39934142)	Tiantan	Male	52	Corticotroph	Silent	G4	TPIT	NFPA	Yes	1 - 3	NA	NA	NA	NA	NA	NA	NA
T3727	Yan_et_al (PMID: 38167466); Huang_et_al (PMID: 39934142)	Tiantan	Female	52	Somatotroph	Acromegaly	G1	PIT1	PRL	No	1 - 3	NA	NA	NA	NA	NA	NA	NA
T3742	Yan_et_al (PMID: 38167466); Huang_et_al (PMID: 39934142)	Tiantan	Male	20	Somatotroph	Acromegaly	G3	PIT1	GH	No	1 - 3	NA	NA	NA	NA	NA	NA	NA
T3743	Yan_et_al (PMID: 38167466); Huang_et_al (PMID: 39934142)	Tiantan	Female	67	Lactotroph	Hyperperprolactinemia	G2	PIT1	PRL	Yes	>= 3	NA	NA	NA	NA	NA	NA	NA
T3770	Yan_et_al (PMID: 38167466); Huang_et_al (PMID: 39934142)	Tiantan	Male	50	Lactotroph	Hyperperprolactinemia	G2	PIT1	PRL	No	>= 3	NA	NA	NA	NA	NA	NA	NA
T3773	Yan_et_al (PMID: 38167466); Huang_et_al (PMID: 39934142)	Tiantan	Female	31	Lactotroph	Hyperperprolactinemia	G2	PIT1	PRL	Yes	>= 3	NA	NA	NA	NA	NA	NA	NA
T3784	Yan_et_al (PMID: 38167466); Huang_et_al (PMID: 39934142)	Tiantan	Female	51	Corticotroph	Silent	G5	TPIT	NFPA	Yes	>= 3	NA	NA	NA	NA	NA	NA	NA
T3793	Yan_et_al (PMID: 38167466); Huang_et_al (PMID: 39934142)	Tiantan	Female	28	Lactotroph+Somatotroph	Hyperperprolactinemia+Acromegaly	G3	PIT1	GH	Yes	1 - 3	NA	NA	NA	NA	NA	NA	NA
T3796	Yan_et_al (PMID: 38167466); Huang_et_al (PMID: 39934142)	Tiantan	Male	49	Somatotroph	Acromegaly	G3	PIT1	GH	No	1 - 3	NA	NA	NA	NA	NA	NA	NA
T3802	Yan_et_al (PMID: 38167466); Huang_et_al (PMID: 39934142)	Tiantan	Female	77	Gonadotroph	Silent	G6	SF1	NFPA	No	1 - 3	NA	NA	NA	NA	NA	NA	NA
T3814	Yan_et_al (PMID: 38167466); Huang_et_al (PMID: 39934142)	Tiantan	Male	34	Somatotroph	Acromegaly	G3	PIT1	GH	Yes	1 - 3	NA	NA	NA	NA	NA	NA	NA
T3834	Yan_et_al (PMID: 38167466); Huang_et_al (PMID: 39934142)	Tiantan	Male	57	Gonadotroph	Silent	G6	SF1	NFPA	Yes	>= 3	NA	NA	NA	NA	NA	NA	NA
T3836	Yan_et_al (PMID: 38167466); Huang_et_al (PMID: 39934142)	Tiantan	Male	55	Plurihormonal PIT-1	Hyperthyroidism	G3	PIT1	GH	No	>= 3	NA	NA	NA	NA	NA	NA	NA
T3841	Yan_et_al (PMID: 38167466); Huang_et_al (PMID: 39934142)	Tiantan	Female	38	Lactotroph+Somatotroph	Hyperperprolactinemia+Acromegaly	G3	PIT1	GH	No	1 - 3	NA	NA	NA	NA	NA	NA	NA
T3858	Yan_et_al (PMID: 38167466); Huang_et_al (PMID: 39934142)	Tiantan	Male	63	Gonadotroph	Silent	G1	PIT1	PRL	No	1 - 3	NA	NA	NA	NA	NA	NA	NA
T3860	Yan_et_al (PMID: 38167466); Huang_et_al (PMID: 39934142)	Tiantan	Female	38	Gonadotroph	Silent	G6	SF1	NFPA	No	1 - 3	NA	NA	NA	NA	NA	NA	NA
T3870	Yan_et_al (PMID: 38167466); Huang_et_al (PMID: 39934142)	Tiantan	Male	46	Gonadotroph	Silent	G6	SF1	NFPA	No	1 - 3	NA	NA	NA	NA	NA	NA	NA
T3871	Yan_et_al (PMID: 38167466); Huang_et_al (PMID: 39934142)	Tiantan	Female	31	Corticotroph	Cushing	G1	PIT1	ACTH	No	< 1	NA	NA	NA	NA	NA	NA	NA
T3891	Yan_et_al (PMID: 38167466); Huang_et_al (PMID: 39934142)	Tiantan	Male	22	Gonadotroph	Silent	G6	SF1	NFPA	No	>= 3	NA	NA	NA	NA	NA	NA	NA
T3894	Yan_et_al (PMID: 38167466); Huang_et_al (PMID: 39934142)	Tiantan	Male	58	Gonadotroph	Silent	G6	SF1	NFPA	No	>= 3	NA	NA	NA	NA	NA	NA	NA
T3897	Yan_et_al (PMID: 38167466); Huang_et_al (PMID: 39934142)	Tiantan	Female	17	Lactotroph	Hyperperprolactinemia	G2	PIT1	PRL	No	1 - 3	NA	NA	NA	NA	NA	NA	NA
T3901	Yan_et_al (PMID: 38167466); Huang_et_al (PMID: 39934142)	Tiantan	Female	63	Corticotroph	Silent	G5	TPIT	NFPA	Yes	>= 3	NA	NA	NA	NA	NA	NA	NA
T3904	Yan_et_al (PMID: 38167466); Huang_et_al (PMID: 39934142)	Tiantan	Male	25	Lactotroph	Hyperperprolactinemia	G2	PIT1	PRL	No	>= 3	NA	NA	NA	NA	NA	NA	NA
T3911	Yan_et_al (PMID: 38167466); Huang_et_al (PMID: 39934142)	Tiantan	Female	43	Corticotroph	Silent	G5	TPIT	NFPA	Yes	1 - 3	NA	NA	NA	NA	NA	NA	NA
T3916	Yan_et_al (PMID: 38167466); Huang_et_al (PMID: 39934142)	Tiantan	Male	72	Gonadotroph	Silent	G6	SF1	NFPA	No	1 - 3	NA	NA	NA	NA	NA	NA	NA
T3921	Yan_et_al (PMID: 38167466); Huang_et_al (PMID: 39934142)	Tiantan	Female	46	Somatotroph	Acromegaly	G3	PIT1	GH	No	1 - 3	NA	NA	NA	NA	NA	NA	NA
T3926	Yan_et_al (PMID: 38167466); Huang_et_al (PMID: 39934142)	Tiantan	Male	24	Somatotroph	Acromegaly	G3	PIT1	GH	Yes	>= 3	NA	NA	NA	NA	NA	NA	NA
T3930	Yan_et_al (PMID: 38167466); Huang_et_al (PMID: 39934142)	Tiantan	Male	33	Somatotroph	Acromegaly	G3	PIT1	GH	No	1 - 3	NA	NA	NA	NA	NA	NA	NA
T3955	Yan_et_al (PMID: 38167466); Huang_et_al (PMID: 39934142)	Tiantan	Male	47	Gonadotroph	Silent	G6	SF1	NFPA	No	1 - 3	NA	NA	NA	NA	NA	NA	NA
T3961	Yan_et_al (PMID: 38167466); Huang_et_al (PMID: 39934142)	Tiantan	Male	8	Somatotroph	Acromegaly	G1	PIT1	PRL	No	1 - 3	NA	NA	NA	NA	NA	NA	NA
T3970	Yan_et_al (PMID: 38167466); Huang_et_al (PMID: 39934142)	Tiantan	Male	23	Lactotroph+Somatotroph	Hyperperprolactinemia+Acromegaly	G3	PIT1	GH	No	>= 3	NA	NA	NA	NA	NA	NA	NA
T3974	Yan_et_al (PMID: 38167466); Huang_et_al (PMID: 39934142)	Tiantan	Female	51	Somatotroph	Acromegaly	G1	PIT1	PRL	Yes	>= 3	NA	NA	NA	NA	NA	NA	NA
T3977	Yan_et_al (PMID: 38167466); Huang_et_al (PMID: 39934142)	Tiantan	Male	36	Lactotroph	Hyperperprolactinemia	G3	PIT1	GH	Yes	>= 3	NA	NA	NA	NA	NA	NA	NA
T3990	Yan_et_al (PMID: 38167466); Huang_et_al (PMID: 39934142)	Tiantan	Female	45	Lactotroph+Somatotroph	Hyperperprolactinemia+Acromegaly	G3	PIT1	GH	Yes	1 - 3	NA	NA	NA	NA	NA	NA	NA
T3996	Yan_et_al (PMID: 38167466); Huang_et_al (PMID: 39934142)	Tiantan	Female	45	Corticotroph	Cushing	G4	TPIT	ACTH	No	1 - 3	NA	NA	NA	NA	NA	NA	NA
T4003	Yan_et_al (PMID: 38167466); Huang_et_al (PMID: 39934142)	Tiantan	Male	61	Gonadotroph	Silent	G6	SF1	NFPA	No	>= 3	NA	NA	NA	NA	NA	NA	NA
T4018	Yan_et_al (PMID: 38167466); Huang_et_al (PMID: 39934142)	Tiantan	Male	47	Gonadotroph	Silent	G6	SF1	NFPA	No	>= 3	NA	NA	NA	NA	NA	NA	NA
T4027	Yan_et_al (PMID: 38167466); Huang_et_al (PMID: 39934142)	Tiantan	Male	35	Gonadotroph	Silent	G6	SF1	NFPA	No	1 - 3	NA	NA	NA	NA	NA	NA	NA
T4070	Yan_et_al (PMID: 38167466); Huang_et_al (PMID: 39934142)	Tiantan	Female	61	Corticotroph	Silent	G5	TPIT	NFPA	No	>= 3	NA	NA	NA	NA	NA	NA	NA
T4088	Yan_et_al (PMID: 38167466); Huang_et_al (PMID: 39934142)	Tiantan	Male	26	Lactotroph	Hyperperprolactinemia	G2	PIT1	PRL	Yes	>= 3	NA	NA	NA	NA	NA	NA	NA
T4232	Yan_et_al (PMID: 38167466); Huang_et_al (PMID: 39934142)	Tiantan	Male	46	Corticotroph	Cushing	G4	TPIT	ACTH	No	< 1	NA	NA	NA	NA	NA	NA	NA
T4235	Yan_et_al (PMID: 38167466); Huang_et_al (PMID: 39934142)	Tiantan	Female	36	Corticotroph	Cushing	G1	PIT1	ACTH	No	< 1	NA	NA	NA	NA	NA	NA	NA

## Sheet: S1b. 108 PitNETs PBMC bulk
Supplementary Table 1b. Clinical characteristics and sample information of 108 PitNET tumor PBMCs (bulk RNA sequencing; The normal ranges of hormone status were listed in Supp_info)
SampleID	DataResource	TumorSampleID	Gender	Age	Tissue	Subgroup (Bulk RNA-seq)	Lineage (bulk RNA-seq & WHO)	HormoneGroup	PRL (ng/mL)	GH (ng/mL)	ACTH (pg/ml)	TSH (μIU/mL)	E2 (pg/mL)	T3 (nmol/L)	T4 (nmol/L)	Cortisol (μg/dl)	HPA	HPT	HPG
PBMC_P0282	Data generated in this study	H0518	Female	68	Tumor_blood	G5	TPIT	NFPA	5.97	0.102	23.57	1.278	< 10	1.51	99.42	2.59	Insufficient	Normal	Insufficient
PBMC_P0283	Data generated in this study	H0519	Female	36	Tumor_blood	G2	PIT1	PRL	> 200	1.15	26.94	0.9874	1000	2.54	85.21	2.28	Insufficient	Normal	Increased
PBMC_P0284	Data generated in this study	H0520	Male	36	Tumor_blood	G3	PIT1	GH	53.54	13.175	35.54	0.3775	< 10	1.87	101.67	47.67	Increased	Normal	Insufficient
PBMC_P0286	Data generated in this study	H0522	Female	34	Tumor_blood	G4	TPIT	ACTH	60.29	0.168	94.52	1.0658	< 10	1.5	130.31	3.46	Insufficient	Normal	Insufficient
PBMC_P0287	Data generated in this study	H0523	Female	60	Tumor_blood	G6	SF1	NFPA	22.34	0.257	21.91	1.7441	< 10	1.07	64.67	39.83	Increased	Normal	Insufficient
PBMC_P0288	Data generated in this study	H0524	Female	36	Tumor_blood	G2	PIT1	PRL	124.34	0.118	31.51	1.3517	14.6	1.27	101.27	4.3	Insufficient	Normal	Increased
PBMC_P0291	Data generated in this study	NA	Female	27	Tumor_blood	G1	PIT1	PRL	> 200	0.198	46.18	1.5639	31.83	1.66	92.38	23.74	Increased	Normal	Increased
PBMC_P0293	Data generated in this study	H0527	Male	65	Tumor_blood	G6	SF1	NFPA	9.27	0.29	30.25	1.4065	23.13	1.1	78.11	2.87	Insufficient	Normal	Normal
PBMC_P0294	Data generated in this study	H0528	Female	45	Tumor_blood	G3	PIT1	GH	22.59	0.133	29.15	1.9108	82.8	1.74	125.04	13.6	Normal	Normal	Normal
PBMC_P0295	Data generated in this study	H0529	Male	38	Tumor_blood	G1	PIT1	PRL	> 200	0.186	56.95	1.2293	10.74	1.08	61.19	14.45	Normal	Insufficient	Increased
PBMC_P0296	Data generated in this study	NA	Male	28	Tumor_blood	G6	SF1	NFPA	6.04	0.047	23.69	1.0171	22.21	1.3	74.11	6.01	Insufficient	Normal	Normal
PBMC_P0300	Data generated in this study	NA	Male	53	Tumor_blood	G6	SF1	NFPA	7.03	0.059	51.86	1.166	15.28	1.53	90.98	18.41	Normal	Normal	Normal
PBMC_P0301	Data generated in this study	NA	Female	42	Tumor_blood	G6	Null	NFPA	37.95	0.05	34.01	1.5131	17.15	1.29	102.66	6.31	Insufficient	Normal	Increased
PBMC_P0302	Data generated in this study	NA	Female	27	Tumor_blood	G1	PIT1	PRL	141.01	0.058	16.54	0.8985	90.26	1.51	110.82	6.13	Insufficient	Normal	Increased
PBMC_P0303	Data generated in this study	NA	Female	34	Tumor_blood	G1	PIT1	PRL	94.25	0.078	31.77	0.7258	37.41	1.26	77.71	3.87	Insufficient	Normal	Increased
PBMC_P0306	Data generated in this study	NA	Female	48	Tumor_blood	G6	SF1	NFPA	41.88	0.161	20.55	0.9231	142.07	1.41	99.1	4.51	Insufficient	Normal	Increased
PBMC_P0308	Data generated in this study	H0537	Female	27	Tumor_blood	G2	PIT1	PRL	98.91	5.497	23.41	2.0256	45.45	1.55	88.87	46.23	Increased	Normal	Increased
PBMC_P0309	Data generated in this study	H0538	Female	26	Tumor_blood	G4	TPIT	NFPA	12.51	1.597	28.58	2.9092	27.4	1.87	97.3	6.8	Normal	Normal	Normal
PBMC_P0311	Data generated in this study	H0540	Female	58	Tumor_blood	G2	PIT1	PRL	> 200	0.154	86.73	4.0671	NA	1.51	92.52	17.91	Increased	Normal	Increased
PBMC_P0317	Data generated in this study	H0545	Female	44	Tumor_blood	G5	TPIT	NFPA	61.15	0.077	20.09	1.146	90.86	1.56	104.42	27.92	Increased	Normal	Increased
PBMC_P0320	Data generated in this study	H0546	Male	61	Tumor_blood	G6	SF1	NFPA	1.83	0.3	9.66	0.3692	< 10	1.16	76.63	6.69	Insufficient	Normal	Insufficient
PBMC_P0322	Data generated in this study	H0032	Female	41	Tumor_blood	G3	PIT1	GH	21.51	1.634	21.9	0.6612	306.41	1.78	115.14	14	Normal	Normal	Normal
PBMC_P0324	Data generated in this study	H0548	Male	27	Tumor_blood	G2	PIT1	PRL	45.92	0.827	35.95	1.7403	22.79	1.55	76.82	2.12	Insufficient	Normal	Increased
PBMC_P0325	Data generated in this study	NA	Female	27	Tumor_blood	G1	PIT1	PRL	> 200	0.071	27.79	1.8116	34.96	1.63	99.75	8.01	Normal	Normal	Increased
PBMC_P0326	Data generated in this study	H0549	Male	33	Tumor_blood	G4	TPIT	ACTH	8.02	0.034	80.03	2.7106	16.2	1.77	77.47	9.48	Increased	Normal	Normal
PBMC_P0330	Data generated in this study	H0553	Female	59	Tumor_blood	G6	Null	NFPA	25.01	0.131	30.83	0.9877	< 10	1.28	102.55	61.8	Increased	Normal	Insufficient
PBMC_P0331	Data generated in this study	H0554	Male	35	Tumor_blood	G3	PIT1	GH	10.92	13.552	55.56	1.0414	12.66	1.74	112.81	16.55	Normal	Normal	Normal
PBMC_P0334	Data generated in this study	H0558	Male	59	Tumor_blood	G6	SF1	NFPA	26.05	0.044	25.29	3.0682	< 10	1.63	64.83	1.34	Insufficient	Normal	Insufficient
PBMC_P0335	Data generated in this study	H0559	Female	61	Tumor_blood	G5	TPIT	NFPA	27.82	0.053	40.86	1.3882	62.59	1.5	122.4	61.8	Increased	Normal	Increased
PBMC_P0344	Data generated in this study	H0564	Male	26	Tumor_blood	G2	PIT1	PRL	> 200	0.09	46.93	4.1523	< 10	1.51	73.34	16.27	Normal	Normal	Insufficient
PBMC_P0354	Data generated in this study	H0569	Male	36	Tumor_blood	G3	PIT1	GH	8.12	6.66	40.09	1.6906	20.28	1.12	66.48	22.81	Increased	Normal	Normal
PBMC_P0355	Data generated in this study	H0570	Male	69	Tumor_blood	G6	SF1	NFPA	11.27	0.082	19.53	0.7893	14.55	1.37	85.66	60	Increased	Normal	Normal
PBMC_P0356	Data generated in this study	H0661	Male	57	Tumor_blood	G6	SF1	NFPA	8.94	0.045	27.82	1.5445	21.07	1.36	115	9.59	Normal	Normal	Normal
PBMC_P0357	Data generated in this study	H0571	Female	26	Tumor_blood	G4	TPIT	PRL	140.73	2.023	12.37	2.4174	17.61	1.42	97.32	31.78	Increased	Normal	Increased
PBMC_P0358	Data generated in this study	H0572	Female	31	Tumor_blood	G3	PIT1	PRL	31.61	0.085	55.31	3.0125	274.39	4.18	241.52	4.77	Insufficient	Increased	Increased
PBMC_P0359	Data generated in this study	H0573	Female	52	Tumor_blood	G5	TPIT	ACTH	50.38	0.08	121.61	0.3088	13.56	0.64	56.25	60	Increased	Insufficient	Increased
PBMC_P0361	Data generated in this study	H0574	Female	49	Tumor_blood	G3	PIT1	GH	41.39	> 30	68.41	1.3937	< 10	0.7	58.8	5.84	Insufficient	Insufficient	Insufficient
PBMC_P0387	Data generated in this study	H0594	Male	41	Tumor_blood	G2	PIT1	PRL	> 200	1.305	33.56	2.9397	< 10	1.78	83.78	7.21	Normal	Normal	Insufficient
PBMC_P0400	Data generated in this study	H0607	Female	17	Tumor_blood	G2	PIT1	PRL	> 200	0.104	26.83	2.929	13.14	1.16	62.05	2.35	Insufficient	Insufficient	Increased
PBMC_P0401	Data generated in this study	H0608	Female	52	Tumor_blood	G5	TPIT	NFPA	6.43	0.112	16.69	0.7326	< 10	0.55	36.35	5.37	Insufficient	Insufficient	Insufficient
PBMC_P0403	Data generated in this study	H0610	Male	65	Tumor_blood	G3	PIT1	GH	11.1	0.033	38.2	1.3963	16.9	1.52	99.7	3.79	Insufficient	Normal	Normal
PBMC_P0404	Data generated in this study	H0611	Male	19	Tumor_blood	G1	PIT1	PRL	> 200	0.044	44.63	0.7572	< 10	1.7	93.58	3.22	Insufficient	Normal	Insufficient
PBMC_P0406	Data generated in this study	H0613	Female	61	Tumor_blood	G5	Null	NFPA	20.29	0.154	37.55	2.6507	< 10	1.43	92.94	16.58	Normal	Normal	Insufficient
PBMC_P0408	Data generated in this study	H0614	Female	40	Tumor_blood	G1	PIT1	PRL	31.63	0.061	23.97	1.3174	36.14	1.37	77.77	9.94	Normal	Normal	Increased
PBMC_P0433	Data generated in this study	H0639	Male	59	Tumor_blood	G6	SF1	NFPA	14.28	0.119	35.32	1.9157	< 10	1.25	71.65	24.01	Increased	Normal	Insufficient
PBMC_P0434	Data generated in this study	H0640	Male	49	Tumor_blood	G6	SF1	NFPA	74.56	0.039	19.31	0.9935	< 10	1.45	36.27	11.72	Normal	Insufficient	Insufficient
PBMC_P0435	Data generated in this study	H0641	Female	53	Tumor_blood	G5	TPIT	NFPA	10.81	0.078	49.41	3.9117	< 10	1.36	97.75	5.26	Insufficient	Normal	Insufficient
PBMC_P0441	Data generated in this study	H0646	Male	60	Tumor_blood	G6	SF1	NFPA	46.15	0.095	33.79	1.1743	14.22	1.85	90.54	5.23	Insufficient	Normal	Increased
PBMC_P0442	Data generated in this study	H0647	Female	35	Tumor_blood	G3	PIT1	PRL	65.27	0.752	28.59	1.3511	14.38	1.5	64.75	0.63	Insufficient	Normal	Increased
PBMC_P0443	Data generated in this study	H0648	Male	39	Tumor_blood	G6	SF1	ACTH	31.44	0.085	86.48	0.7202	10.27	1.29	44.15	27.22	Increased	Insufficient	Increased
PBMC_P0444	Data generated in this study	H0649	Female	33	Tumor_blood	G3	PIT1	GH	33.23	19.31	33.27	0.4879	19.02	1.95	127.8	5.85	Insufficient	Normal	Increased
PBMC_P0463	Data generated in this study	NA	Female	25	Tumor_blood	G1	PIT1	PRL	> 200	0.079	25.97	2.2641	10.37	1.44	81.74	4.79	Insufficient	Normal	Increased
PBMC_P0475	Data generated in this study	NA	Female	21	Tumor_blood	G2	PIT1	PRL	> 200	1.293	29.87	0.9146	26.61	1.42	83.69	2.41	Insufficient	Normal	Increased
PBMC_P0480	Data generated in this study	H0664	Male	42	Tumor_blood	G2	PIT1	PRL	> 200	0.023	63.57	0.8001	16.58	1.59	62.48	3.47	Insufficient	Insufficient	Increased
PBMC_P0482	Data generated in this study	H0665	Female	36	Tumor_blood	G6	SF1	PRL	123.29	0.244	59.8	1.1763	16.41	1.46	87.74	5.21	Insufficient	Normal	Increased
PBMC_P0483	Data generated in this study	NA	Male	77	Tumor_blood	G2	PIT1	PRL	> 200	0.098	35.02	0.4545	17.07	1.49	100.31	7.74	Normal	Normal	Increased
PBMC_P0490	Data generated in this study	H0666	Female	24	Tumor_blood	G2	PIT1	PRL	> 200	0.139	32.58	1.2769	25.49	1.63	102.63	2.94	Insufficient	Normal	Increased
PBMC_P0496	Data generated in this study	NA	Male	27	Tumor_blood	G2	PIT1	PRL	> 200	0.639	59.5	1.7674	13.36	1.81	91.37	13.38	Normal	Normal	Increased
PBMC_P0501	Data generated in this study	H0667	Male	59	Tumor_blood	G2	PIT1	PRL	> 200	0.026	33.73	7.7709	15.22	1.47	100.83	7.34	Normal	Increased	Increased
PBMC_P0509	Data generated in this study	NA	Female	31	Tumor_blood	G1	PIT1	PRL	195.62	0.028	36.1	1.8013	17.41	1.61	96.3	3.05	Insufficient	Normal	Increased
PBMC_P0517	Data generated in this study	NA	Female	22	Tumor_blood	G1	PIT1	PRL	> 200	0.026	19.54	0.9666	24.1	1.47	70.75	10.49	Normal	Normal	Increased
PBMC_P0518	Data generated in this study	NA	Male	27	Tumor_blood	G2	PIT1	PRL	> 200	0.1	34.55	1.8645	20.87	0.98	66.98	7.94	Normal	Normal	Increased
PBMC_P0519	Data generated in this study	NA	Male	35	Tumor_blood	G1	PIT1	PRL	> 200	0.479	24.43	0.9144	17.09	0.72	65.94	23.27	Increased	Normal	Increased
PBMC_P0520	Data generated in this study	NA	Female	42	Tumor_blood	G1	PIT1	PRL	> 200	0.206	15.43	1.9783	60.71	0.96	100.35	10.63	Normal	Normal	Increased
PBMC_P0522	Data generated in this study	H0668	Male	35	Tumor_blood	G4	TPIT	NFPA	36.41	0.246	55.81	4.4173	13.66	1.21	85.91	15.35	Normal	Normal	Increased
PBMC_P0523	Data generated in this study	H0669	Female	30	Tumor_blood	G2	PIT1	PRL	125.84	1.541	22.2	1.9491	22.99	1.59	103.06	2.16	Insufficient	Normal	Increased
PBMC_P0530	Data generated in this study	NA	Male	51	Tumor_blood	G6	SF1	NFPA	8.88	0.071	62.6	1.1455	25.25	1.74	115.79	2.03	Insufficient	Normal	Normal
PBMC_P0531	Data generated in this study	NA	Male	67	Tumor_blood	G2	PIT1	PRL	> 200	0.044	44.63	0.7572	< 10	NA	NA	NA	Normal	Normal	Insufficient
PBMC_P0532	Data generated in this study	NA	Female	29	Tumor_blood	G1	PIT1	PRL	82.94	0.112	32.55	2.7342	45.01	1.4	94.01	6.37	Insufficient	Normal	Increased
PBMC_P0534	Data generated in this study	NA	Female	52	Tumor_blood	G5	TPIT	NFPA	12.39	0.063	31.96	3.6881	228.72	1.37	127.61	17.68	Normal	Normal	Normal
PBMC_P0544	Data generated in this study	H0679	Female	62	Tumor_blood	G5	TPIT	NFPA	11.19	0.2	26.21	0.6856	10.39	1.41	78.67	3.95	Insufficient	Normal	Normal
PBMC_P0547	Data generated in this study	H0682	Female	21	Tumor_blood	G2	PIT1	PRL	> 200	2.298	21.8	2.1167	21.63	1.78	94.71	1.42	Insufficient	Normal	Increased
PBMC_P0548	Data generated in this study	H0683	Male	32	Tumor_blood	G2	PIT1	PRL	91.12	0.04	49.95	2.0317	11	1.98	70.59	31.73	Increased	Normal	Increased
PBMC_P0549	Data generated in this study	H0684	Female	50	Tumor_blood	G6	SF1	PRL	41.5	0.058	15.03	1.1009	< 10	1.8	92.78	1.62	Insufficient	Normal	Insufficient
PBMC_P0551	Data generated in this study	H0686	Male	75	Tumor_blood	G6	SF1	NFPA	19.2	0.019	29.63	0.5864	10.21	1.21	100.13	9.66	Normal	Normal	Normal
PBMC_P0552	Data generated in this study	H0687	Female	23	Tumor_blood	G2	PIT1	PRL	> 200	0.025	66.09	2.2782	23.3	1.54	84.25	5.88	Insufficient	Normal	Increased
PBMC_P0553	Data generated in this study	H0688	Male	22	Tumor_blood	G2	PIT1	PRL	> 200	0.025	26	3.3268	22.06	1.45	81.83	8.42	Normal	Normal	Increased
PBMC_P0554	Data generated in this study	H0689	Male	68	Tumor_blood	G6	SF1	NFPA	20.87	0.062	14.06	0.7579	< 10	0.76	98.73	21.52	Normal	Normal	Insufficient
PBMC_P0556	Data generated in this study	H0690	Male	60	Tumor_blood	G6	SF1	NFPA	17.42	0.113	42.34	1.3696	32.5	1.21	89.76	3.87	Insufficient	Normal	Normal
PBMC_P0557	Data generated in this study	H0691	Female	69	Tumor_blood	G5	TPIT	NFPA	13.89	0.107	26.65	2.9555	15.66	1.58	115.36	28.72	Increased	Normal	Normal
PBMC_P0558	Data generated in this study	H0692	Male	37	Tumor_blood	G3	PIT1	GH	18.56	> 30	52.6	1.4481	10.31	1.57	72.49	3	Insufficient	Normal	Normal
PBMC_P0559	Data generated in this study	H0693	Female	63	Tumor_blood	G3	PIT1	GH	9.19	0.025	36.37	4.2034	< 10	1.13	80.88	5.25	Insufficient	Normal	Insufficient
PBMC_P0561	Data generated in this study	H0695	Female	27	Tumor_blood	G1	PIT1	PRL	> 200	0.031	21.99	1.1383	12.71	1.57	86.72	6.4	Insufficient	Normal	Increased
PBMC_P0562	Data generated in this study	H0696	Male	73	Tumor_blood	G6	SF1	NFPA	14.22	0.024	10.19	2.6549	< 10	0.93	60.09	0.57	Insufficient	Insufficient	Insufficient
PBMC_P0563	Data generated in this study	H0697	Female	28	Tumor_blood	G5	TPIT	NFPA	76.09	3.087	29.84	1.7118	< 10	0.92	77.59	2.1	Insufficient	Normal	Insufficient
PBMC_P0564	Data generated in this study	H0698	Female	38	Tumor_blood	G6	SF1	NFPA	65.31	0.299	20.17	0.6886	10.93	1.03	106.91	NA	Normal	Normal	Increased
PBMC_P0567	Data generated in this study	H0700	Female	30	Tumor_blood	G6	SF1	NFPA	28.09	0.047	30.02	0.0226	52.88	1.73	126.86	4.12	Insufficient	Insufficient	Increased
PBMC_P0569	Data generated in this study	H0701	Female	31	Tumor_blood	G6	SF1	NFPA	52.52	0.152	28.64	2.1512	25.82	1.4	79.09	2.9	Insufficient	Normal	Increased
PBMC_P0571	Data generated in this study	H0702	Female	62	Tumor_blood	G6	SF1	NFPA	14.72	0.149	25.21	4.8016	11.72	1.35	95.48	3.15	Insufficient	Normal	Normal
PBMC_P0576	Data generated in this study	H0705	Female	61	Tumor_blood	G6	SF1	NFPA	9.85	0.569	14.29	0.7647	11.08	1.11	112.6	10.88	Normal	Normal	Normal
PBMC_P0578	Data generated in this study	H0707	Female	30	Tumor_blood	G2	PIT1	PRL	194.25	0.038	14.3	0.8141	80	1.51	124.08	11.58	Normal	Normal	Increased
PBMC_P0580	Data generated in this study	H0709	Female	54	Tumor_blood	G5	TPIT	NFPA	50.95	0.331	22.89	1.892	< 10	1.2	94.26	2.19	Insufficient	Normal	Insufficient
PBMC_P0581	Data generated in this study	H0710	Female	30	Tumor_blood	G2	PIT1	PRL	47.51	0.241	57.88	1.559	55.93	1.53	119.89	9.79	Normal	Normal	Increased
PBMC_P0583	Data generated in this study	H0712	Female	68	Tumor_blood	G5	TPIT	NFPA	79.95	0.083	18.07	0.9326	< 10	1.13	116.89	3.43	Insufficient	Normal	Insufficient
PBMC_P0585	Data generated in this study	H0714	Female	31	Tumor_blood	G2	PIT1	PRL	29.5	0.089	32.82	2.4494	267.64	1.63	104.03	2.86	Insufficient	Normal	Increased
PBMC_P0586	Data generated in this study	NA	Male	45	Tumor_blood	G2	PIT1	PRL	> 200	0.272	66.78	1.948	< 10	1.3	80.81	2.44	Insufficient	Normal	Insufficient
PBMC_P0587	Data generated in this study	H0716	Male	52	Tumor_blood	G6	SF1	NFPA	8.27	0.019	35.03	3.0644	< 10	0.86	40.57	1.54	Insufficient	Insufficient	Insufficient
PBMC_P0588	Data generated in this study	H0717	Female	71	Tumor_blood	G5	TPIT	NFPA	75.14	0.037	10.81	0.2944	< 10	1.96	102.63	0.48	Insufficient	Insufficient	Insufficient
PBMC_P0589	Data generated in this study	H0718	Female	43	Tumor_blood	G5	TPIT	NFPA	8.58	0.634	21.88	0.4607	21	0.88	91.81	8.87	Normal	Normal	Normal
PBMC_P0590	Data generated in this study	H0719	Female	26	Tumor_blood	G2	PIT1	PRL	> 200	0.393	46.13	1.6753	10.26	1.4	85.34	2.99	Insufficient	Normal	Increased
PBMC_P0591	Data generated in this study	H0720	Female	31	Tumor_blood	G1	PIT1	PRL	> 200	0.022	19.19	1.1427	11.49	1.67	129.6	6.41	Insufficient	Normal	Increased
PBMC_P0592	Data generated in this study	H0721	Female	23	Tumor_blood	G1	PIT1	PRL	34.02	0.163	17.31	1.6415	28.05	1.52	85.52	4.61	Insufficient	Normal	Increased
PBMC_MP000	Data generated in this study	NA	Male	40	Tumor_blood	G2	PIT1	PRL	> 200	0.018	49	3.9614	13.95	1.26	59.95	9.89	Normal	Insufficient	Increased
PBMC_MP001	Data generated in this study	NA	Male	40	Tumor_blood	G2	PIT1	PRL	> 200	1.674	42.17	1.3473	20.84	1.35	75.71	18.76	Normal	Normal	Increased
PBMC_MP002	Data generated in this study	NA	Female	49	Tumor_blood	G2	PIT1	PRL	114.55	0.178	35.24	1.0055	14.7	1.78	79.03	NA	Normal	Normal	Increased
PBMC_MP003	Data generated in this study	NA	Female	23	Tumor_blood	G2	PIT1	PRL	170.14	0.054	32.5	0.8146	28.92	1.17	69.17	6.71	Normal	Normal	Increased
PBMC_MP004	Data generated in this study	NA	Female	34	Tumor_blood	G2	PIT1	PRL	59.44	0.26	18.01	0.9953	121.65	1.24	96.7	5.79	Insufficient	Normal	Increased
PBMC_MP005	Data generated in this study	NA	Male	38	Tumor_blood	G2	PIT1	PRL	> 200	0.042	17.84	2.4534	< 10	1.45	95.9	6.75	Normal	Normal	Insufficient

## Sheet: S1c. 175 Normal PBMC bulk
Supplementary Table 1c. Sample information of 175 normal PBMCs (bulk RNA sequencing)
SampleID	DataResource	Gender	Age	Tissue
PBMC_N0002	Data generated in this study	Male	51	Normal_blood
PBMC_N0004	Data generated in this study	Female	25	Normal_blood
PBMC_N0005	Data generated in this study	Male	23	Normal_blood
PBMC_N0006	Data generated in this study	Male	30	Normal_blood
PBMC_N0007	Data generated in this study	Male	36	Normal_blood
PBMC_N0009	Data generated in this study	Female	43	Normal_blood
PBMC_N0010	Data generated in this study	Male	39	Normal_blood
PBMC_N0011	Data generated in this study	Male	31	Normal_blood
PBMC_N0012	Data generated in this study	Male	39	Normal_blood
HC_PBMC_01_0001	2021_SR_Lee (PMID: 33608566)	Female	67	Normal_blood
HC_PBMC_01_0002	2021_SR_Lee (PMID: 33608566)	Male	54	Normal_blood
HC_PBMC_01_0003	2021_SR_Lee (PMID: 33608566)	Female	51	Normal_blood
HC_PBMC_01_0004	2021_SR_Lee (PMID: 33608566)	Male	59	Normal_blood
HC_PBMC_01_0005	2021_SR_Lee (PMID: 33608566)	Female	75	Normal_blood
HC_PBMC_01_0006	2022_Nneu_Seah (PMID: 36266471)	Male	61	Normal_blood
HC_PBMC_01_0007	2022_Nneu_Seah (PMID: 36266471)	Male	35	Normal_blood
HC_PBMC_01_0008	2022_Nneu_Seah (PMID: 36266471)	Male	44	Normal_blood
HC_PBMC_01_0009	2022_Nneu_Seah (PMID: 36266471)	Male	26	Normal_blood
HC_PBMC_01_0010	2022_Nneu_Seah (PMID: 36266471)	Male	32	Normal_blood
HC_PBMC_01_0011	2022_Nneu_Seah (PMID: 36266471)	Male	23	Normal_blood
HC_PBMC_01_0012	2022_Nneu_Seah (PMID: 36266471)	Male	32	Normal_blood
HC_PBMC_01_0013	2022_Nneu_Seah (PMID: 36266471)	Male	26	Normal_blood
HC_PBMC_01_0014	2022_Nneu_Seah (PMID: 36266471)	Male	35	Normal_blood
HC_PBMC_01_0015	2022_Nneu_Seah (PMID: 36266471)	Male	34	Normal_blood
HC_PBMC_01_0016	2022_Nneu_Seah (PMID: 36266471)	Male	34	Normal_blood
HC_PBMC_01_0017	2022_Nneu_Seah (PMID: 36266471)	Male	33	Normal_blood
HC_PBMC_01_0018	2022_Nneu_Seah (PMID: 36266471)	Male	47	Normal_blood
HC_PBMC_01_0019	2022_Nneu_Seah (PMID: 36266471)	Male	30	Normal_blood
HC_PBMC_01_0020	2022_Nneu_Seah (PMID: 36266471)	Male	49	Normal_blood
HC_PBMC_01_0021	2022_Nneu_Seah (PMID: 36266471)	Male	34	Normal_blood
HC_PBMC_01_0022	2022_Nneu_Seah (PMID: 36266471)	Male	24	Normal_blood
HC_PBMC_01_0023	2022_Nneu_Seah (PMID: 36266471)	Male	34	Normal_blood
HC_PBMC_01_0024	2022_PNAS_Zheng (PMID: 35727985)	Male	18	Normal_blood
HC_PBMC_01_0025	2022_PNAS_Zheng (PMID: 35727985)	Male	47	Normal_blood
HC_PBMC_01_0026	2022_PNAS_Zheng (PMID: 35727985)	Male	18	Normal_blood
HC_PBMC_01_0027	2022_PNAS_Zheng (PMID: 35727985)	Male	53	Normal_blood
HC_PBMC_01_0028	2022_PNAS_Zheng (PMID: 35727985)	Male	58	Normal_blood
HC_PBMC_01_0029	2022_PNAS_Zheng (PMID: 35727985)	Male	18	Normal_blood
HC_PBMC_01_0030	2022_PNAS_Zheng (PMID: 35727985)	Male	41	Normal_blood
HC_PBMC_01_0031	2022_PNAS_Zheng (PMID: 35727985)	Male	36	Normal_blood
HC_PBMC_01_0032	2022_PNAS_Zheng (PMID: 35727985)	Male	36	Normal_blood
HC_PBMC_01_0033	2022_PNAS_Zheng (PMID: 35727985)	Male	48	Normal_blood
HC_PBMC_01_0034	2022_SciRep_Giroux (PMID: 35810186)	Female	60	Normal_blood
HC_PBMC_01_0035	2022_SciRep_Giroux (PMID: 35810186)	Male	51	Normal_blood
HC_PBMC_01_0036	2022_SciRep_Giroux (PMID: 35810186)	Male	25	Normal_blood
HC_PBMC_01_0037	2022_SciRep_Giroux (PMID: 35810186)	Female	44	Normal_blood
HC_PBMC_01_0038	2022_SciRep_Giroux (PMID: 35810186)	Female	39	Normal_blood
HC_PBMC_01_0039	2022_SciRep_Giroux (PMID: 35810186)	Female	27	Normal_blood
HC_PBMC_01_0040	2022_SciRep_Giroux (PMID: 35810186)	Male	25	Normal_blood
HC_PBMC_01_0041	2022_SciRep_Giroux (PMID: 35810186)	Female	44	Normal_blood
HC_PBMC_01_0042	2022_SciRep_Giroux (PMID: 35810186)	Female	39	Normal_blood
HC_PBMC_01_0043	2022_SciRep_Giroux (PMID: 35810186)	Female	27	Normal_blood
HC_PBMC_01_0044	2022_SciRep_Giroux (PMID: 35810186)	Male	25	Normal_blood
HC_PBMC_02_0008	2023_GEO_Ginebaugh (GSE207751)	Male	38	Normal_blood
HC_PBMC_02_0009	2023_GEO_Ginebaugh (GSE207751)	Male	39	Normal_blood
HC_PBMC_02_0010	2023_GEO_Ginebaugh (GSE207751)	Female	48	Normal_blood
HC_PBMC_02_0011	2023_GEO_Ginebaugh (GSE207751)	Female	32	Normal_blood
HC_PBMC_02_0012	2023_GEO_Ginebaugh (GSE207751)	Female	35	Normal_blood
HC_PBMC_02_0013	2023_GEO_Ginebaugh (GSE207751)	Female	63	Normal_blood
HC_PBMC_02_0014	2023_GEO_Ginebaugh (GSE207751)	Female	65	Normal_blood
HC_PBMC_02_0015	2023_GEO_Ginebaugh (GSE207751)	Female	40	Normal_blood
HC_PBMC_02_0016	2023_GEO_Ginebaugh (GSE207751)	Female	43	Normal_blood
HC_PBMC_02_0017	2023_GEO_Ginebaugh (GSE207751)	Female	20	Normal_blood
HC_PBMC_02_0018	2023_GEO_Ginebaugh (GSE207751)	Male	45	Normal_blood
HC_PBMC_02_0019	2023_GEO_Ginebaugh (GSE207751)	Female	53	Normal_blood
HC_PBMC_02_0020	2023_GEO_Ginebaugh (GSE207751)	Female	27	Normal_blood
HC_PBMC_02_0021	2023_GEO_Ginebaugh (GSE207751)	Female	24	Normal_blood
HC_PBMC_02_0022	2020_Tuber_Leong (PMID: 32090859)	Female	16	Normal_blood
HC_PBMC_02_0023	2020_Tuber_Leong (PMID: 32090859)	Male	18	Normal_blood
HC_PBMC_02_0024	2020_Tuber_Leong (PMID: 32090859)	Male	23	Normal_blood
HC_PBMC_02_0025	2020_Tuber_Leong (PMID: 32090859)	Male	15	Normal_blood
HC_PBMC_02_0026	2020_Tuber_Leong (PMID: 32090859)	Female	19	Normal_blood
HC_PBMC_02_0027	2020_Tuber_Leong (PMID: 32090859)	Male	17	Normal_blood
HC_PBMC_02_0028	2020_Tuber_Leong (PMID: 32090859)	Male	34	Normal_blood
HC_PBMC_02_0029	2020_Tuber_Leong (PMID: 32090859)	Female	24	Normal_blood
HC_PBMC_02_0030	2020_Tuber_Leong (PMID: 32090859)	Female	13	Normal_blood
HC_PBMC_02_0031	2020_Tuber_Leong (PMID: 32090859)	Female	72	Normal_blood
HC_PBMC_02_0032	2020_Tuber_Leong (PMID: 32090859)	Male	3	Normal_blood
HC_PBMC_02_0033	2020_Tuber_Leong (PMID: 32090859)	Female	18	Normal_blood
HC_PBMC_03_0001	2020_Tuber_Leong (PMID: 32090859)	Female	7	Normal_blood
HC_PBMC_03_0002	2020_Tuber_Leong (PMID: 32090859)	Male	24	Normal_blood
HC_PBMC_03_0003	2020_Tuber_Leong (PMID: 32090859)	Male	6	Normal_blood
HC_PBMC_03_0004	2020_Tuber_Leong (PMID: 32090859)	Male	9	Normal_blood
HC_PBMC_03_0005	2020_Tuber_Leong (PMID: 32090859)	Female	5	Normal_blood
HC_PBMC_03_0006	2020_Tuber_Leong (PMID: 32090859)	Female	16	Normal_blood
HC_PBMC_03_0007	2020_Tuber_Leong (PMID: 32090859)	Female	2	Normal_blood
HC_PBMC_03_0008	2020_Tuber_Leong (PMID: 32090859)	Male	7	Normal_blood
HC_PBMC_03_0009	2020_Tuber_Leong (PMID: 32090859)	Female	45	Normal_blood
HC_PBMC_03_0022	2023_Epigenetics_Apsley (PMID: 37393564)	Female	23	Normal_blood
HC_PBMC_03_0023	2023_Epigenetics_Apsley (PMID: 37393564)	Female	22	Normal_blood
HC_PBMC_03_0024	2023_Epigenetics_Apsley (PMID: 37393564)	Male	22	Normal_blood
HC_PBMC_03_0025	2023_Epigenetics_Apsley (PMID: 37393564)	Male	22	Normal_blood
HC_PBMC_03_0026	2023_Epigenetics_Apsley (PMID: 37393564)	Female	20	Normal_blood
HC_PBMC_03_0027	2023_Epigenetics_Apsley (PMID: 37393564)	Female	22	Normal_blood
HC_PBMC_03_0028	2023_Epigenetics_Apsley (PMID: 37393564)	Female	22	Normal_blood
HC_PBMC_03_0029	2023_Epigenetics_Apsley (PMID: 37393564)	Male	18	Normal_blood
HC_PBMC_03_0030	2023_Epigenetics_Apsley (PMID: 37393564)	Male	21	Normal_blood
HC_PBMC_03_0031	2023_Epigenetics_Apsley (PMID: 37393564)	Male	22	Normal_blood
HC_PBMC_03_0032	2023_Epigenetics_Apsley (PMID: 37393564)	Female	21	Normal_blood
HC_PBMC_03_0034	2023_Epigenetics_Apsley (PMID: 37393564)	Female	23	Normal_blood
HC_PBMC_03_0035	2023_Epigenetics_Apsley (PMID: 37393564)	Male	21	Normal_blood
HC_PBMC_03_0036	2023_Epigenetics_Apsley (PMID: 37393564)	Female	21	Normal_blood
HC_PBMC_03_0037	2023_GEO_Altman (GSE206151)	Male	21	Normal_blood
HC_PBMC_03_0038	2023_GEO_Altman (GSE206151)	Male	22	Normal_blood
HC_PBMC_03_0039	2023_GEO_Altman (GSE206151)	Male	23	Normal_blood
HC_PBMC_03_0040	2023_GEO_Altman (GSE206151)	Male	23	Normal_blood
HC_PBMC_03_0041	2023_GEO_Altman (GSE206151)	Female	24	Normal_blood
HC_PBMC_03_0042	2023_GEO_Altman (GSE206151)	Female	24	Normal_blood
HC_PBMC_03_0043	2023_GEO_Altman (GSE206151)	Male	25	Normal_blood
HC_PBMC_03_0044	2023_GEO_Altman (GSE206151)	Male	25	Normal_blood
HC_PBMC_03_0045	2023_GEO_Altman (GSE206151)	Female	25	Normal_blood
HC_PBMC_03_0046	2023_GEO_Altman (GSE206151)	Female	25	Normal_blood
HC_PBMC_03_0047	2023_GEO_Altman (GSE206151)	Female	25	Normal_blood
HC_PBMC_03_0048	2023_GEO_Altman (GSE206151)	Male	25	Normal_blood
HC_PBMC_03_0049	2023_GEO_Altman (GSE206151)	Male	26	Normal_blood
HC_PBMC_03_0050	2023_GEO_Altman (GSE206151)	Male	26	Normal_blood
HC_PBMC_03_0051	2023_GEO_Altman (GSE206151)	Male	26	Normal_blood
HC_PBMC_03_0052	2023_GEO_Altman (GSE206151)	Female	26	Normal_blood
HC_PBMC_03_0053	2023_GEO_Altman (GSE206151)	Male	26	Normal_blood
HC_PBMC_03_0054	2023_GEO_Altman (GSE206151)	Male	27	Normal_blood
HC_PBMC_03_0055	2023_GEO_Altman (GSE206151)	Female	27	Normal_blood
HC_PBMC_03_0057	2023_GEO_Altman (GSE206151)	Female	27	Normal_blood
HC_PBMC_03_0058	2023_GEO_Altman (GSE206151)	Male	27	Normal_blood
HC_PBMC_03_0060	2023_GEO_Altman (GSE206151)	Female	28	Normal_blood
HC_PBMC_03_0061	2023_GEO_Altman (GSE206151)	Male	28	Normal_blood
HC_PBMC_03_0062	2023_GEO_Altman (GSE206151)	Male	28	Normal_blood
HC_PBMC_03_0063	2023_GEO_Altman (GSE206151)	Female	29	Normal_blood
HC_PBMC_03_0064	2023_GEO_Altman (GSE206151)	Female	29	Normal_blood
HC_PBMC_03_0065	2023_GEO_Altman (GSE206151)	Female	29	Normal_blood
HC_PBMC_03_0066	2023_GEO_Altman (GSE206151)	Male	30	Normal_blood
HC_PBMC_03_0067	2023_GEO_Altman (GSE206151)	Male	30	Normal_blood
HC_PBMC_03_0068	2023_GEO_Altman (GSE206151)	Male	30	Normal_blood
HC_PBMC_03_0069	2023_GEO_Altman (GSE206151)	Male	30	Normal_blood
HC_PBMC_03_0070	2023_GEO_Altman (GSE206151)	Male	31	Normal_blood
HC_PBMC_03_0071	2023_GEO_Altman (GSE206151)	Male	31	Normal_blood
HC_PBMC_03_0072	2023_GEO_Altman (GSE206151)	Male	31	Normal_blood
HC_PBMC_03_0073	2023_GEO_Altman (GSE206151)	Male	31	Normal_blood
HC_PBMC_03_0074	2023_GEO_Altman (GSE206151)	Female	32	Normal_blood
HC_PBMC_03_0075	2023_GEO_Altman (GSE206151)	Male	32	Normal_blood
HC_PBMC_03_0076	2023_GEO_Altman (GSE206151)	Male	32	Normal_blood
HC_PBMC_03_0077	2023_GEO_Altman (GSE206151)	Female	32	Normal_blood
HC_PBMC_03_0078	2023_GEO_Altman (GSE206151)	Male	33	Normal_blood
HC_PBMC_03_0079	2023_GEO_Altman (GSE206151)	Male	33	Normal_blood
HC_PBMC_03_0080	2023_GEO_Altman (GSE206151)	Male	33	Normal_blood
HC_PBMC_03_0081	2023_GEO_Altman (GSE206151)	Male	34	Normal_blood
HC_PBMC_03_0082	2023_GEO_Altman (GSE206151)	Male	34	Normal_blood
HC_PBMC_03_0083	2023_GEO_Altman (GSE206151)	Female	34	Normal_blood
HC_PBMC_03_0084	2023_GEO_Altman (GSE206151)	Male	35	Normal_blood
HC_PBMC_03_0085	2023_GEO_Altman (GSE206151)	Female	35	Normal_blood
HC_PBMC_03_0087	2023_GEO_Altman (GSE206151)	Male	36	Normal_blood
HC_PBMC_03_0088	2023_GEO_Altman (GSE206151)	Male	37	Normal_blood
HC_PBMC_03_0089	2023_GEO_Altman (GSE206151)	Male	37	Normal_blood
HC_PBMC_03_0090	2023_GEO_Altman (GSE206151)	Male	37	Normal_blood
HC_PBMC_03_0091	2023_GEO_Altman (GSE206151)	Female	37	Normal_blood
HC_PBMC_03_0092	2023_GEO_Altman (GSE206151)	Female	38	Normal_blood
HC_PBMC_03_0093	2023_GEO_Altman (GSE206151)	Male	38	Normal_blood
HC_PBMC_03_0094	2023_GEO_Altman (GSE206151)	Male	39	Normal_blood
HC_PBMC_03_0095	2023_GEO_Altman (GSE206151)	Male	39	Normal_blood
HC_PBMC_03_0096	2023_GEO_Altman (GSE206151)	Male	40	Normal_blood
HC_PBMC_03_0098	2023_GEO_Altman (GSE206151)	Male	41	Normal_blood
HC_PBMC_03_0099	2023_GEO_Altman (GSE206151)	Female	43	Normal_blood
HC_PBMC_03_0100	2023_GEO_Altman (GSE206151)	Male	44	Normal_blood
HC_PBMC_03_0101	2023_GEO_Altman (GSE206151)	Female	45	Normal_blood
HC_PBMC_03_0102	2023_GEO_Altman (GSE206151)	Male	46	Normal_blood
HC_PBMC_03_0103	2023_GEO_Altman (GSE206151)	Male	48	Normal_blood
HC_PBMC_03_0104	2023_GEO_Altman (GSE206151)	Male	49	Normal_blood
HC_PBMC_03_0105	2023_GEO_Altman (GSE206151)	Male	49	Normal_blood
HC_PBMC_03_0106	2023_GEO_Altman (GSE206151)	Male	51	Normal_blood
HC_PBMC_03_0107	2023_GEO_Altman (GSE206151)	Female	51	Normal_blood
HC_PBMC_03_0108	2023_GEO_Altman (GSE206151)	Male	53	Normal_blood
HC_PBMC_03_0109	2023_GEO_Altman (GSE206151)	Male	54	Normal_blood
HC_PBMC_03_0110	2023_GEO_Altman (GSE206151)	Male	55	Normal_blood
HC_PBMC_03_0111	2023_GEO_Altman (GSE206151)	Male	56	Normal_blood
HC_PBMC_03_0112	2023_GEO_Altman (GSE206151)	Female	59	Normal_blood
HC_PBMC_03_0113	2023_GEO_Altman (GSE206151)	Male	59	Normal_blood

## Sheet: S1d. 6 scRNA-seq (PBMC)
Supplementary Table 1d. Clinical characteristics and sample information of the 3 PitNETs PBMCs and 3 normal PBMCs (single-cell RNA sequencing)
SampleID	DataResource	Lineage	Type	Gender	Age	HormoneStaining	Hormone	Invasive	Tumor_size	Pathological (WHO2022)	SamplingTime
P271_blood	Data generated in this study	PIT1	Tumor_blood	Female	35	Positive	Hyperprolactinemia	Non-invasive	26	Plurihormonal PIT-1	24h before surgery
P267_blood	Data generated in this study	SF1	Tumor_blood	Male	40	Negative	None	Invasive	38	Gonadotroph tumor	24h before surgery
P258_blood	Data generated in this study	SF1	Tumor_blood	Male	61	Negative	None	Non-invasive	22	Gonadotroph tumor	24h before surgery
CTRL_H_blood	Data generated in this study	Normal	Normal_blood	Male	24	NA	NA	NA	NA	NA	NA
CTRL_L_blood	Data generated in this study	Normal	Normal_blood	Male	34	NA	NA	NA	NA	NA	NA
CTRL_W_blood	Data generated in this study	Normal	Normal_blood	Male	24	NA	NA	NA	NA	NA	NA

## Sheet: S1e. 63 scRNA-seq (tissue)
Supplementary Table 1e. Clinical characteristics and sample information of 59 PitNETs tumor tissues and 4 normal pituitary tissues (single-cell RNA sequencing)
SampleID	DataResource	Lineage	Type	Gender	Age	HormoneStaining	Hormone	Invasive	Tumor_size	Pathological (WHO2022)
TP01_T	Yan_et_al (PMID: 38167466); Huang_et_al (PMID: 39934142)	PIT1	Tumor	Male	54	Positive	Acromegaly	Non-invasive	27	Somatotroph tumor
TP02_T	Yan_et_al (PMID: 38167466); Huang_et_al (PMID: 39934142)	PIT1	Tumor	Female	53	Positive	Acromegaly	Non-invasive	20	Somatotroph tumor
TP03_T	Yan_et_al (PMID: 38167466); Huang_et_al (PMID: 39934142)	PIT1	Tumor	Female	41	Positive	Acromegaly	Invasive	21	Mammosomatotroph tumor
TP04_T	Yan_et_al (PMID: 38167466); Huang_et_al (PMID: 39934142)	PIT1	Tumor	Male	57	Positive	Hyperprolactinemia	Invasive	60	Lactotroph tumor
TP05_T	Yan_et_al (PMID: 38167466); Huang_et_al (PMID: 39934142)	PIT1	Tumor	Female	35	Positive	Acromegaly & Hyperprolactinemia	Invasive	91	Mixed somatotroph and lactotroph tumor
TP06_T	Yan_et_al (PMID: 38167466); Huang_et_al (PMID: 39934142)	PIT1	Tumor	Female	31	Positive	Acromegaly	Invasive	58	Mammosomatotroph tumor
TP07_T	Yan_et_al (PMID: 38167466); Huang_et_al (PMID: 39934142)	PIT1	Tumor	Male	54	Positive	Acromegaly	Non-invasive	24	Somatotroph tumor
TP08_T	Yan_et_al (PMID: 38167466); Huang_et_al (PMID: 39934142)	PIT1	Tumor	Male	31	Positive	Acromegaly	Non-invasive	19	Mammosomatotroph tumor
TP09_T	Yan_et_al (PMID: 38167466); Huang_et_al (PMID: 39934142)	TPIT	Tumor	Female	52	Negative	None	Invasive	65	Corticotroph tumor
TP10_T	Yan_et_al (PMID: 38167466); Huang_et_al (PMID: 39934142)	TPIT	Tumor	Female	41	Negative	None	Non-invasive	22	Corticotroph tumor
TP11_T	Yan_et_al (PMID: 38167466); Huang_et_al (PMID: 39934142)	NULL	Tumor	Male	45	Negative	None	Non-invasive	24	Null cell tumor
TP12_T	Yan_et_al (PMID: 38167466); Huang_et_al (PMID: 39934142)	PIT1	Tumor	Male	27	Negative	None	Non-invasive	27	Thyrotroph tumor
TP13_T	Yan_et_al (PMID: 38167466); Huang_et_al (PMID: 39934142)	PIT1	Tumor	Male	55	Negative	None	Invasive	34	Gonadotroph tumor
TP14_T	Yan_et_al (PMID: 38167466); Huang_et_al (PMID: 39934142)	NULL	Tumor	Male	60	Negative	None	Invasive	20	Null cell tumor
TP15_T	Yan_et_al (PMID: 38167466); Huang_et_al (PMID: 39934142)	SF1	Tumor	Male	60	Negative	None	Non-invasive	22	Gonadotroph tumor
TP16_T	Yan_et_al (PMID: 38167466); Huang_et_al (PMID: 39934142)	NULL	Tumor	Male	77	Negative	None	Invasive	28	Null cell tumor
TP17_T	Yan_et_al (PMID: 38167466); Huang_et_al (PMID: 39934142)	TPIT	Tumor	Female	65	Negative	None	Invasive	48	Corticotroph tumor
TP18_T	Yan_et_al (PMID: 38167466); Huang_et_al (PMID: 39934142)	TPIT	Tumor	Female	53	Negative	None	Invasive	30	Corticotroph tumor
TP19_T	Yan_et_al (PMID: 38167466); Huang_et_al (PMID: 39934142)	PIT1	Tumor	Male	75	Negative	None	Invasive	21	Gonadotroph tumor
TP20_T	Yan_et_al (PMID: 38167466); Huang_et_al (PMID: 39934142)	PIT1	Tumor	Male	48	Negative	None	Invasive	26	Gonadotroph tumor
TP21_T	Yan_et_al (PMID: 38167466); Huang_et_al (PMID: 39934142)	PIT1	Tumor	Female	60	Positive	Hyperprolactinemia	Invasive	38	Lactotroph tumor
TP22_T	Yan_et_al (PMID: 38167466); Huang_et_al (PMID: 39934142)	PIT1	Tumor	Female	30	Positive	Acromegaly	Non-invasive	12	Somatotroph tumor
TP23_T	Yan_et_al (PMID: 38167466); Huang_et_al (PMID: 39934142)	PIT1	Tumor	Female	61	Positive	Hyperprolactinemia	Invasive	30	Lactotroph tumor
TP24_T	Yan_et_al (PMID: 38167466); Huang_et_al (PMID: 39934142)	SF1	Tumor	Male	27	Positive	Cushing disease	Invasive	28	Corticotroph tumor
P119-1	Lin_et_al (PMID: 38658971)	PIT1	Tumor	Female	13	Positive	Hyperprolactinemia	Invasive	43	Lactotroph tumor
P150	Lin_et_al (PMID: 38658971)	SF1	Tumor	Male	59	Negative	None	Non-invasive	17	Gonadotroph tumor
P151	Lin_et_al (PMID: 38658971)	SF1	Tumor	Female	51	Positive	None	Non-invasive	26	Gonadotroph tumor
P155	Lin_et_al (PMID: 38658971)	TPIT	Tumor	Female	32	Positive	Hyperprolactinemia	Invasive	25	Plurihormonal-Multihormone
P156	Lin_et_al (PMID: 38658971)	TPIT	Tumor	Female	65	Positive	None	Invasive	29	Corticotroph tumor
P157	Lin_et_al (PMID: 38658971)	SF1	Tumor	Male	64	Positive	None	Invasive	28	Plurihormonal-Multihormone
P158	Lin_et_al (PMID: 38658971)	PIT1	Tumor	Female	48	Positive	Acromegaly	Invasive	18	Plurihormonal PIT-1
P160	Lin_et_al (PMID: 38658971)	SF1	Tumor	Male	53	Positive	None	Non-invasive	29	Plurihormonal-Multihormone
P161	Lin_et_al (PMID: 38658971)	SF1	Tumor	Male	37	Positive	None	Non-invasive	30	Gonadotroph tumor
P163	Lin_et_al (PMID: 38658971)	SF1	Tumor	Male	53	Positive	None	Non-invasive	28	Gonadotroph tumor
P171	Lin_et_al (PMID: 38658971)	PIT1	Tumor	Female	25	Positive	Hyperprolactinemia	Non-invasive	9	Lactotroph tumor
P201	Lin_et_al (PMID: 38658971)	PIT1	Tumor	Male	52	Positive	Hyperprolactinemia	Non-invasive	19	Lactotroph tumor
P203	Lin_et_al (PMID: 38658971)	PIT1	Tumor	Female	28	Positive	None	Non-invasive	24	Somatotroph tumor
P205	Lin_et_al (PMID: 38658971)	PIT1	Tumor	Female	49	Positive	IGF1	Non-invasive	14	Plurihormonal PIT-1
P206	Lin_et_al (PMID: 38658971)	PIT1	Tumor	Female	25	Positive	Hyperprolactinemia	Invasive	25	Lactotroph tumor
P215	Lin_et_al (PMID: 38658971)	PIT1	Tumor	Female	77	Positive	Hyperprolactinemia	Invasive	19	Lactotroph tumor
P216-1	Lin_et_al (PMID: 38658971)	PIT1	Tumor	Male	47	Negative	None	Non-invasive	29	Lactotroph tumor
P238	Lin_et_al (PMID: 38658971)	SF1	Tumor	Female	51	Positive	None	Non-invasive	22	Plurihormonal-Multihormone
P239	Lin_et_al (PMID: 38658971)	SF1	Tumor	Male	45	Positive	Hyperprolactinemia	Invasive	26	Gonadotroph tumor
P240	Lin_et_al (PMID: 38658971)	PIT1	Tumor	Male	26	Positive	Hyperprolactinemia	Invasive	31	Lactotroph tumor
P258	Lin_et_al (PMID: 38658971)	SF1	Tumor	Male	61	Negative	None	Non-invasive	22	Gonadotroph tumor
P267	Lin_et_al (PMID: 38658971)	SF1	Tumor	Male	40	Negative	None	Invasive	38	Gonadotroph tumor
P271	Lin_et_al (PMID: 38658971)	PIT1	Tumor	Female	35	Positive	Hyperprolactinemia	Non-invasive	26	Plurihormonal PIT-1
P295	Data generated in this study	PIT1	Tumor	Male	38	Positive	Hyperprolactinemia	Non-invasive	46	Lactotroph tumor
P311	Data generated in this study	PIT1	Tumor	Female	58	Positive	Hyperprolactinemia	Non-invasive	18	Lactotroph tumor
P337	Data generated in this study	PIT1	Tumor	Male	52	Positive	Hyperprolactinemia	Invasive	16	Lactotroph tumor
P365	Data generated in this study	TPIT	Tumor	Female	42	Positive	Cushing disease	Non-invasive	5	Corticotroph tumor
P456	Data generated in this study	TPIT	Tumor	Female	34	Negative	None	Invasive	50	Corticotroph tumor
P461	Data generated in this study	PIT1	Tumor	Female	55	Positive	Hyperprolactinemia	Invasive	23	Lactotroph tumor
P462	Data generated in this study	PIT1	Tumor	Male	21	Positive	Hyperprolactinemia	Non-invasive	31	Lactotroph tumor
P400	Data generated in this study	PIT1	Tumor	Female	16	Positive	Hyperprolactinemia	Invasive	42	Lactotroph tumor
P438	Data generated in this study	PIT1	Tumor	Male	35	Positive	Hyperprolactinemia	Non-invasive	NA	Lactotroph tumor
P444	Data generated in this study	PIT1	Tumor	Female	33	Positive	Acromegaly	Invasive	19	Somatotroph tumor
P452	Data generated in this study	PIT1	Tumor	Male	63	Positive	Hyperprolactinemia	Non-invasive	28	Lactotroph tumor
P480	Data generated in this study	PIT1	Tumor	Male	41	Positive	Hyperprolactinemia	Non-invasive	43	Lactotroph tumor
TP01_N	Yan_et_al (PMID: 38167466); Huang_et_al (PMID: 39934142)	Normal	Normal	Male	54	NA	NA	NA	NA	NA
TP08_N	Yan_et_al (PMID: 38167466); Huang_et_al (PMID: 39934142)	Normal	Normal	Male	31	NA	NA	NA	NA	NA
TP25_N	Yan_et_al (PMID: 38167466); Huang_et_al (PMID: 39934142)	Normal	Normal	Male	48	NA	NA	NA	NA	NA
TP26_N	Yan_et_al (PMID: 38167466); Huang_et_al (PMID: 39934142)	Normal	Normal	Female	33	NA	NA	NA	NA	NA

## Sheet: Supp_info
Normal ranges of hormone status
Male:
Axes	Hormone	Lower	Upper	Unit
HPA	Cortisol	6.7	22.6	μg/dl
	ACTH	7.2	63.3	pg/ml
HPT	T3	0.54	2.96	nmol/L
	T4	62.67	150.84	nmol/L
	TSH	0.35	4.94	μIU/mL
HPG	PRL	3.46	19.4	ng/mL
	E2	10.01	854	pg/mL
	GH	0.003	0.971	ng/mL
Female:
Axes	Hormone	Lower	Upper	Unit
HPA	Cortisol	6.7	22.6	μg/dl
	ACTH	7.2	63.3	pg/ml
HPT	T3	0.54	2.96	nmol/L
	T4	62.67	150.84	nmol/L
	TSH	0.35	4.94	μIU/mL
HPG	PRL	5.18	26.53	ng/mL
	E2	10.01	854	pg/mL
	GH	0.01	3.61	ng/mL
