# Supplementary material for: Multidimensional tumor-blood profiling uncovers systemic lymphocyte-monocyte imbalance in pituitary neuroendocrine tumors
Source: Signal Transduct Target Ther. 2025 Nov 18;10:377. doi: 10.1038/s41392-025-02489-0 (PMC12627556; doi:10.1038/s41392-025-02489-0)
Supplement: Supplementary file 3 — Supplementary Table 2 [file 41392_2025_2489_MOESM3_ESM.xlsx]

## Sheet: S2a
Supplementary Table 2. Differentially expressed genes and enriched pathways between tumor PBMC and normal PBMCs. Related to Figure 1.
Supplementary Table 2a. Differentially expressed genes between tumor PBMC and normal PBMCs (upregulated: log2|fold change| > 0.58, adjusted P-value < 0.05; downregulated: log2|fold change| < –0.58, adjusted P-value < 0.05).
Gene	logFC	AveExpr	t	P.Value	adj.P.Val	B	"-log10P"	group
CIMAP1A	-0.799227	1.25977	-20.464	1.36567e-57	1.309e-53	119.953	52.8831	down in tumor PBMCs
DEFA1B	-2.97748	2.55707	-18.8919	6.23424e-52	2.98776e-48	107.147	47.5247	down in tumor PBMCs
DEFA3	-2.01674	1.53369	-18.6255	5.76063e-51	2.20863e-47	104.961	46.6559	down in tumor PBMCs
PRKAR2B	1.82597	4.23007	17.0661	2.74268e-45	6.57214e-42	92.0966	41.1823	up in tumor PBMCs
SH3BGRL2	1.88245	3.075	16.3508	1.12089e-42	2.14875e-39	86.1761	38.6678	up in tumor PBMCs
C21orf140	0.599506	0.474881	14.676	1.40044e-36	1.6779e-33	72.3469	32.7752	up in tumor PBMCs
ELOVL7	1.69726	2.45629	14.3626	1.90668e-35	2.15007e-32	69.7739	31.6675	up in tumor PBMCs
GNG11	1.75446	2.79495	14.3058	3.05745e-35	3.25618e-32	69.3086	31.4873	up in tumor PBMCs
DNM3	1.38729	2.64806	13.8342	1.52549e-33	1.27146e-30	65.4556	29.8957	up in tumor PBMCs
MPL	1.16961	1.4889	13.6826	5.33667e-33	3.93477e-30	64.2216	29.4051	up in tumor PBMCs
SESN1	1.37421	4.32914	13.2876	1.3768e-31	9.10115e-29	61.0186	28.0409	up in tumor PBMCs
TRAPPC3L	0.984094	0.888538	13.1855	3.17746e-31	2.0304e-28	60.1944	27.6924	up in tumor PBMCs
FREY1	-0.828146	1.89235	-13.0819	7.41446e-31	4.585e-28	59.3595	27.3387	down in tumor PBMCs
TNFSF4	1.23568	2.19287	12.8777	3.92379e-30	2.27937e-27	57.7176	26.6422	up in tumor PBMCs
NODAL	0.616633	0.583952	12.861	4.49349e-30	2.53354e-27	57.584	26.5963	up in tumor PBMCs
RHOBTB1	1.16267	1.61103	12.6869	1.85005e-29	9.58524e-27	56.1896	26.0184	up in tumor PBMCs
CCIN	0.7655	0.631911	12.6185	3.22068e-29	1.62475e-26	55.6433	25.7892	up in tumor PBMCs
GUCY1B1	1.25268	2.16343	12.4757	1.02268e-28	5.02687e-26	54.5049	25.2987	up in tumor PBMCs
BEND2	1.18528	1.47495	12.3662	2.47352e-28	1.15652e-25	53.6347	24.9368	up in tumor PBMCs
MUC6	-0.923719	1.53634	-12.3576	2.64943e-28	1.20927e-25	53.567	24.9175	down in tumor PBMCs
LGALSL	1.3462	2.20142	12.3093	3.91002e-28	1.70352e-25	53.1836	24.7687	up in tumor PBMCs
COL8A2	-0.811826	1.452	-12.291	4.5296e-28	1.88766e-25	53.0386	24.7241	down in tumor PBMCs
CXCL5	1.56656	1.84316	12.2665	5.51697e-28	2.25022e-25	52.8444	24.6478	up in tumor PBMCs
CTDSPL	1.0945	2.17611	12.1809	1.09659e-27	4.37949e-25	52.1676	24.3586	up in tumor PBMCs
ABLIM3	1.31248	1.75625	12.1781	1.12205e-27	4.38975e-25	52.145	24.3576	up in tumor PBMCs
NAT8B	0.99451	1.01288	12.1107	1.92533e-27	7.38172e-25	51.613	24.1318	up in tumor PBMCs
P2RY1	0.91178	1.09285	12.0801	2.45985e-27	8.94218e-25	51.3717	24.0486	up in tumor PBMCs
TEAD2	0.642231	0.66543	12.0795	2.47228e-27	8.94218e-25	51.3667	24.0486	up in tumor PBMCs
ARMC3	1.12705	0.930227	12.0037	4.52965e-27	1.60803e-24	50.7702	23.7937	up in tumor PBMCs
MMRN1	1.21257	1.75126	11.9992	4.69656e-27	1.62546e-24	50.7346	23.789	up in tumor PBMCs
CTTN	1.39396	2.95355	11.9965	4.79964e-27	1.62546e-24	50.7132	23.789	up in tumor PBMCs
HSD11B2	-0.853197	1.30733	-11.9306	8.11923e-27	2.62606e-24	50.1953	23.5807	down in tumor PBMCs
WDR97	-0.78579	1.6427	-11.929	8.21927e-27	2.62606e-24	50.1833	23.5807	down in tumor PBMCs
LTBP1	1.46192	2.44514	11.8086	2.14388e-26	6.62874e-24	49.2389	23.1786	up in tumor PBMCs
ENKUR	1.42993	2.50503	11.7225	4.24413e-26	1.27125e-23	48.5662	22.8958	up in tumor PBMCs
PGRMC1	1.07272	4.3065	11.6917	5.41803e-26	1.5979e-23	48.3257	22.7964	up in tumor PBMCs
TPRN	-0.786148	2.12756	-11.5696	1.42211e-25	4.0091e-23	47.3753	22.397	down in tumor PBMCs
HBA2	-3.68045	8.22492	-11.5497	1.66347e-25	4.62154e-23	47.2209	22.3352	down in tumor PBMCs
MYCT1	0.940327	1.12212	11.5197	2.10751e-25	5.77157e-23	46.9879	22.2387	up in tumor PBMCs
CABP5	0.924064	0.963123	11.4973	2.51377e-25	6.6929e-23	46.8143	22.1744	up in tumor PBMCs
MTURN	0.977313	4.24029	11.4955	2.55057e-25	6.69787e-23	46.7999	22.1741	up in tumor PBMCs
ZNF628	-0.951236	2.26473	-11.4508	3.62529e-25	9.39147e-23	46.4537	22.0273	down in tumor PBMCs
GRN	-1.31711	6.94195	-11.4375	4.02464e-25	1.00198e-22	46.3507	21.9991	down in tumor PBMCs
MNT	-1.02145	4.95231	-11.3635	7.19372e-25	1.74562e-22	45.7788	21.7581	down in tumor PBMCs
CD14	-1.63148	6.6378	-11.3195	1.01576e-24	2.43402e-22	45.4391	21.6137	down in tumor PBMCs
SPARC	1.6323	6.0942	11.3036	1.15031e-24	2.7224e-22	45.3166	21.565	up in tumor PBMCs
VIL1	0.875262	1.1084	11.2992	1.19097e-24	2.77923e-22	45.2824	21.5561	up in tumor PBMCs
GNAI2	-0.644987	7.48867	-11.2979	1.20332e-24	2.77923e-22	45.2722	21.5561	down in tumor PBMCs
SIRPA	-1.3126	4.09694	-11.2824	1.35817e-24	3.09954e-22	45.153	21.5087	down in tumor PBMCs
SPX	1.25932	1.2585	11.1944	2.69988e-24	5.94906e-22	44.4765	21.2256	up in tumor PBMCs
CCNH	0.783899	5.98743	11.1884	2.83036e-24	6.16568e-22	44.43	21.21	up in tumor PBMCs
ITGB3BP	0.801929	3.69722	11.1768	3.09803e-24	6.67296e-22	44.341	21.1757	up in tumor PBMCs
HAMP	-0.747642	1.00357	-11.1737	3.1737e-24	6.68569e-22	44.3173	21.1749	down in tumor PBMCs
WNT4	-0.916623	1.91193	-11.1506	3.79886e-24	7.91566e-22	44.1402	21.1015	down in tumor PBMCs
C4orf48	-1.95772	2.8485	-11.138	4.19176e-24	8.64043e-22	44.0433	21.0635	down in tumor PBMCs
ZNF787	-0.837085	3.94528	-11.0858	6.29018e-24	1.2828e-21	43.6437	20.8918	down in tumor PBMCs
RAB44	-0.728209	1.80927	-11.0732	6.93582e-24	1.39958e-21	43.5475	20.854	down in tumor PBMCs
PROS1	1.11701	1.58021	11.0619	7.57494e-24	1.51262e-21	43.4608	20.8203	up in tumor PBMCs
BRAT1	-0.955399	4.87026	-11.0072	1.158e-23	2.26518e-21	43.0429	20.6449	down in tumor PBMCs
CAVIN2	1.68953	5.00535	10.9712	1.52939e-23	2.96146e-21	42.769	20.5285	up in tumor PBMCs
MSRB1	-1.02622	4.39542	-10.9012	2.62923e-23	4.9414e-21	42.2357	20.3062	down in tumor PBMCs
PRR5-ARHGAP8	0.648348	0.537414	10.8909	2.84587e-23	5.29663e-21	42.1577	20.276	up in tumor PBMCs
PVALB	1.36193	1.50519	10.8752	3.2127e-23	5.92186e-21	42.0384	20.2275	up in tumor PBMCs
DHRS4L2	-0.728538	3.52946	-10.8659	3.45028e-23	6.2398e-21	41.9681	20.2048	down in tumor PBMCs
SLC22A1	-0.709118	1.27635	-10.859	3.63967e-23	6.5208e-21	41.9155	20.1857	down in tumor PBMCs
PADI2	-1.11394	2.44653	-10.814	5.14988e-23	9.14103e-21	41.5739	20.039	down in tumor PBMCs
TFPI	1.10794	1.37821	10.7461	8.67539e-23	1.52575e-20	41.0606	19.8165	up in tumor PBMCs
ARHGAP6	1.12289	1.54461	10.7405	9.05941e-23	1.57881e-20	41.0179	19.8017	up in tumor PBMCs
ABCG1	-1.01119	3.24023	-10.7012	1.22435e-22	2.11448e-20	40.7215	19.6748	down in tumor PBMCs
C2orf88	1.26884	3.44247	10.6923	1.31045e-22	2.24297e-20	40.6546	19.6492	up in tumor PBMCs
SELP	1.3325	2.59963	10.6897	1.33713e-22	2.26838e-20	40.6348	19.6443	up in tumor PBMCs
GNAZ	1.20001	2.5593	10.6851	1.38519e-22	2.32931e-20	40.6	19.6328	up in tumor PBMCs
CTSD	-0.974137	7.03474	-10.6788	1.45365e-22	2.42316e-20	40.5525	19.6156	down in tumor PBMCs
PDE5A	1.2737	3.50964	10.6525	1.77858e-22	2.93926e-20	40.354	19.5318	up in tumor PBMCs
LYPLAL1	0.726622	3.88024	10.6413	1.93778e-22	3.17498e-20	40.2696	19.4983	up in tumor PBMCs
RXRA	-1.03418	4.6312	-10.5858	2.9595e-22	4.80794e-20	39.8529	19.318	down in tumor PBMCs
TNNC2	0.773599	0.781524	10.5645	3.48312e-22	5.51829e-20	39.6926	19.2582	up in tumor PBMCs
MYLK	1.13758	2.95004	10.5576	3.67096e-22	5.76823e-20	39.6409	19.239	up in tumor PBMCs
SLFN14	0.75314	1.42867	10.5401	4.1952e-22	6.48564e-20	39.5095	19.188	up in tumor PBMCs
IGF2BP3	1.2554	2.32707	10.5191	4.92233e-22	7.48897e-20	39.3522	19.1256	up in tumor PBMCs
FBXL22	-0.65246	1.89177	-10.5079	5.35921e-22	8.08946e-20	39.2685	19.0921	down in tumor PBMCs
BST1	-1.24333	3.87957	-10.493	6.00379e-22	8.99161e-20	39.1568	19.0462	down in tumor PBMCs
ELANE	-0.627893	0.552392	-10.4611	7.64793e-22	1.12778e-19	38.9186	18.9478	down in tumor PBMCs
CFAP161	0.984092	1.32528	10.4265	9.94096e-22	1.434e-19	38.6606	18.8435	up in tumor PBMCs
ENDOD1	0.951378	3.01925	10.4264	9.94896e-22	1.434e-19	38.6598	18.8435	up in tumor PBMCs
GMEB2	-0.632551	3.07056	-10.4239	1.01399e-21	1.44528e-19	38.6411	18.84	down in tumor PBMCs
MYL9	1.49172	3.71237	10.4234	1.0178e-21	1.44528e-19	38.6374	18.84	up in tumor PBMCs
IL5	0.595236	0.458273	10.4028	1.18983e-21	1.66489e-19	38.4837	18.7786	up in tumor PBMCs
SCRG1	0.686063	0.795542	10.3627	1.61252e-21	2.24001e-19	38.1846	18.6498	up in tumor PBMCs
DNAJC5	-0.685584	4.79915	-10.3385	1.93589e-21	2.61345e-19	38.0048	18.5828	down in tumor PBMCs
ZFTRAF1	-0.790697	3.61677	-10.321	2.20941e-21	2.96184e-19	37.8748	18.5284	down in tumor PBMCs
PANK4	-0.732873	4.76676	-10.3125	2.35586e-21	3.13624e-19	37.8117	18.5036	down in tumor PBMCs
GET4	-0.691221	4.54143	-10.308	2.43808e-21	3.22331e-19	37.7779	18.4917	down in tumor PBMCs
TAS2R14	0.697421	1.7	10.2984	2.62073e-21	3.44106e-19	37.7068	18.4633	up in tumor PBMCs
ZNF316	-0.887665	3.96174	-10.2927	2.73485e-21	3.56646e-19	37.6649	18.4478	down in tumor PBMCs
LINGO3	-1.0354	3.41565	-10.2694	3.25941e-21	4.22182e-19	37.4923	18.3745	down in tumor PBMCs
EGF	1.04691	1.53108	10.2557	3.6146e-21	4.55868e-19	37.3905	18.3412	up in tumor PBMCs
IBA57	-0.651285	2.39139	-10.2489	3.80569e-21	4.73734e-19	37.3399	18.3245	down in tumor PBMCs
NACA2	-1.32365	0.910169	-10.1925	5.81296e-21	7.14324e-19	36.9232	18.1461	down in tumor PBMCs
CENPB	-0.70758	3.57178	-10.1578	7.54219e-21	9.1395e-19	36.667	18.0391	down in tumor PBMCs
LILRA2	-1.31266	4.60738	-10.1459	8.24449e-21	9.75598e-19	36.5794	18.0107	down in tumor PBMCs
TSPO	-1.21857	5.75283	-10.1368	8.83198e-21	1.03871e-18	36.5117	17.9835	down in tumor PBMCs
CDC14B	0.88902	2.497	10.1255	9.60547e-21	1.11913e-18	36.4292	17.9511	up in tumor PBMCs
TRIM28	-0.662762	7.11218	-10.1252	9.63254e-21	1.11913e-18	36.4264	17.9511	down in tumor PBMCs
KIAA0930	-0.960364	4.663	-10.1173	1.02175e-20	1.17531e-18	36.3684	17.9298	down in tumor PBMCs
MRPS31	0.66526	3.07663	10.1167	1.02592e-20	1.17531e-18	36.3644	17.9298	up in tumor PBMCs
SPNS2	-0.667923	1.41528	-10.1162	1.03001e-20	1.17531e-18	36.3605	17.9298	down in tumor PBMCs
ZBED1	-0.661609	3.09198	-10.1049	1.12128e-20	1.27189e-18	36.277	17.8956	down in tumor PBMCs
RAB27B	1.35225	3.09591	10.097	1.18963e-20	1.34148e-18	36.2188	17.8724	up in tumor PBMCs
TKT	-0.881896	7.05187	-10.0751	1.40106e-20	1.57067e-18	36.0579	17.8039	down in tumor PBMCs
FSTL1	1.30943	1.89201	10.074	1.41191e-20	1.57363e-18	36.0503	17.8031	up in tumor PBMCs
PSAP	-1.01603	9.11191	-10.0307	1.95149e-20	2.15001e-18	35.732	17.6676	down in tumor PBMCs
SULT1A1	-1.20644	3.81522	-10.02	2.11256e-20	2.30101e-18	35.654	17.6381	down in tumor PBMCs
NIBAN2	-1.08868	3.21159	-10.015	2.19368e-20	2.36035e-18	35.6169	17.627	down in tumor PBMCs
DDX49	-0.609122	4.17195	-10.0149	2.19445e-20	2.36035e-18	35.6166	17.627	down in tumor PBMCs
HBB	-3.17397	8.31079	-9.96123	3.27228e-20	3.46573e-18	35.2237	17.4602	down in tumor PBMCs
ZNF689	-0.615055	2.80061	-9.94756	3.62207e-20	3.81512e-18	35.1238	17.4185	down in tumor PBMCs
CRTAP	-0.920474	5.38957	-9.90769	4.86896e-20	4.99133e-18	34.8329	17.3018	down in tumor PBMCs
PDGFA	0.92351	1.67215	9.89914	5.18741e-20	5.26151e-18	34.7706	17.2789	up in tumor PBMCs
HSPE1-MOB4	-1.77186	1.0897	-9.89459	5.36554e-20	5.41355e-18	34.7374	17.2665	down in tumor PBMCs
CEP44	0.591627	3.10189	9.88646	5.6984e-20	5.71929e-18	34.6782	17.2427	up in tumor PBMCs
MFAP3L	1.37934	2.82391	9.88142	5.91504e-20	5.90579e-18	34.6415	17.2287	up in tumor PBMCs
CDC42EP1	-0.90418	1.45878	-9.87852	6.04329e-20	6.00259e-18	34.6204	17.2217	down in tumor PBMCs
PRELID1	-0.652785	6.00645	-9.86352	6.75313e-20	6.67307e-18	34.5112	17.1757	down in tumor PBMCs
BID	-0.887346	4.82267	-9.8537	7.2618e-20	7.13891e-18	34.4398	17.1464	down in tumor PBMCs
STON2	1.0056	2.81496	9.84437	7.78009e-20	7.6094e-18	34.372	17.1186	up in tumor PBMCs
ITPK1	-0.760617	4.98273	-9.83403	8.39834e-20	8.17239e-18	34.2969	17.0877	down in tumor PBMCs
BRCA2	0.67879	1.63437	9.82543	8.94869e-20	8.66395e-18	34.2345	17.0623	up in tumor PBMCs
VEPH1	1.2802	1.45642	9.81946	9.35202e-20	9.00896e-18	34.1911	17.0453	up in tumor PBMCs
C1orf198	0.800188	2.18892	9.80365	1.05093e-19	1.0023e-17	34.0764	16.999	up in tumor PBMCs
IRAK1	-0.850056	5.10744	-9.78112	1.24091e-19	1.17184e-17	33.913	16.9311	down in tumor PBMCs
RGS1	1.76006	4.5857	9.77181	1.32901e-19	1.24888e-17	33.8456	16.9035	up in tumor PBMCs
TSC22D1	0.957258	4.49111	9.7674	1.3728e-19	1.28373e-17	33.8137	16.8915	up in tumor PBMCs
CRB2	-0.602518	1.2952	-9.7536	1.51968e-19	1.41419e-17	33.7138	16.8495	down in tumor PBMCs
CNPY3	-0.654818	6.0666	-9.75167	1.54133e-19	1.42741e-17	33.6999	16.8455	down in tumor PBMCs
SLC39A5	0.639584	0.548926	9.71338	2.04247e-19	1.88241e-17	33.4232	16.7253	up in tumor PBMCs
WASF3	0.837129	0.765394	9.70192	2.22185e-19	2.03794e-17	33.3404	16.6908	up in tumor PBMCs
LILRA5	-1.25901	4.94093	-9.69547	2.32955e-19	2.12447e-17	33.2939	16.6727	down in tumor PBMCs
SLC27A1	-0.821326	3.28937	-9.69394	2.35585e-19	2.12447e-17	33.2829	16.6727	down in tumor PBMCs
HLA-G	-3.09467	2.17009	-9.6935	2.36349e-19	2.12447e-17	33.2797	16.6727	down in tumor PBMCs
NAGA	-0.808125	4.24527	-9.68104	2.58957e-19	2.28765e-17	33.1899	16.6406	down in tumor PBMCs
CORO1A	-1.02706	8.15994	-9.63628	3.59445e-19	3.13208e-17	32.8676	16.5042	down in tumor PBMCs
IPO11	0.651822	3.32201	9.62965	3.773e-19	3.27278e-17	32.8199	16.4851	up in tumor PBMCs
FAM177B	0.816409	1.28793	9.61948	4.06443e-19	3.50969e-17	32.7468	16.4547	up in tumor PBMCs
FBN2	-0.731421	1.76573	-9.61245	4.27871e-19	3.67816e-17	32.6963	16.4344	down in tumor PBMCs
PEAK3	-0.845536	2.71905	-9.57376	5.67517e-19	4.79264e-17	32.4187	16.3194	down in tumor PBMCs
TPM1	0.911155	3.40042	9.56463	6.0658e-19	5.07779e-17	32.3533	16.2943	up in tumor PBMCs
PGLS	-0.752031	5.24964	-9.4994	9.75171e-19	8.05777e-17	31.8867	16.0938	down in tumor PBMCs
FMC1-LUC7L2	-1.51101	1.93904	-9.49677	9.93941e-19	8.17762e-17	31.8679	16.0874	down in tumor PBMCs
CFD	-1.08659	4.36573	-9.49115	1.03542e-18	8.48245e-17	31.8278	16.0715	down in tumor PBMCs
TMEM86B	-0.709405	2.75169	-9.47714	1.14625e-18	9.31082e-17	31.7279	16.031	down in tumor PBMCs
AP5B1	-0.740532	3.78555	-9.46612	1.24169e-18	1.00435e-16	31.6493	15.9981	down in tumor PBMCs
PCYT1B	0.839264	0.993623	9.45239	1.3716e-18	1.10477e-16	31.5515	15.9567	up in tumor PBMCs
ZNF467	-1.12101	3.38164	-9.44151	1.48412e-18	1.18052e-16	31.474	15.9279	down in tumor PBMCs
GRHL1	0.95128	1.27657	9.41604	1.78459e-18	1.41366e-16	31.2929	15.8497	up in tumor PBMCs
BCL3	-1.11794	4.43345	-9.40991	1.86552e-18	1.4661e-16	31.2493	15.8338	down in tumor PBMCs
AQP10	0.694128	0.857565	9.40987	1.86608e-18	1.4661e-16	31.249	15.8338	up in tumor PBMCs
APOBR	-1.00086	3.95549	-9.40873	1.88158e-18	1.47224e-16	31.2409	15.832	down in tumor PBMCs
ESAM	1.01374	2.48096	9.3934	2.10203e-18	1.63804e-16	31.132	15.7857	up in tumor PBMCs
TTYH3	-0.945192	4.79803	-9.39068	2.14372e-18	1.65854e-16	31.1127	15.7803	down in tumor PBMCs
ATF4	-0.588017	7.48956	-9.39056	2.14563e-18	1.65854e-16	31.1118	15.7803	down in tumor PBMCs
ALDH2	-1.13132	4.35715	-9.38224	2.27842e-18	1.74709e-16	31.0528	15.7577	down in tumor PBMCs
QSOX1	-0.835242	3.88615	-9.3732	2.4321e-18	1.85751e-16	30.9887	15.7311	down in tumor PBMCs
SH3TC2	0.693625	1.17455	9.36811	2.5231e-18	1.91936e-16	30.9526	15.7168	up in tumor PBMCs
BGLAP	-0.807769	1.69271	-9.35416	2.79022e-18	2.10585e-16	30.8537	15.6766	down in tumor PBMCs
ALKBH4	-0.650232	2.94771	-9.33438	3.21768e-18	2.41894e-16	30.7137	15.6164	down in tumor PBMCs
NCKAP5L	-0.604086	3.48319	-9.32817	3.36493e-18	2.51975e-16	30.6698	15.5986	down in tumor PBMCs
CLCN3	0.728302	3.68115	9.31843	3.60921e-18	2.69216e-16	30.6009	15.5699	up in tumor PBMCs
GPBAR1	-0.929145	3.29089	-9.31585	3.67694e-18	2.73205e-16	30.5826	15.5635	down in tumor PBMCs
MAP7D1	-0.670577	5.34198	-9.31256	3.76502e-18	2.7867e-16	30.5594	15.5549	down in tumor PBMCs
HBA1	-2.89477	7.2968	-9.31027	3.82759e-18	2.82211e-16	30.5432	15.5494	down in tumor PBMCs
TAL1	1.05255	2.32555	9.27956	4.77288e-18	3.49222e-16	30.3264	15.4569	up in tumor PBMCs
ZDHHC12	-0.674027	3.67182	-9.26639	5.24622e-18	3.82395e-16	30.2335	15.4175	down in tumor PBMCs
TOMM40	-0.640002	3.72396	-9.26499	5.29905e-18	3.84602e-16	30.2237	15.415	down in tumor PBMCs
RAB3D	-0.960811	3.90701	-9.2592	5.52358e-18	3.98072e-16	30.1829	15.4	down in tumor PBMCs
CCDC88B	-1.07787	5.8249	-9.25687	5.61701e-18	4.03289e-16	30.1664	15.3944	down in tumor PBMCs
PPT1	-0.716235	5.7581	-9.24523	6.10571e-18	4.35117e-16	30.0845	15.3614	down in tumor PBMCs
CEBPA	-0.937398	3.37154	-9.2429	6.20838e-18	4.39169e-16	30.0681	15.3574	down in tumor PBMCs
MMP25	-0.885213	2.73631	-9.23982	6.34729e-18	4.47344e-16	30.0464	15.3494	down in tumor PBMCs
GABARAP	-0.68494	8.21152	-9.23613	6.51706e-18	4.57627e-16	30.0204	15.3395	down in tumor PBMCs
ADISSP	-0.908469	4.15443	-9.21743	7.4512e-18	5.15666e-16	29.8889	15.2876	down in tumor PBMCs
CHRNG	0.639319	0.601841	9.21088	7.80863e-18	5.36528e-16	29.8428	15.2704	up in tumor PBMCs
UTY	-1.38896	3.52516	-9.19941	8.47598e-18	5.80302e-16	29.7623	15.2363	down in tumor PBMCs
RELB	-0.99671	4.04154	-9.18808	9.19061e-18	6.26989e-16	29.6828	15.2027	down in tumor PBMCs
FRA10AC1	0.683289	3.43639	9.17677	9.96454e-18	6.74983e-16	29.6034	15.1707	up in tumor PBMCs
PF4V1	1.61506	2.95569	9.17363	1.01902e-17	6.87842e-16	29.5814	15.1625	up in tumor PBMCs
IMPDH1	-0.766122	5.35793	-9.16265	1.10206e-17	7.41281e-16	29.5045	15.13	down in tumor PBMCs
CFP	-1.32204	6.33319	-9.15293	1.1812e-17	7.88974e-16	29.4364	15.1029	down in tumor PBMCs
GPR22	0.728914	1.86517	9.15075	1.19969e-17	7.98545e-16	29.4211	15.0977	up in tumor PBMCs
APLP2	-0.73294	6.97183	-9.14795	1.22387e-17	8.1078e-16	29.4015	15.0911	down in tumor PBMCs
TREML1	1.42926	3.59953	9.14744	1.22837e-17	8.1078e-16	29.3979	15.0911	up in tumor PBMCs
ZNF138	0.668025	2.9961	9.14716	1.23076e-17	8.1078e-16	29.396	15.0911	up in tumor PBMCs
CYP27A1	-1.24397	3.06588	-9.13056	1.38538e-17	9.06404e-16	29.2798	15.0427	down in tumor PBMCs
WEE1	0.894634	2.61496	9.12955	1.39535e-17	9.09827e-16	29.2727	15.041	up in tumor PBMCs
ATAD3A	-0.749273	2.94397	-9.12737	1.41721e-17	9.20944e-16	29.2575	15.0358	down in tumor PBMCs
CD300LB	-1.0083	3.34816	-9.12563	1.43477e-17	9.2921e-16	29.2454	15.0319	down in tumor PBMCs
SPDL1	0.612048	2.22476	9.12462	1.44517e-17	9.32791e-16	29.2383	15.0302	up in tumor PBMCs
NPIPB9	0.780565	1.86851	9.12133	1.47942e-17	9.51696e-16	29.2153	15.0215	up in tumor PBMCs
NACC2	-0.808479	3.58087	-9.11882	1.50609e-17	9.65613e-16	29.1977	15.0152	down in tumor PBMCs
TSPAN4	-0.83223	3.53919	-9.11223	1.57842e-17	1.00526e-15	29.1517	14.9977	down in tumor PBMCs
STX10	-0.641996	4.99879	-9.10657	1.64322e-17	1.04307e-15	29.1122	14.9817	down in tumor PBMCs
P2RY12	1.10752	2.0959	9.08399	1.92928e-17	1.2126e-15	28.9546	14.9163	up in tumor PBMCs
SCARF1	-0.737146	2.04511	-9.08271	1.94695e-17	1.21971e-15	28.9456	14.9137	down in tumor PBMCs
PPP1R9B	-0.687137	5.23054	-9.06184	2.25785e-17	1.40987e-15	28.8001	14.8508	down in tumor PBMCs
JAM3	0.93801	2.95529	9.05126	2.43366e-17	1.51472e-15	28.7265	14.8197	up in tumor PBMCs
MAP1A	0.795338	1.45861	9.03934	2.64826e-17	1.64295e-15	28.6435	14.7844	up in tumor PBMCs
LMNB2	-0.655895	2.77321	-9.02395	2.95318e-17	1.82033e-15	28.5366	14.7398	down in tumor PBMCs
SLC15A3	-0.959478	4.45135	-9.02303	2.97232e-17	1.82626e-15	28.5302	14.7384	down in tumor PBMCs
ALOX12	0.957399	2.41109	9.01688	3.1046e-17	1.90144e-15	28.4875	14.7209	up in tumor PBMCs
CYP1B1	-1.14609	3.15399	-9.00917	3.27876e-17	1.98904e-15	28.4339	14.7014	down in tumor PBMCs
KLF16	-0.82736	3.37842	-8.99345	3.66387e-17	2.20869e-15	28.3248	14.6559	down in tumor PBMCs
YIPF4	0.649905	3.98401	8.99034	3.74525e-17	2.25067e-15	28.3033	14.6477	up in tumor PBMCs
CAPG	-1.02585	5.29359	-8.9857	3.87017e-17	2.31125e-15	28.2711	14.6362	down in tumor PBMCs
AP2S1	-0.728099	5.46657	-8.98337	3.93425e-17	2.34222e-15	28.2549	14.6304	down in tumor PBMCs
MYEOV	0.761896	0.907975	8.97788	4.09e-17	2.42439e-15	28.2168	14.6154	up in tumor PBMCs
ZNF581	-0.631162	3.7714	-8.97761	4.09757e-17	2.42439e-15	28.215	14.6154	down in tumor PBMCs
RNPEP	-0.593613	4.84863	-8.97139	4.28146e-17	2.52541e-15	28.1719	14.5977	down in tumor PBMCs
PKP2	1.40262	1.32582	8.9707	4.30258e-17	2.53008e-15	28.1671	14.5969	up in tumor PBMCs
CCDC9	-0.741849	4.06112	-8.94991	4.9818e-17	2.91162e-15	28.0232	14.5359	down in tumor PBMCs
P2RY11	-0.726126	3.62355	-8.94404	5.1923e-17	3.00714e-15	27.9826	14.5218	down in tumor PBMCs
TMEM40	1.20297	2.73072	8.94182	5.27405e-17	3.04529e-15	27.9672	14.5164	up in tumor PBMCs
PPM1F	-0.758932	4.70268	-8.93945	5.36288e-17	3.08728e-15	27.9508	14.5104	down in tumor PBMCs
NT5C3A	0.72396	5.09634	8.92612	5.8902e-17	3.36057e-15	27.8588	14.4736	up in tumor PBMCs
MAFK	-0.725583	3.7385	-8.92315	6.01485e-17	3.4215e-15	27.8382	14.4658	down in tumor PBMCs
PARD3	0.839301	1.22274	8.91926	6.18178e-17	3.49572e-15	27.8113	14.4565	up in tumor PBMCs
TOR2A	-0.657276	3.65375	-8.91854	6.21313e-17	3.50311e-15	27.8064	14.4555	down in tumor PBMCs
LRRC25	-1.15832	4.96473	-8.91382	6.42286e-17	3.61074e-15	27.7738	14.4424	down in tumor PBMCs
ZNF784	-0.585378	2.13038	-8.898	7.17812e-17	4.02352e-15	27.6647	14.3954	down in tumor PBMCs
C19orf38	-1.12458	4.66931	-8.87359	8.51979e-17	4.73404e-15	27.4965	14.3248	down in tumor PBMCs
TNFSF13	-0.945824	4.93468	-8.8644	9.08725e-17	5.03476e-15	27.4332	14.298	down in tumor PBMCs
TOR4A	-0.687536	2.4002	-8.85411	9.76636e-17	5.37992e-15	27.3624	14.2692	down in tumor PBMCs
ABCD1	-0.66222	2.97918	-8.83589	1.10961e-16	6.0949e-15	27.2372	14.215	down in tumor PBMCs
C15orf39	-0.850955	4.82648	-8.83398	1.12449e-16	6.15901e-15	27.2241	14.2105	down in tumor PBMCs
ITGB5	1.16666	2.93476	8.82545	1.19362e-16	6.48861e-15	27.1655	14.1878	up in tumor PBMCs
IFNG	1.05417	2.0632	8.82531	1.19483e-16	6.48861e-15	27.1645	14.1878	up in tumor PBMCs
RHOG	-0.825282	6.29902	-8.82009	1.23922e-16	6.69177e-15	27.1287	14.1745	down in tumor PBMCs
TMEM121B	-0.669527	1.16166	-8.79033	1.52557e-16	8.16907e-15	26.9247	14.0878	down in tumor PBMCs
RRP7A	-0.64069	3.96391	-8.76585	1.80963e-16	9.66312e-15	26.7572	14.0149	down in tumor PBMCs
ATF5	-0.797522	2.94712	-8.75202	1.99267e-16	1.0611e-14	26.6626	13.9742	down in tumor PBMCs
CAMK1	-0.832343	3.34629	-8.7297	2.32747e-16	1.22148e-14	26.5102	13.9131	down in tumor PBMCs
GLMN	0.618623	2.96205	8.72486	2.40714e-16	1.25735e-14	26.4772	13.9005	up in tumor PBMCs
ARHGEF10L	-0.877599	3.38511	-8.71615	2.55718e-16	1.33209e-14	26.4179	13.8755	down in tumor PBMCs
SLC24A3	0.766434	0.855476	8.71081	2.65384e-16	1.3736e-14	26.3815	13.8621	up in tumor PBMCs
CMTM5	1.1788	2.63144	8.71039	2.6617e-16	1.3736e-14	26.3786	13.8621	up in tumor PBMCs
PREPL	0.810149	3.52241	8.70735	2.71842e-16	1.39711e-14	26.3579	13.8548	up in tumor PBMCs
TGM1	-0.665814	1.84128	-8.68324	3.2133e-16	1.63392e-14	26.1938	13.7868	down in tumor PBMCs
VPS13A	0.678723	4.37143	8.67708	3.35356e-16	1.69625e-14	26.1519	13.7705	up in tumor PBMCs
S100P	-1.05034	1.66236	-8.67605	3.37747e-16	1.70385e-14	26.1449	13.7686	down in tumor PBMCs
TRMT13	0.692442	3.346	8.67242	3.4636e-16	1.74271e-14	26.1202	13.7588	up in tumor PBMCs
ZDHHC21	0.621454	2.44082	8.65405	3.93329e-16	1.95847e-14	25.9955	13.7081	up in tumor PBMCs
ADAM15	-0.756862	4.47383	-8.64844	4.08893e-16	2.03069e-14	25.9574	13.6924	down in tumor PBMCs
ZBTB7A	-0.627374	4.84091	-8.64683	4.13486e-16	2.0482e-14	25.9464	13.6886	down in tumor PBMCs
IFI30	-1.25681	7.97243	-8.64566	4.16833e-16	2.0578e-14	25.9385	13.6866	down in tumor PBMCs
FCN1	-1.35716	6.37971	-8.64541	4.1757e-16	2.0578e-14	25.9368	13.6866	down in tumor PBMCs
ZNF260	0.602609	1.96767	8.63907	4.36286e-16	2.14451e-14	25.8938	13.6687	up in tumor PBMCs
BRI3	-0.714039	6.17433	-8.63409	4.51548e-16	2.20259e-14	25.86	13.6571	down in tumor PBMCs
GLT1D1	-0.948496	2.86925	-8.62534	4.79706e-16	2.32809e-14	25.8007	13.633	down in tumor PBMCs
OAF	-0.892279	2.95244	-8.61564	5.12926e-16	2.48303e-14	25.735	13.605	down in tumor PBMCs
MFSD10	-0.833937	5.0285	-8.58471	6.34844e-16	3.05011e-14	25.5259	13.5157	down in tumor PBMCs
EIF4EBP1	-0.86566	3.84052	-8.57694	6.6976e-16	3.20983e-14	25.4733	13.4935	down in tumor PBMCs
TWF2	-0.687828	4.89009	-8.57145	6.95554e-16	3.32513e-14	25.4363	13.4782	down in tumor PBMCs
RILP	-0.786557	2.38949	-8.57054	6.99932e-16	3.33774e-14	25.4301	13.4765	down in tumor PBMCs
ALDH3B1	-0.959187	3.43284	-8.56992	7.02938e-16	3.34074e-14	25.4259	13.4762	down in tumor PBMCs
PLEC	-0.769306	5.50002	-8.55678	7.6944e-16	3.63304e-14	25.3373	13.4397	down in tumor PBMCs
SPOCD1	0.726165	1.14031	8.55468	7.80631e-16	3.67683e-14	25.3231	13.4345	up in tumor PBMCs
HDGFL2	-0.625715	3.64297	-8.55031	8.04398e-16	3.77949e-14	25.2937	13.4226	down in tumor PBMCs
THBS1	1.70279	4.82034	8.54741	8.20633e-16	3.84634e-14	25.2741	13.415	up in tumor PBMCs
APRT	-0.710488	5.92552	-8.5467	8.24595e-16	3.85464e-14	25.2694	13.414	down in tumor PBMCs
ENO1	-0.625761	7.44117	-8.54638	8.26424e-16	3.85464e-14	25.2672	13.414	down in tumor PBMCs
TCAF2C	-0.589297	1.21831	-8.54222	8.50399e-16	3.93772e-14	25.2391	13.4048	down in tumor PBMCs
OSCAR	-1.02497	3.98405	-8.53646	8.847e-16	4.08667e-14	25.2004	13.3886	down in tumor PBMCs
CALD1	1.28319	1.55014	8.52533	9.54931e-16	4.38994e-14	25.1254	13.3575	up in tumor PBMCs
TRABD	-0.769518	5.48274	-8.52466	9.59388e-16	4.39987e-14	25.1209	13.3566	down in tumor PBMCs
RPUSD1	-0.638352	3.3354	-8.5206	9.86463e-16	4.51325e-14	25.0936	13.3455	down in tumor PBMCs
HOMER3	-0.88491	2.9906	-8.51846	1.00101e-15	4.56892e-14	25.0792	13.3402	down in tumor PBMCs
TNFRSF1B	-1.09147	6.41797	-8.49836	1.14892e-15	5.21916e-14	24.9441	13.2824	down in tumor PBMCs
BCL7C	-0.621092	4.27122	-8.49639	1.16453e-15	5.27755e-14	24.9309	13.2776	down in tumor PBMCs
CD4	-0.97398	6.01983	-8.48654	1.24573e-15	5.63222e-14	24.8648	13.2493	down in tumor PBMCs
AGPAT3	-0.652538	4.8443	-8.47289	1.36771e-15	6.16918e-14	24.7731	13.2098	down in tumor PBMCs
PBX1	1.07118	1.70487	8.45856	1.50844e-15	6.75628e-14	24.6771	13.1703	up in tumor PBMCs
KIAA1586	0.584112	2.48637	8.45662	1.52852e-15	6.83024e-14	24.6642	13.1656	up in tumor PBMCs
TSR3	-0.668761	3.75351	-8.43922	1.72133e-15	7.62078e-14	24.5477	13.118	down in tumor PBMCs
LGALS2	-1.49637	5.25351	-8.43792	1.73674e-15	7.67125e-14	24.5389	13.1151	down in tumor PBMCs
CHURC1-FNTB	-2.11095	1.4279	-8.42561	1.8888e-15	8.28567e-14	24.4566	13.0817	down in tumor PBMCs
ARHGEF12	0.714172	3.46948	8.41363	2.04938e-15	8.96954e-14	24.3766	13.0472	up in tumor PBMCs
XK	0.774349	0.988549	8.40649	2.1515e-15	9.39507e-14	24.329	13.0271	up in tumor PBMCs
HGD	0.847274	1.7812	8.39667	2.3003e-15	9.99925e-14	24.2634	13	up in tumor PBMCs
ITGB3	1.53525	4.65554	8.39324	2.35445e-15	1.02115e-13	24.2406	12.9909	up in tumor PBMCs
CSF2RB	-0.868115	3.67396	-8.39225	2.37037e-15	1.02573e-13	24.234	12.989	down in tumor PBMCs
MLH3	0.595849	3.81826	8.38316	2.52158e-15	1.08871e-13	24.1734	12.9631	up in tumor PBMCs
NCKAP1	0.954497	1.66674	8.38186	2.54385e-15	1.09116e-13	24.1647	12.9621	up in tumor PBMCs
GFI1B	0.992069	2.31871	8.38184	2.54432e-15	1.09116e-13	24.1646	12.9621	up in tumor PBMCs
FTL	-0.819084	10.4445	-8.37868	2.59951e-15	1.11233e-13	24.1435	12.9538	down in tumor PBMCs
KDM5D	-1.28572	3.62619	-8.37302	2.70132e-15	1.15076e-13	24.1059	12.939	down in tumor PBMCs
SEMA4C	-0.714629	3.41821	-8.36263	2.89878e-15	1.224e-13	24.0367	12.9122	down in tumor PBMCs
OLIG1	-0.73343	2.17954	-8.3613	2.92517e-15	1.23243e-13	24.0278	12.9092	down in tumor PBMCs
PMF1-BGLAP	-0.964642	1.23498	-8.35037	3.15037e-15	1.31574e-13	23.9551	12.8808	down in tumor PBMCs
NADK	-0.764202	6.00314	-8.34477	3.27215e-15	1.36068e-13	23.9179	12.8662	down in tumor PBMCs
CKAP4	-0.595932	3.86006	-8.33975	3.38547e-15	1.40475e-13	23.8846	12.8524	down in tumor PBMCs
TNFSF12-TNFSF13	-1.77948	1.58891	-8.33278	3.54921e-15	1.46951e-13	23.8383	12.8328	down in tumor PBMCs
FBP1	-1.01531	3.65193	-8.32432	3.75842e-15	1.54944e-13	23.7821	12.8098	down in tumor PBMCs
HSPH1	0.700547	4.76228	8.32195	3.81916e-15	1.5711e-13	23.7664	12.8038	up in tumor PBMCs
SLC66A1	-0.580751	3.40455	-8.31218	4.08011e-15	1.67128e-13	23.7016	12.777	down in tumor PBMCs
TDRP	0.830839	1.00931	8.30658	4.2377e-15	1.72844e-13	23.6645	12.7623	up in tumor PBMCs
PTAFR	-0.967987	4.09344	-8.29102	4.70738e-15	1.91187e-13	23.5615	12.7185	down in tumor PBMCs
PLN	0.692976	1.93385	8.29035	4.72868e-15	1.91647e-13	23.557	12.7175	up in tumor PBMCs
CORO7	-0.858795	6.90178	-8.27933	5.09392e-15	2.05148e-13	23.4841	12.6879	down in tumor PBMCs
ZNF385D	0.71705	0.788128	8.26281	5.69421e-15	2.28843e-13	23.3749	12.6405	up in tumor PBMCs
PDE3A	0.793771	0.642794	8.26231	5.71376e-15	2.29148e-13	23.3716	12.6399	up in tumor PBMCs
SLC19A1	-0.745504	3.23051	-8.24851	6.27043e-15	2.50948e-13	23.2805	12.6004	down in tumor PBMCs
POMZP3	-0.589273	2.92161	-8.24637	6.36121e-15	2.54051e-13	23.2664	12.5951	down in tumor PBMCs
APLP1	0.67429	0.496491	8.23199	7.00749e-15	2.78437e-13	23.1716	12.5553	up in tumor PBMCs
ARHGAP18	0.767734	2.85244	8.22706	7.2435e-15	2.86897e-13	23.1391	12.5423	up in tumor PBMCs
DAB2	0.896432	3.40826	8.22213	7.4879e-15	2.95965e-13	23.1066	12.5288	up in tumor PBMCs
GRAMD1A	-0.638569	5.76046	-8.21307	7.9579e-15	3.12608e-13	23.0469	12.505	down in tumor PBMCs
RNF126	-0.688442	5.67432	-8.21215	8.00689e-15	3.1389e-13	23.0409	12.5032	down in tumor PBMCs
TUBA8	0.892231	2.42815	8.19939	8.72334e-15	3.41278e-13	22.957	12.4669	up in tumor PBMCs
ASB13	-0.678043	2.10699	-8.1937	9.06243e-15	3.53103e-13	22.9196	12.4521	down in tumor PBMCs
CAMKK2	-0.663868	4.27744	-8.1919	9.17299e-15	3.56686e-13	22.9077	12.4477	down in tumor PBMCs
ARPIN	-0.75495	2.11495	-8.18593	9.54721e-15	3.68992e-13	22.8685	12.433	down in tumor PBMCs
MLST8	-0.630125	3.97432	-8.17678	1.01511e-14	3.88417e-13	22.8084	12.4107	down in tumor PBMCs
HORMAD1	0.758431	1.23917	8.17603	1.02021e-14	3.88896e-13	22.8035	12.4102	up in tumor PBMCs
MTFP1	-0.849004	3.52833	-8.176	1.02042e-14	3.88896e-13	22.8033	12.4102	down in tumor PBMCs
NFAM1	-1.05417	4.34247	-8.17076	1.05685e-14	4.01184e-13	22.769	12.3967	down in tumor PBMCs
TBXA2R	0.596257	1.40301	8.16631	1.08881e-14	4.11687e-13	22.7398	12.3854	up in tumor PBMCs
FCGRT	-0.890733	6.42476	-8.15737	1.15593e-14	4.36204e-13	22.6812	12.3603	down in tumor PBMCs
ANKRD13D	-0.659143	6.36386	-8.15227	1.19606e-14	4.49576e-13	22.6477	12.3472	down in tumor PBMCs
PLXNB2	-0.808752	5.22421	-8.1358	1.33522e-14	4.99927e-13	22.5399	12.3011	down in tumor PBMCs
SECTM1	-1.00091	4.57094	-8.13224	1.36741e-14	5.1098e-13	22.5166	12.2916	down in tumor PBMCs
ASGR1	-0.732785	2.73601	-8.12782	1.40836e-14	5.24239e-13	22.4877	12.2805	down in tumor PBMCs
DNAJB4	0.765801	3.34136	8.10854	1.60167e-14	5.93313e-13	22.3617	12.2267	up in tumor PBMCs
TGFBI	-1.04228	5.83215	-8.10839	1.60321e-14	5.93313e-13	22.3607	12.2267	down in tumor PBMCs
CYBB	-1.12965	6.8959	-8.10654	1.62308e-14	5.99506e-13	22.3487	12.2222	down in tumor PBMCs
MYL5	-0.641659	3.4596	-8.09724	1.72687e-14	6.36618e-13	22.2879	12.1961	down in tumor PBMCs
DUS1L	-0.586778	5.7152	-8.09619	1.73905e-14	6.39879e-13	22.2811	12.1939	down in tumor PBMCs
YDJC	-0.684601	3.67672	-8.08434	1.88177e-14	6.89744e-13	22.2038	12.1613	down in tumor PBMCs
VSTM1	-1.17178	2.95933	-8.07757	1.96839e-14	7.20116e-13	22.1597	12.1426	down in tumor PBMCs
PKN1	-0.595567	5.84017	-8.07551	1.99562e-14	7.28685e-13	22.1463	12.1375	down in tumor PBMCs
TP53INP1	0.712738	4.04565	8.07074	2.05984e-14	7.50708e-13	22.1152	12.1245	up in tumor PBMCs
BOP1	-0.700742	3.53035	-8.06798	2.09806e-14	7.63183e-13	22.0972	12.1174	down in tumor PBMCs
KLHL35	-0.674094	1.51056	-8.05617	2.26926e-14	8.2234e-13	22.0204	12.0849	down in tumor PBMCs
MFN1	0.598461	4.25522	8.04735	2.40614e-14	8.68656e-13	21.963	12.0612	up in tumor PBMCs
PLA2G15	-0.694884	3.08617	-8.04684	2.41422e-14	8.69936e-13	21.9598	12.0605	down in tumor PBMCs
PDXK	-0.591957	4.84935	-8.04345	2.46923e-14	8.88089e-13	21.9377	12.0515	down in tumor PBMCs
ABCC6	-0.679837	1.86824	-8.03872	2.54782e-14	9.14638e-13	21.907	12.0388	down in tumor PBMCs
POLE4	-0.822291	4.90031	-8.03798	2.56037e-14	9.17427e-13	21.9022	12.0374	down in tumor PBMCs
PFKL	-0.64359	5.31394	-8.01728	2.93685e-14	1.04065e-12	21.7678	11.9827	down in tumor PBMCs
PLAAT1	0.681798	0.586955	8.01634	2.9552e-14	1.04523e-12	21.7617	11.9808	up in tumor PBMCs
AURKB	-0.639137	1.80483	-8.0058	3.16872e-14	1.1105e-12	21.6934	11.9545	down in tumor PBMCs
CAMP	-0.630726	0.870511	-7.99381	3.43023e-14	1.19777e-12	21.6158	11.9216	down in tumor PBMCs
C5AR1	-0.971868	4.78943	-7.99181	3.47585e-14	1.21149e-12	21.6028	11.9167	down in tumor PBMCs
TMEM238	-1.06829	1.43904	-7.98702	3.58753e-14	1.24572e-12	21.5719	11.9046	down in tumor PBMCs
PLBD1	-1.16228	5.09575	-7.98677	3.59354e-14	1.24572e-12	21.5702	11.9046	down in tumor PBMCs
ABO	0.921607	1.30758	7.98049	3.74561e-14	1.28977e-12	21.5297	11.8895	up in tumor PBMCs
DYSF	-0.908791	3.2472	-7.97363	3.91923e-14	1.34404e-12	21.4853	11.8716	down in tumor PBMCs
RNH1	-0.659503	5.74045	-7.96633	4.11256e-14	1.40031e-12	21.4381	11.8538	down in tumor PBMCs
NINJ1	-0.901877	5.08905	-7.96033	4.27857e-14	1.45426e-12	21.3994	11.8374	down in tumor PBMCs
CMTM3	-0.739904	5.04984	-7.95874	4.32353e-14	1.46435e-12	21.3892	11.8344	down in tumor PBMCs
PRKACA	-0.581902	5.00509	-7.95299	4.49072e-14	1.51562e-12	21.352	11.8194	down in tumor PBMCs
SLC2A8	-0.63998	2.40012	-7.95173	4.52804e-14	1.52399e-12	21.3439	11.817	down in tumor PBMCs
SLC16A5	-0.7257	2.88535	-7.95162	4.53142e-14	1.52399e-12	21.3432	11.817	down in tumor PBMCs
MEIS1	0.664913	1.7964	7.94299	4.79638e-14	1.60186e-12	21.2875	11.7954	up in tumor PBMCs
COLGALT1	-0.622752	4.98805	-7.94054	4.87438e-14	1.62508e-12	21.2717	11.7891	down in tumor PBMCs
TGFB1I1	0.746005	1.24008	7.9395	4.90782e-14	1.63339e-12	21.265	11.7869	up in tumor PBMCs
CLU	1.83984	5.87018	7.93481	5.0617e-14	1.68168e-12	21.2348	11.7743	up in tumor PBMCs
FHL1	0.841149	3.2102	7.9318	5.16279e-14	1.7123e-12	21.2155	11.7664	up in tumor PBMCs
MFSD12	-0.683518	5.45355	-7.9278	5.30073e-14	1.75198e-12	21.1896	11.7565	down in tumor PBMCs
ANKRD28	0.700995	4.56593	7.91926	5.60659e-14	1.84671e-12	21.1347	11.7336	up in tumor PBMCs
RNF130	-0.624523	5.74055	-7.91692	5.69354e-14	1.86573e-12	21.1197	11.7292	down in tumor PBMCs
TNFRSF10B	-0.861746	4.92513	-7.91451	5.78442e-14	1.88905e-12	21.1042	11.7238	down in tumor PBMCs
CTBP1	-0.582933	6.57199	-7.91067	5.93243e-14	1.93409e-12	21.0794	11.7135	down in tumor PBMCs
CTSS	-1.12109	9.00465	-7.90821	6.02889e-14	1.9622e-12	21.0636	11.7073	down in tumor PBMCs
OCEL1	-0.647527	3.64559	-7.89501	6.57453e-14	2.12178e-12	20.9788	11.6733	down in tumor PBMCs
RGS18	1.40775	5.16019	7.89414	6.61195e-14	2.13027e-12	20.9733	11.6716	up in tumor PBMCs
CPNE2	-0.668687	3.29697	-7.88755	6.90426e-14	2.217e-12	20.9309	11.6542	down in tumor PBMCs
RPS4Y1	-1.39863	4.37344	-7.88652	6.95114e-14	2.22832e-12	20.9243	11.652	down in tumor PBMCs
SPI1	-1.21075	6.63107	-7.88494	7.02355e-14	2.24403e-12	20.9142	11.649	down in tumor PBMCs
SEPTIN5	1.07422	2.53795	7.88281	7.12207e-14	2.27171e-12	20.9005	11.6436	up in tumor PBMCs
ATOSB	-0.582391	3.74193	-7.87172	7.65877e-14	2.43885e-12	20.8294	11.6128	down in tumor PBMCs
OGFR	-0.600817	4.8917	-7.85677	8.44599e-14	2.67619e-12	20.7336	11.5725	down in tumor PBMCs
ARRDC1	-0.664484	5.53129	-7.85651	8.46059e-14	2.67639e-12	20.7319	11.5725	down in tumor PBMCs
OR2B11	0.601145	0.932457	7.85429	8.58435e-14	2.71107e-12	20.7177	11.5669	up in tumor PBMCs
C19orf33	1.06948	1.4873	7.84771	8.96133e-14	2.82083e-12	20.6757	11.5496	up in tumor PBMCs
CD93	-0.869013	4.09339	-7.84631	9.04388e-14	2.84215e-12	20.6667	11.5464	down in tumor PBMCs
MRPL12	-0.712831	3.46808	-7.84197	9.30381e-14	2.91531e-12	20.639	11.5353	down in tumor PBMCs
NPIPA5	1.40658	1.81242	7.84192	9.30711e-14	2.91531e-12	20.6386	11.5353	up in tumor PBMCs
LRCH4	-0.699696	6.86014	-7.84152	9.33168e-14	2.91824e-12	20.636	11.5349	down in tumor PBMCs
CA2	1.09713	3.45692	7.83036	1.00367e-13	3.11334e-12	20.5647	11.5068	up in tumor PBMCs
RAB11A	0.60863	5.93542	7.82331	1.05096e-13	3.24949e-12	20.5197	11.4882	up in tumor PBMCs
VPS37C	-0.603128	3.32087	-7.82306	1.05269e-13	3.2496e-12	20.5181	11.4882	down in tumor PBMCs
PEAR1	0.709612	1.35303	7.8194	1.07807e-13	3.32037e-12	20.4948	11.4788	up in tumor PBMCs
ARHGAP30	-0.884476	6.35171	-7.81926	1.07908e-13	3.32037e-12	20.4938	11.4788	down in tumor PBMCs
MMD	0.947222	4.36897	7.81559	1.10525e-13	3.3846e-12	20.4704	11.4705	up in tumor PBMCs
ITGA2B	1.27823	4.05117	7.81404	1.11642e-13	3.41336e-12	20.4606	11.4668	up in tumor PBMCs
SLC22A18	-0.772402	3.48761	-7.81073	1.14082e-13	3.47688e-12	20.4394	11.4588	down in tumor PBMCs
INAFM1	-0.939385	2.93769	-7.81012	1.14534e-13	3.4851e-12	20.4355	11.4578	down in tumor PBMCs
TNRC18	-0.684234	5.65519	-7.80262	1.20271e-13	3.64233e-12	20.3877	11.4386	down in tumor PBMCs
C8orf82	-0.718771	2.95825	-7.78714	1.3302e-13	4.02207e-12	20.2891	11.3955	down in tumor PBMCs
MCEMP1	-0.783703	2.53578	-7.77433	1.44574e-13	4.35085e-12	20.2076	11.3614	down in tumor PBMCs
KIAA2013	-0.591227	3.87309	-7.75414	1.64824e-13	4.92929e-12	20.0793	11.3072	down in tumor PBMCs
LIX1	0.665827	1.32835	7.75001	1.69298e-13	5.0552e-12	20.0531	11.2963	up in tumor PBMCs
AGTRAP	-0.71401	5.36559	-7.74837	1.71115e-13	5.10153e-12	20.0427	11.2923	down in tumor PBMCs
PTCRA	0.9459	2.3424	7.74227	1.78013e-13	5.29893e-12	20.004	11.2758	up in tumor PBMCs
BTG3	0.724771	3.51974	7.74201	1.78313e-13	5.29963e-12	20.0024	11.2758	up in tumor PBMCs
RBP7	-1.01324	3.84744	-7.73999	1.80668e-13	5.35302e-12	19.9895	11.2714	down in tumor PBMCs
CD300E	-1.12192	4.88861	-7.73421	1.87567e-13	5.54885e-12	19.9529	11.2558	down in tumor PBMCs
ZNF524	-0.652442	3.03988	-7.73092	1.91596e-13	5.65309e-12	19.9321	11.2477	down in tumor PBMCs
CDK18	0.690373	1.22403	7.73086	1.9168e-13	5.65309e-12	19.9316	11.2477	up in tumor PBMCs
RASGRP4	-0.907052	3.84437	-7.72357	2.00943e-13	5.90809e-12	19.8855	11.2286	down in tumor PBMCs
CMTM1	0.619504	1.10961	7.72332	2.01262e-13	5.90842e-12	19.8839	11.2285	up in tumor PBMCs
SGK1	1.14006	5.58536	7.72222	2.027e-13	5.94152e-12	19.877	11.2261	up in tumor PBMCs
CLEC1B	1.02714	3.14098	7.71441	2.13215e-13	6.2402e-12	19.8275	11.2048	up in tumor PBMCs
GSTZ1	-0.627351	2.81346	-7.71255	2.15792e-13	6.30598e-12	19.8157	11.2002	down in tumor PBMCs
IKBKG	-0.650967	4.95273	-7.71168	2.17012e-13	6.32433e-12	19.8102	11.199	down in tumor PBMCs
LRP1	-0.82356	5.47404	-7.71163	2.17079e-13	6.32433e-12	19.8099	11.199	down in tumor PBMCs
GNA15	-0.7071	3.13527	-7.70465	2.27098e-13	6.57624e-12	19.7658	11.182	down in tumor PBMCs
ARRDC4	-0.669392	2.99829	-7.70012	2.33848e-13	6.76149e-12	19.7371	11.17	down in tumor PBMCs
PLOD2	0.830261	0.706908	7.69804	2.37001e-13	6.84234e-12	19.724	11.1648	up in tumor PBMCs
SMOX	0.915518	2.75612	7.6884	2.52224e-13	7.23822e-12	19.6631	11.1404	up in tumor PBMCs
GAA	-0.71305	4.75293	-7.68808	2.52746e-13	7.24235e-12	19.6611	11.1401	down in tumor PBMCs
GRK2	-0.767765	7.09575	-7.68038	2.65624e-13	7.58869e-12	19.6125	11.1198	down in tumor PBMCs
GLIPR2	-0.830212	5.44755	-7.6758	2.73578e-13	7.7927e-12	19.5836	11.1083	down in tumor PBMCs
CSNK1D	-0.607795	7.03627	-7.67202	2.80331e-13	7.97323e-12	19.5598	11.0984	down in tumor PBMCs
SLC2A6	-0.710595	3.6471	-7.66516	2.93009e-13	8.26026e-12	19.5165	11.083	down in tumor PBMCs
C19orf25	-0.62064	4.35562	-7.6546	3.13611e-13	8.81515e-12	19.45	11.0548	down in tumor PBMCs
FAM174C	-0.702032	4.32826	-7.6523	3.18289e-13	8.93352e-12	19.4356	11.049	down in tumor PBMCs
ULK1	-0.774031	4.58161	-7.64417	3.35381e-13	9.38578e-12	19.3844	11.0275	down in tumor PBMCs
PLP2	-0.582656	6.16237	-7.6419	3.40313e-13	9.50992e-12	19.3701	11.0218	down in tumor PBMCs
BLVRA	-0.737985	4.69657	-7.60231	4.38795e-13	1.20858e-11	19.1216	10.9177	down in tumor PBMCs
PIK3C2A	0.589063	3.68987	7.60015	4.44919e-13	1.22369e-11	19.108	10.9123	up in tumor PBMCs
IFNGR2	-0.65587	5.23716	-7.59882	4.4872e-13	1.23237e-11	19.0997	10.9093	down in tumor PBMCs
PKHD1L1	0.670775	1.02751	7.59723	4.53316e-13	1.24144e-11	19.0897	10.9061	up in tumor PBMCs
TMEM88	-0.733225	2.40827	-7.58985	4.75264e-13	1.29784e-11	19.0435	10.8868	down in tumor PBMCs
TMEM64	0.599767	2.40335	7.58655	4.85416e-13	1.32179e-11	19.0228	10.8788	up in tumor PBMCs
PYDC5	0.720596	2.15071	7.582	4.99755e-13	1.35506e-11	18.9944	10.868	up in tumor PBMCs
AGPAT2	-0.78324	3.53951	-7.57514	5.22173e-13	1.40987e-11	18.9514	10.8508	down in tumor PBMCs
KLHL26	-0.586975	2.02431	-7.56934	5.41894e-13	1.46014e-11	18.9152	10.8356	down in tumor PBMCs
MPEG1	-1.0721	6.46403	-7.56908	5.4278e-13	1.46014e-11	18.9136	10.8356	down in tumor PBMCs
CXCL14	-0.709051	0.514055	-7.569	5.43077e-13	1.46014e-11	18.9131	10.8356	down in tumor PBMCs
ARL4A	0.713414	4.2534	7.56282	5.64955e-13	1.50838e-11	18.8744	10.8215	up in tumor PBMCs
CPVL	-1.09208	5.7581	-7.55273	6.02549e-13	1.59984e-11	18.8115	10.7959	down in tumor PBMCs
TNFRSF10C	-0.838532	2.22942	-7.55128	6.08143e-13	1.61246e-11	18.8024	10.7925	down in tumor PBMCs
ARAP1	-0.694239	6.67988	-7.54786	6.21552e-13	1.64326e-11	18.7811	10.7843	down in tumor PBMCs
CSTA	-1.10177	5.04234	-7.52918	7.00161e-13	1.84369e-11	18.6647	10.7343	down in tumor PBMCs
MAP3K7CL	1.30125	5.27232	7.52157	7.34928e-13	1.92994e-11	18.6173	10.7145	up in tumor PBMCs
IL17RA	-0.850346	5.55093	-7.5162	7.60489e-13	1.99161e-11	18.5839	10.7008	down in tumor PBMCs
NDST1	-0.699344	3.32134	-7.51167	7.82713e-13	2.04422e-11	18.5557	10.6895	down in tumor PBMCs
LYZ	-1.65114	9.96564	-7.51059	7.88111e-13	2.05552e-11	18.549	10.6871	down in tumor PBMCs
SLC1A3	1.29414	1.86917	7.49119	8.91526e-13	2.30953e-11	18.4285	10.6365	up in tumor PBMCs
DOHH	-0.668187	1.81655	-7.48817	9.08774e-13	2.35104e-11	18.4097	10.6287	down in tumor PBMCs
SPNS1	-0.592787	4.29208	-7.48399	9.33219e-13	2.40778e-11	18.3838	10.6184	down in tumor PBMCs
ANKAR	0.66019	2.87611	7.48036	9.54994e-13	2.46065e-11	18.3613	10.609	up in tumor PBMCs
RPS9	-0.681689	9.29028	-7.47582	9.82902e-13	2.52577e-11	18.3331	10.5976	down in tumor PBMCs
PHOSPHO1	-0.743261	3.06456	-7.4601	1.08581e-12	2.77534e-11	18.2358	10.5567	down in tumor PBMCs
SYTL4	0.954673	1.03267	7.44834	1.16975e-12	2.97796e-11	18.163	10.5261	up in tumor PBMCs
SLC46A2	-0.678634	2.42152	-7.43657	1.26014e-12	3.19959e-11	18.0903	10.4949	down in tumor PBMCs
LY6G6F	1.05943	1.96913	7.43467	1.27538e-12	3.23292e-11	18.0785	10.4904	up in tumor PBMCs
MOB1B	0.683271	3.706	7.43451	1.27664e-12	3.23292e-11	18.0775	10.4904	up in tumor PBMCs
HMBS	-0.631241	3.27989	-7.4324	1.29381e-12	3.27208e-11	18.0645	10.4852	down in tumor PBMCs
SERPINB8	-0.638274	3.67032	-7.43187	1.29811e-12	3.27862e-11	18.0613	10.4843	down in tumor PBMCs
AMDHD2	-0.753536	5.13786	-7.43112	1.3043e-12	3.28992e-11	18.0566	10.4828	down in tumor PBMCs
CD300C	-0.71629	3.15978	-7.43076	1.30727e-12	3.29307e-11	18.0544	10.4824	down in tumor PBMCs
EMILIN2	-0.847743	4.4943	-7.42741	1.3352e-12	3.35461e-11	18.0337	10.4744	down in tumor PBMCs
CDA	-0.922864	3.54713	-7.42056	1.39421e-12	3.48812e-11	17.9915	10.4574	down in tumor PBMCs
SLC7A7	-0.914946	5.62049	-7.4204	1.39561e-12	3.48812e-11	17.9905	10.4574	down in tumor PBMCs
MAPKAPK3	-0.616633	5.12797	-7.41899	1.40813e-12	3.51483e-11	17.9818	10.4541	down in tumor PBMCs
ASPSCR1	-0.607272	4.0181	-7.41661	1.42945e-12	3.55877e-11	17.9671	10.4487	down in tumor PBMCs
S100A8	-1.8105	9.77803	-7.41293	1.46302e-12	3.63764e-11	17.9444	10.4392	down in tumor PBMCs
ESRRA	-0.680006	3.76648	-7.41227	1.46912e-12	3.64526e-11	17.9403	10.4383	down in tumor PBMCs
PDK4	1.20059	2.87198	7.40829	1.50639e-12	3.72133e-11	17.9158	10.4293	up in tumor PBMCs
FAXDC2	0.822323	3.56128	7.40686	1.52007e-12	3.7503e-11	17.907	10.4259	up in tumor PBMCs
GCNT1	0.750514	2.71617	7.40664	1.52218e-12	3.75067e-11	17.9056	10.4259	up in tumor PBMCs
CHGB	1.0149	0.406998	7.40271	1.5604e-12	3.83499e-11	17.8814	10.4162	up in tumor PBMCs
TNFSF13B	-0.854672	4.73154	-7.39201	1.6692e-12	4.08667e-11	17.8156	10.3886	down in tumor PBMCs
FAM20C	-0.90686	2.81346	-7.38666	1.72633e-12	4.2104e-11	17.7827	10.3757	down in tumor PBMCs
MBD3	-0.711218	4.2156	-7.38126	1.78602e-12	4.33393e-11	17.7495	10.3631	down in tumor PBMCs
BLVRB	-0.805274	4.45941	-7.37725	1.83157e-12	4.42944e-11	17.7249	10.3537	down in tumor PBMCs
CENPX	-0.605705	3.79357	-7.35627	2.08971e-12	5.03264e-11	17.596	10.2982	down in tumor PBMCs
ENPP4	0.634323	2.64124	7.35601	2.09312e-12	5.03453e-11	17.5944	10.298	up in tumor PBMCs
ADAP1	-0.897351	5.09078	-7.35558	2.09871e-12	5.04165e-11	17.5918	10.2974	down in tumor PBMCs
NAB2	-0.75482	3.11738	-7.34669	2.21916e-12	5.31766e-11	17.5373	10.2743	down in tumor PBMCs
PEX11G	-0.620821	2.35531	-7.33804	2.34275e-12	5.6068e-11	17.4844	10.2513	down in tumor PBMCs
ATG2A	-0.731525	4.51507	-7.33607	2.37187e-12	5.66941e-11	17.4723	10.2465	down in tumor PBMCs
MT-ATP6	1.10352	11.4339	7.33554	2.3798e-12	5.68129e-11	17.4691	10.2456	up in tumor PBMCs
NAT14	-0.932423	2.62065	-7.33286	2.42006e-12	5.75758e-11	17.4527	10.2398	down in tumor PBMCs
TNFRSF4	-0.59262	2.02253	-7.33213	2.43107e-12	5.77493e-11	17.4482	10.2385	down in tumor PBMCs
UBE2D1	0.654592	3.68656	7.31691	2.67409e-12	6.30532e-11	17.3552	10.2003	up in tumor PBMCs
PEX16	-0.610995	4.1285	-7.31407	2.72208e-12	6.41059e-11	17.3378	10.1931	down in tumor PBMCs
REXO1	-0.627112	4.83212	-7.31275	2.74463e-12	6.45577e-11	17.3297	10.1901	down in tumor PBMCs
TALDO1	-0.599013	6.47407	-7.31183	2.76041e-12	6.48494e-11	17.3241	10.1881	down in tumor PBMCs
SNAPC2	-0.608046	3.04684	-7.30927	2.80497e-12	6.5735e-11	17.3085	10.1822	down in tumor PBMCs
FRMD3	0.822212	2.41935	7.30746	2.83693e-12	6.6403e-11	17.2974	10.1778	up in tumor PBMCs
ARHGAP45	-0.845761	7.08888	-7.30156	2.94334e-12	6.87258e-11	17.2615	10.1629	down in tumor PBMCs
SERPINA1	-1.22131	7.09323	-7.30084	2.95667e-12	6.8953e-11	17.257	10.1614	down in tumor PBMCs
FAM89B	-0.656793	4.58948	-7.29932	2.98488e-12	6.95264e-11	17.2478	10.1579	down in tumor PBMCs
SEC14L5	0.61573	0.884551	7.28886	3.18632e-12	7.41283e-11	17.184	10.13	up in tumor PBMCs
CERKL	0.997404	1.69809	7.28824	3.1987e-12	7.43261e-11	17.1802	10.1289	up in tumor PBMCs
GP9	1.06787	3.24815	7.28289	3.30721e-12	7.65692e-11	17.1476	10.1159	up in tumor PBMCs
PLOD1	-0.598222	3.65385	-7.27966	3.37442e-12	7.80308e-11	17.128	10.1077	down in tumor PBMCs
P2RY8	-0.81125	4.71496	-7.27218	3.53555e-12	8.14622e-11	17.0824	10.089	down in tumor PBMCs
TREX1	-0.693982	4.15281	-7.26311	3.74102e-12	8.58866e-11	17.0272	10.0661	down in tumor PBMCs
ATP6V0D1	-0.597561	5.61064	-7.26247	3.75582e-12	8.61232e-11	17.0234	10.0649	down in tumor PBMCs
INTS1	-0.596512	4.5855	-7.25556	3.92089e-12	8.93739e-11	16.9814	10.0488	down in tumor PBMCs
SLPI	-1.11998	0.641104	-7.24497	4.18779e-12	9.47814e-11	16.9171	10.0233	down in tumor PBMCs
KCNQ1	-0.781479	3.52004	-7.24201	4.26541e-12	9.63108e-11	16.8992	10.0163	down in tumor PBMCs
PILRA	-0.856402	5.4798	-7.23492	4.45758e-12	1.00296e-10	16.8561	9.99872	down in tumor PBMCs
SLC40A1	0.790878	3.84482	7.23414	4.47926e-12	1.00571e-10	16.8514	9.99753	up in tumor PBMCs
CYB561D2	-0.598058	4.13377	-7.23357	4.49497e-12	1.00782e-10	16.848	9.99662	down in tumor PBMCs
CCL3L3	1.46006	3.54769	7.22995	4.59717e-12	1.02833e-10	16.826	9.98787	up in tumor PBMCs
SPEF2	0.612771	2.67755	7.22522	4.73414e-12	1.05773e-10	16.7973	9.97562	up in tumor PBMCs
TUBB1	1.38279	5.65469	7.22228	4.82142e-12	1.07473e-10	16.7795	9.9687	up in tumor PBMCs
CACFD1	-0.614522	2.71774	-7.22052	4.8742e-12	1.08523e-10	16.7689	9.96448	down in tumor PBMCs
MPIG6B	1.17732	4.39129	7.21834	4.94073e-12	1.09749e-10	16.7556	9.9596	up in tumor PBMCs
PSENEN	-0.588053	4.47148	-7.2111	5.16722e-12	1.14251e-10	16.7119	9.94214	down in tumor PBMCs
FCGR3B	-0.936989	1.75258	-7.2021	5.4634e-12	1.20522e-10	16.6575	9.91893	down in tumor PBMCs
KIF2A	0.681508	5.71351	7.19762	5.61707e-12	1.23559e-10	16.6304	9.90813	up in tumor PBMCs
LFNG	-1.02443	5.63903	-7.19753	5.62042e-12	1.23559e-10	16.6298	9.90813	down in tumor PBMCs
PCSK6	0.975109	2.10092	7.19169	5.82717e-12	1.27811e-10	16.5945	9.89343	up in tumor PBMCs
TAFA2	0.793427	1.92832	7.18888	5.92919e-12	1.299e-10	16.5776	9.88639	up in tumor PBMCs
DGAT2	-0.853009	2.00493	-7.18199	6.1874e-12	1.35094e-10	16.536	9.86936	down in tumor PBMCs
ABHD14A-ACY1	-0.591598	1.21838	-7.17805	6.33962e-12	1.37946e-10	16.5123	9.86029	down in tumor PBMCs
SLC66A2	-0.612568	3.83803	-7.17667	6.39405e-12	1.38973e-10	16.5039	9.85707	down in tumor PBMCs
PLD4	-0.729738	3.31761	-7.17439	6.48467e-12	1.40623e-10	16.4902	9.85194	down in tumor PBMCs
PI3	-1.12815	0.541207	-7.17032	6.64955e-12	1.43873e-10	16.4657	9.84202	down in tumor PBMCs
RRBP1	-0.724996	4.98677	-7.16038	7.07024e-12	1.52117e-10	16.4058	9.81782	down in tumor PBMCs
ALDH16A1	-0.586983	4.12385	-7.15383	7.36189e-12	1.58037e-10	16.3663	9.80124	down in tumor PBMCs
RETN	-1.10141	2.69579	-7.1502	7.52815e-12	1.60707e-10	16.3445	9.79397	down in tumor PBMCs
KIF1C	-0.604437	3.18888	-7.14502	7.77255e-12	1.65299e-10	16.3133	9.78173	down in tumor PBMCs
DNAH7	0.59594	0.870438	7.14491	7.77775e-12	1.65299e-10	16.3127	9.78173	up in tumor PBMCs
MAP2K3	-0.654298	5.53662	-7.14388	7.82716e-12	1.65981e-10	16.3065	9.77994	down in tumor PBMCs
B4GALT6	0.584285	1.27331	7.13355	8.34113e-12	1.76116e-10	16.2444	9.7542	up in tumor PBMCs
ITGB2	-0.984724	8.53619	-7.13353	8.34185e-12	1.76116e-10	16.2443	9.7542	down in tumor PBMCs
ADAM8	-0.934175	5.7242	-7.1321	8.41577e-12	1.77481e-10	16.2357	9.75085	down in tumor PBMCs
LIMS1	0.754224	5.50846	7.12486	8.7991e-12	1.84147e-10	16.1923	9.73484	up in tumor PBMCs
TIMP2	-0.869165	4.43104	-7.1169	9.23998e-12	1.92115e-10	16.1446	9.71644	down in tumor PBMCs
ZFY	-0.705233	1.97716	-7.11572	9.30739e-12	1.929e-10	16.1375	9.71467	down in tumor PBMCs
HCK	-0.926785	5.79773	-7.11497	9.35033e-12	1.9357e-10	16.133	9.71316	down in tumor PBMCs
PPBP	1.69538	6.86618	7.11344	9.43839e-12	1.95182e-10	16.1238	9.70956	up in tumor PBMCs
RNF135	-0.601833	3.53361	-7.11299	9.46437e-12	1.95508e-10	16.1211	9.70883	down in tumor PBMCs
PLPPR2	-0.686021	3.74048	-7.10606	9.87605e-12	2.03574e-10	16.0796	9.69128	down in tumor PBMCs
TOM1	-0.621183	5.57911	-7.10257	1.00895e-11	2.07305e-10	16.0587	9.68339	down in tumor PBMCs
CDK14	0.655712	3.52964	7.09929	1.02945e-11	2.11065e-10	16.0391	9.67558	up in tumor PBMCs
RAB43	-0.768542	3.56686	-7.0881	1.10254e-11	2.25088e-10	15.9722	9.64765	down in tumor PBMCs
ADAT2	0.58515	2.48538	7.08644	1.11382e-11	2.27147e-10	15.9622	9.64369	up in tumor PBMCs
CTSH	-0.68472	5.96452	-7.0777	1.17504e-11	2.38113e-10	15.91	9.62322	down in tumor PBMCs
DUSP23	-0.709757	3.49559	-7.07717	1.17885e-11	2.38634e-10	15.9069	9.62227	down in tumor PBMCs
PHACTR1	0.808491	3.51119	7.07364	1.20458e-11	2.43585e-10	15.8858	9.61335	up in tumor PBMCs
NCF2	-1.02591	6.27976	-7.06504	1.2697e-11	2.55942e-10	15.8344	9.59186	down in tumor PBMCs
TCEA2	-0.60806	3.9335	-7.06132	1.29887e-11	2.61274e-10	15.8123	9.5829	down in tumor PBMCs
ZNF768	-0.648904	2.24421	-7.04438	1.44042e-11	2.87036e-10	15.7113	9.54206	down in tumor PBMCs
SGSH	-0.638092	5.57471	-7.04105	1.46996e-11	2.92315e-10	15.6915	9.53415	down in tumor PBMCs
BEX3	0.969391	4.17085	7.0312	1.56101e-11	3.09139e-10	15.6329	9.50985	up in tumor PBMCs
ENG	-0.693627	3.51861	-7.02745	1.59705e-11	3.14974e-10	15.6106	9.50173	down in tumor PBMCs
SLC39A13	-0.605593	3.82579	-7.02325	1.63845e-11	3.22144e-10	15.5857	9.49195	down in tumor PBMCs
MDM2	0.61319	5.34353	7.02157	1.65526e-11	3.25117e-10	15.5757	9.48796	up in tumor PBMCs
LSP1	-0.982909	7.67973	-7.01756	1.69617e-11	3.32469e-10	15.5519	9.47825	down in tumor PBMCs
ITGAM	-0.937657	5.94099	-7.01643	1.70784e-11	3.34415e-10	15.5452	9.47571	down in tumor PBMCs
CFAP20	0.622645	4.04173	7.01617	1.71057e-11	3.34425e-10	15.5437	9.4757	up in tumor PBMCs
SLC37A2	-0.685308	2.99397	-7.01459	1.72709e-11	3.36809e-10	15.5343	9.47262	down in tumor PBMCs
TMED9	-0.580142	5.008	-6.99876	1.90156e-11	3.68583e-10	15.4404	9.43347	down in tumor PBMCs
ODF2L	0.632314	4.85185	6.99797	1.91069e-11	3.69521e-10	15.4357	9.43236	up in tumor PBMCs
NLRP12	-0.758109	3.08556	-6.9972	1.9197e-11	3.69856e-10	15.4312	9.43197	down in tumor PBMCs
SLC19A2	0.658192	1.529	6.99576	1.93655e-11	3.72728e-10	15.4226	9.42861	up in tumor PBMCs
AIF1	-0.950711	7.49465	-6.98578	2.05756e-11	3.93646e-10	15.3635	9.40489	down in tumor PBMCs
ARAP3	-0.588195	2.55962	-6.9785	2.15037e-11	4.09768e-10	15.3205	9.38746	down in tumor PBMCs
LAT2	-0.718484	5.14513	-6.97202	2.23662e-11	4.24515e-10	15.2821	9.37211	down in tumor PBMCs
CBX4	-0.621371	4.9614	-6.96968	2.26856e-11	4.28456e-10	15.2683	9.36809	down in tumor PBMCs
CH25H	0.660318	0.532069	6.96879	2.2808e-11	4.30343e-10	15.2631	9.36618	up in tumor PBMCs
ICAM3	-0.735008	6.11812	-6.95962	2.41099e-11	4.52681e-10	15.2089	9.34421	down in tumor PBMCs
PADI4	-1.01847	4.31091	-6.95699	2.44961e-11	4.59086e-10	15.1934	9.33811	down in tumor PBMCs
PLXND1	-0.802392	5.65896	-6.94684	2.60482e-11	4.8669e-10	15.1335	9.31275	down in tumor PBMCs
SLC2A9	-0.659096	2.96187	-6.94329	2.66126e-11	4.96751e-10	15.1126	9.30386	down in tumor PBMCs
FPR1	-1.08862	5.71539	-6.94216	2.67948e-11	4.99666e-10	15.106	9.30132	down in tumor PBMCs
ASGR2	-0.770366	3.12367	-6.93561	2.78767e-11	5.19335e-10	15.0674	9.28455	down in tumor PBMCs
SMIM18	0.733293	1.23108	6.93341	2.82497e-11	5.25264e-10	15.0544	9.27962	up in tumor PBMCs
SNED1	-0.719706	3.65658	-6.92734	2.93038e-11	5.43158e-10	15.0187	9.26507	down in tumor PBMCs
AHI1	0.726886	3.32044	6.92721	2.93254e-11	5.43158e-10	15.018	9.26507	up in tumor PBMCs
GCA	-0.676098	4.56861	-6.9229	3.00988e-11	5.55871e-10	14.9926	9.25503	down in tumor PBMCs
GUCY1A1	0.69109	2.08903	6.91918	3.07809e-11	5.67922e-10	14.9707	9.24571	up in tumor PBMCs
SH2B3	-0.636464	4.89578	-6.91786	3.10267e-11	5.71356e-10	14.963	9.24309	down in tumor PBMCs
ZNF385A	-0.925827	4.84424	-6.9159	3.13954e-11	5.77037e-10	14.9515	9.2388	down in tumor PBMCs
ARHGEF40	-0.644884	4.0617	-6.91417	3.17247e-11	5.82531e-10	14.9413	9.23468	down in tumor PBMCs
S100A12	-1.33981	5.53426	-6.90546	3.34347e-11	6.11586e-10	14.8901	9.21354	down in tumor PBMCs
RGS19	-0.708425	4.9509	-6.90478	3.35704e-11	6.13483e-10	14.8862	9.2122	down in tumor PBMCs
BMP6	0.972698	1.59338	6.90433	3.36614e-11	6.14092e-10	14.8835	9.21177	up in tumor PBMCs
SLC16A3	-0.961882	5.5404	-6.90321	3.38901e-11	6.1756e-10	14.8769	9.20932	down in tumor PBMCs
HLA-DRB1	-0.903228	7.59976	-6.8966	3.52653e-11	6.40185e-10	14.8381	9.19369	down in tumor PBMCs
PYCARD	-0.80244	5.11533	-6.87073	4.11948e-11	7.37352e-10	14.6867	9.13232	down in tumor PBMCs
METRNL	-1.10725	5.83818	-6.86047	4.38094e-11	7.7906e-10	14.6267	9.10843	down in tumor PBMCs
REEP4	-0.597236	4.02989	-6.85691	4.47546e-11	7.94394e-10	14.6059	9.09996	down in tumor PBMCs
ZNHIT2	-0.66536	2.42428	-6.85385	4.55833e-11	8.08355e-10	14.588	9.0924	down in tumor PBMCs
TLR8	-0.785779	3.23887	-6.84452	4.82019e-11	8.50829e-10	14.5335	9.07016	down in tumor PBMCs
PTGIR	-0.613441	2.83137	-6.83258	5.17711e-11	9.08839e-10	14.4639	9.04151	down in tumor PBMCs
ARID5A	-0.793195	5.30627	-6.82139	5.53503e-11	9.65482e-10	14.3988	9.01526	down in tumor PBMCs
ANPEP	-1.15018	5.1484	-6.81672	5.69166e-11	9.90101e-10	14.3716	9.00432	down in tumor PBMCs
GRK6	-0.642765	6.06236	-6.81152	5.87104e-11	1.01945e-09	14.3414	8.99163	down in tumor PBMCs
AURKAIP1	-0.584308	4.94721	-6.81134	5.8772e-11	1.0196e-09	14.3403	8.99157	down in tumor PBMCs
MAMDC4	-0.60807	2.24923	-6.8035	6.15855e-11	1.06306e-09	14.2948	8.97344	down in tumor PBMCs
PSMB10	-0.647801	6.05105	-6.79317	6.5492e-11	1.127e-09	14.2348	8.94807	down in tumor PBMCs
CASTOR1	-0.611028	2.73083	-6.78253	6.97735e-11	1.19638e-09	14.1731	8.92213	down in tumor PBMCs
HK3	-1.00885	5.4544	-6.77609	7.24993e-11	1.2398e-09	14.1358	8.90665	down in tumor PBMCs
SLC43A3	-0.630896	4.07481	-6.77284	7.39114e-11	1.26169e-09	14.117	8.89905	down in tumor PBMCs
CD200	0.972153	1.80275	6.77183	7.43594e-11	1.26821e-09	14.1111	8.89681	up in tumor PBMCs
S1PR4	-0.836037	4.95919	-6.77153	7.44901e-11	1.26931e-09	14.1094	8.89643	down in tumor PBMCs
PIDD1	-0.604528	3.33604	-6.76658	7.67127e-11	1.30506e-09	14.0808	8.88437	down in tumor PBMCs
CD9	1.02931	3.07549	6.76656	7.67244e-11	1.30506e-09	14.0806	8.88437	up in tumor PBMCs
PRAM1	-0.977258	5.54684	-6.76416	7.78223e-11	1.31906e-09	14.0668	8.87974	down in tumor PBMCs
ADAP2	-0.694465	3.94994	-6.76365	7.806e-11	1.32192e-09	14.0638	8.8788	down in tumor PBMCs
CBFA2T3	-0.729693	3.6686	-6.75981	7.98601e-11	1.34883e-09	14.0416	8.87004	down in tumor PBMCs
CARD9	-0.635089	3.13212	-6.7577	8.08659e-11	1.36341e-09	14.0294	8.86537	down in tumor PBMCs
NFATC1	-0.790257	4.61388	-6.75479	8.22726e-11	1.38469e-09	14.0126	8.85865	down in tumor PBMCs
RNPEPL1	-0.762421	5.58128	-6.75386	8.27279e-11	1.39114e-09	14.0072	8.85663	down in tumor PBMCs
S100A9	-1.57213	10.2477	-6.74541	8.69782e-11	1.46005e-09	13.9584	8.83563	down in tumor PBMCs
MAOB	0.608932	0.323899	6.74455	8.74253e-11	1.46627e-09	13.9534	8.83379	up in tumor PBMCs
RASSF7	-0.627754	3.3077	-6.73295	9.36388e-11	1.56364e-09	13.8866	8.80586	down in tumor PBMCs
RAVER1	-0.586131	4.14446	-6.71102	1.06604e-10	1.76476e-09	13.7603	8.75331	down in tumor PBMCs
VMP1	0.596265	6.75064	6.70393	1.11164e-10	1.83391e-09	13.7195	8.73662	up in tumor PBMCs
GPSM1	-0.638448	1.58373	-6.69792	1.15172e-10	1.89841e-09	13.685	8.72161	down in tumor PBMCs
UBALD1	-0.611085	3.42069	-6.69757	1.15412e-10	1.90073e-09	13.6829	8.72108	down in tumor PBMCs
NME1-NME2	-0.989172	0.943168	-6.69267	1.18797e-10	1.95145e-09	13.6548	8.70964	down in tumor PBMCs
SLC43A2	-0.661599	5.10117	-6.68097	1.27268e-10	2.0746e-09	13.5877	8.68307	down in tumor PBMCs
LRP3	-0.647463	1.31364	-6.67552	1.3142e-10	2.13391e-09	13.5565	8.67082	down in tumor PBMCs
CFAP410	-0.669314	4.2672	-6.66434	1.40352e-10	2.26287e-09	13.4924	8.64534	down in tumor PBMCs
TTC7B	0.683482	2.44224	6.65962	1.44294e-10	2.32057e-09	13.4655	8.63441	up in tumor PBMCs
GASK1B	-0.857615	3.51693	-6.65551	1.47818e-10	2.37128e-09	13.442	8.62502	down in tumor PBMCs
MYD88	-0.609393	5.52556	-6.65261	1.50357e-10	2.4063e-09	13.4254	8.61865	down in tumor PBMCs
NELFB	-0.586114	3.59249	-6.65083	1.5194e-10	2.42926e-09	13.4152	8.61453	down in tumor PBMCs
EMP3	-0.809534	7.48886	-6.63641	1.65351e-10	2.61533e-09	13.3329	8.58247	down in tumor PBMCs
MFNG	-0.804295	5.68039	-6.6362	1.65551e-10	2.61634e-09	13.3317	8.58231	down in tumor PBMCs
GAS7	-0.844296	4.87963	-6.63549	1.66246e-10	2.62515e-09	13.3276	8.58085	down in tumor PBMCs
NUBP2	-0.588287	4.32724	-6.62445	1.77343e-10	2.7866e-09	13.2647	8.55492	down in tumor PBMCs
PRXL2B	-0.605707	2.70577	-6.61833	1.83817e-10	2.87692e-09	13.2298	8.54107	down in tumor PBMCs
UNC93B1	-0.709026	5.21706	-6.60504	1.98655e-10	3.08358e-09	13.1542	8.51094	down in tumor PBMCs
ADM5	0.649996	0.917287	6.60364	2.00294e-10	3.09648e-09	13.1462	8.50913	up in tumor PBMCs
TRIM73	-0.633265	3.20301	-6.58735	2.20265e-10	3.38883e-09	13.0537	8.46995	down in tumor PBMCs
SLC35G2	0.620705	1.23709	6.58223	2.26933e-10	3.47468e-09	13.0247	8.45908	up in tumor PBMCs
ODC1	0.611835	5.09555	6.56492	2.51006e-10	3.81282e-09	12.9266	8.41875	up in tumor PBMCs
CST3	-0.772451	8.07123	-6.5646	2.51476e-10	3.81392e-09	12.9248	8.41863	down in tumor PBMCs
TRIOBP	-0.628767	3.8577	-6.55992	2.58405e-10	3.91282e-09	12.8983	8.40751	down in tumor PBMCs
CTSZ	-0.839225	6.3885	-6.55509	2.65767e-10	4.01162e-09	12.871	8.39668	down in tumor PBMCs
FGFRL1	-0.616828	2.73005	-6.553	2.69012e-10	4.0574e-09	12.8592	8.39175	down in tumor PBMCs
ARID3A	-0.682679	3.93279	-6.55126	2.71751e-10	4.08586e-09	12.8493	8.38872	down in tumor PBMCs
OST4	0.596904	8.15113	6.54978	2.74087e-10	4.11775e-09	12.841	8.38534	up in tumor PBMCs
SCO2	-0.854796	4.14347	-6.54643	2.79482e-10	4.19552e-09	12.822	8.37721	down in tumor PBMCs
SCAF1	-0.591402	3.52402	-6.54263	2.85711e-10	4.26897e-09	12.8006	8.36968	down in tumor PBMCs
KMT5C	-0.646222	3.19851	-6.52929	3.08682e-10	4.57298e-09	12.7254	8.3398	down in tumor PBMCs
STX11	-0.831085	5.01292	-6.52188	3.22234e-10	4.74806e-09	12.6836	8.32348	down in tumor PBMCs
HIP1R	-0.73572	4.84494	-6.51938	3.2693e-10	4.8056e-09	12.6695	8.31825	down in tumor PBMCs
F2RL1	-0.802835	1.30229	-6.51881	3.28004e-10	4.81457e-09	12.6663	8.31744	down in tumor PBMCs
CMTM7	-0.677164	4.99239	-6.51049	3.44172e-10	5.0288e-09	12.6195	8.29854	down in tumor PBMCs
TMEM204	-0.714675	3.2381	-6.50953	3.46089e-10	5.05296e-09	12.6141	8.29645	down in tumor PBMCs
LILRA1	-0.807767	4.36506	-6.50771	3.49756e-10	5.09485e-09	12.6038	8.29287	down in tumor PBMCs
EHBP1L1	-0.804691	6.16848	-6.50651	3.5219e-10	5.12641e-09	12.5971	8.29019	down in tumor PBMCs
IL1RN	-0.779926	3.09217	-6.50129	3.6298e-10	5.25553e-09	12.5677	8.27938	down in tumor PBMCs
ELF3	-0.675933	1.64037	-6.49549	3.75346e-10	5.41414e-09	12.5351	8.26647	down in tumor PBMCs
FBRSL1	-0.589496	4.5592	-6.4831	4.0315e-10	5.78039e-09	12.4656	8.23804	down in tumor PBMCs
NPFF	-0.60827	2.90778	-6.4829	4.03631e-10	5.78297e-09	12.4645	8.23785	down in tumor PBMCs
RASA4B	-0.753396	3.96885	-6.47981	4.10878e-10	5.88239e-09	12.4472	8.23045	down in tumor PBMCs
HEMGN	0.722076	2.14401	6.46575	4.45537e-10	6.3217e-09	12.3684	8.19917	up in tumor PBMCs
VAMP8	-0.688433	6.51899	-6.464	4.50046e-10	6.37178e-09	12.3586	8.19574	down in tumor PBMCs
FKBP8	-0.622565	6.01085	-6.45244	4.80976e-10	6.76968e-09	12.294	8.16943	down in tumor PBMCs
NAGLU	-0.585703	3.58311	-6.45129	4.84163e-10	6.80815e-09	12.2876	8.16697	down in tumor PBMCs
BLOC1S5-TXNDC5	-0.968617	0.780408	-6.44981	4.88314e-10	6.85786e-09	12.2793	8.16381	down in tumor PBMCs
NOTCH1	-0.670067	4.38336	-6.44883	4.91071e-10	6.89153e-09	12.2738	8.16168	down in tumor PBMCs
RPS6KA4	-0.62627	3.96822	-6.44768	4.94335e-10	6.92213e-09	12.2674	8.15976	down in tumor PBMCs
TMEM129	-0.582036	3.61399	-6.44721	4.9565e-10	6.93549e-09	12.2648	8.15892	down in tumor PBMCs
HPGD	0.850715	2.71425	6.43917	5.19072e-10	7.23361e-09	12.2199	8.14065	up in tumor PBMCs
RELT	-0.794252	5.40104	-6.43912	5.1922e-10	7.23361e-09	12.2196	8.14065	down in tumor PBMCs
PF4	1.42842	5.9256	6.4361	5.28308e-10	7.34421e-09	12.2027	8.13405	up in tumor PBMCs
ASDURF	0.875443	1.16883	6.42256	5.70936e-10	7.88533e-09	12.1273	8.10318	up in tumor PBMCs
AVPI1	-0.584887	2.07013	-6.41067	6.11156e-10	8.40416e-09	12.0611	8.07551	down in tumor PBMCs
ZNF414	-0.702004	4.08024	-6.4062	6.26991e-10	8.59143e-09	12.0362	8.06593	down in tumor PBMCs
MARVELD1	-0.657487	2.02849	-6.39129	6.82754e-10	9.25629e-09	11.9534	8.03356	down in tumor PBMCs
MUC1	0.595205	1.07945	6.37903	7.322e-10	9.85002e-09	11.8854	8.00656	up in tumor PBMCs
CLIC4	0.59117	3.47044	6.37621	7.4407e-10	9.96077e-09	11.8698	8.00171	up in tumor PBMCs
CYBA	-0.809227	8.7105	-6.36912	7.74746e-10	1.03353e-08	11.8306	7.98568	down in tumor PBMCs
ABTB1	-0.582589	5.3829	-6.36345	8.00163e-10	1.06448e-08	11.7992	7.97286	down in tumor PBMCs
EPN1	-0.633492	4.28173	-6.34806	8.73343e-10	1.15065e-08	11.7141	7.93906	down in tumor PBMCs
PARVG	-0.747068	6.72868	-6.34236	9.02106e-10	1.1861e-08	11.6826	7.92588	down in tumor PBMCs
GPAT3	-0.605968	2.58018	-6.3401	9.13749e-10	1.19894e-08	11.6702	7.9212	down in tumor PBMCs
CSF1R	-0.81668	5.52561	-6.33972	9.15699e-10	1.20068e-08	11.6681	7.92057	down in tumor PBMCs
ZFPM2	0.586723	0.286529	6.33759	9.26838e-10	1.21363e-08	11.6564	7.91592	up in tumor PBMCs
UBTD1	-0.627181	1.4663	-6.33141	9.59923e-10	1.25609e-08	11.6223	7.90098	down in tumor PBMCs
BEGAIN	-0.789083	1.20643	-6.33018	9.6664e-10	1.26402e-08	11.6155	7.89825	down in tumor PBMCs
SHKBP1	-0.609069	6.27996	-6.31849	1.03287e-09	1.3433e-08	11.5511	7.87183	down in tumor PBMCs
DDX3Y	-1.09432	4.16482	-6.31277	1.06687e-09	1.38469e-08	11.5197	7.85865	down in tumor PBMCs
IL27RA	-0.612666	4.22202	-6.30114	1.13936e-09	1.46588e-08	11.4558	7.8339	down in tumor PBMCs
MRPL41	-0.647653	4.96791	-6.29068	1.2087e-09	1.54885e-08	11.3984	7.80999	down in tumor PBMCs
PID1	-0.716238	2.57505	-6.28814	1.22621e-09	1.56814e-08	11.3844	7.80461	down in tumor PBMCs
MVD	-0.598366	4.56653	-6.27653	1.30916e-09	1.66644e-08	11.3209	7.77821	down in tumor PBMCs
LRP10	-0.60782	5.00799	-6.27197	1.34326e-09	1.70532e-08	11.2959	7.76819	down in tumor PBMCs
GFOD1	0.581235	3.29	6.26325	1.41085e-09	1.78449e-08	11.2482	7.74849	up in tumor PBMCs
FRAT2	-0.653004	4.4666	-6.2632	1.41121e-09	1.78449e-08	11.2479	7.74849	down in tumor PBMCs
MGLL	0.689488	2.58791	6.25841	1.44976e-09	1.82962e-08	11.2218	7.73764	up in tumor PBMCs
DCXR	-0.620462	4.67069	-6.25762	1.45623e-09	1.8347e-08	11.2175	7.73643	down in tumor PBMCs
COTL1	-0.744361	8.13613	-6.25659	1.4647e-09	1.84074e-08	11.2118	7.73501	down in tumor PBMCs
RNF208	0.598233	0.965161	6.25168	1.50572e-09	1.88166e-08	11.185	7.72546	up in tumor PBMCs
TMCC2	0.590341	1.3647	6.24539	1.55986e-09	1.94425e-08	11.1507	7.71125	up in tumor PBMCs
TYROBP	-0.924177	8.11155	-6.24343	1.57714e-09	1.96196e-08	11.14	7.70731	down in tumor PBMCs
CLEC10A	-0.724197	3.64685	-6.24254	1.58506e-09	1.97053e-08	11.1351	7.70542	down in tumor PBMCs
CCR1	-0.719743	3.64798	-6.22725	1.72697e-09	2.13588e-08	11.0519	7.67042	down in tumor PBMCs
SNURF	0.671239	2.79572	6.22559	1.74316e-09	2.1545e-08	11.0428	7.66665	up in tumor PBMCs
ARHGAP4	-0.748307	6.89047	-6.21812	1.81766e-09	2.2408e-08	11.0022	7.6496	down in tumor PBMCs
TRIM58	0.768856	2.75975	6.2178	1.82093e-09	2.2434e-08	11.0004	7.64909	up in tumor PBMCs
ASTL	-0.751446	2.44068	-6.20621	1.94293e-09	2.37841e-08	10.9375	7.62371	down in tumor PBMCs
GAB1	0.654274	2.67346	6.19612	2.0556e-09	2.50293e-08	10.8827	7.60155	up in tumor PBMCs
CD101	-0.649801	3.33307	-6.19485	2.07028e-09	2.51822e-08	10.8758	7.59891	down in tumor PBMCs
TMSB10	-0.683965	11.049	-6.19312	2.09027e-09	2.53771e-08	10.8665	7.59556	down in tumor PBMCs
COMT	-0.631109	4.83884	-6.19091	2.11627e-09	2.56765e-08	10.8545	7.59046	down in tumor PBMCs
SMCO4	-0.83397	3.66004	-6.18489	2.18857e-09	2.64033e-08	10.8219	7.57834	down in tumor PBMCs
TNFAIP2	-0.907576	6.89308	-6.18379	2.202e-09	2.6532e-08	10.816	7.57623	down in tumor PBMCs
TELO2	-0.581683	3.90798	-6.17384	2.32761e-09	2.79226e-08	10.7621	7.55404	down in tumor PBMCs
PRDM1	0.902426	5.05496	6.16731	2.4138e-09	2.88663e-08	10.7268	7.53961	up in tumor PBMCs
MTMR11	-0.611929	3.67059	-6.1623	2.48202e-09	2.96082e-08	10.6998	7.52859	down in tumor PBMCs
ADM	0.850849	2.54841	6.15752	2.54894e-09	3.03876e-08	10.674	7.5173	up in tumor PBMCs
NCF4	-0.676275	4.54842	-6.15356	2.60561e-09	3.09764e-08	10.6526	7.50897	down in tumor PBMCs
PNPLA2	-0.612083	5.95453	-6.14504	2.73195e-09	3.23881e-08	10.6067	7.48961	down in tumor PBMCs
STAT5A	-0.669234	5.06559	-6.13833	2.83555e-09	3.3533e-08	10.5706	7.47453	down in tumor PBMCs
RARA	-0.592366	4.85404	-6.13822	2.83727e-09	3.3533e-08	10.57	7.47453	down in tumor PBMCs
GP1BB	1.12434	3.77006	6.13301	2.92047e-09	3.44526e-08	10.5419	7.46278	up in tumor PBMCs
SUN2	-0.702434	7.53179	-6.13107	2.95209e-09	3.48042e-08	10.5315	7.45837	down in tumor PBMCs
PLA2G12A	0.656209	3.53989	6.12917	2.98339e-09	3.51084e-08	10.5212	7.45459	up in tumor PBMCs
KLF9	0.680178	4.05217	6.12314	3.08474e-09	3.61209e-08	10.4888	7.44224	up in tumor PBMCs
ARRDC3	0.632694	5.60625	6.12034	3.13294e-09	3.6621e-08	10.4738	7.43627	up in tumor PBMCs
LIMD2	-0.812707	7.17528	-6.11908	3.15488e-09	3.68325e-08	10.467	7.43377	down in tumor PBMCs
DOK3	-0.703541	4.82143	-6.1131	3.26096e-09	3.79785e-08	10.4349	7.42046	down in tumor PBMCs
FES	-0.685751	4.61073	-6.10455	3.41873e-09	3.96473e-08	10.3891	7.40179	down in tumor PBMCs
SIGLEC9	-0.686983	3.89829	-6.08654	3.7762e-09	4.33383e-08	10.2926	7.36313	down in tumor PBMCs
SCGB3A1	-0.72511	0.731515	-6.07648	3.99131e-09	4.55437e-08	10.2389	7.34157	down in tumor PBMCs
SYNE3	-0.593471	4.28121	-6.07473	4.03005e-09	4.5955e-08	10.2295	7.33767	down in tumor PBMCs
PDLIM7	-0.743622	4.06473	-6.07464	4.03215e-09	4.5955e-08	10.229	7.33767	down in tumor PBMCs
LCP1	-0.804682	8.42648	-6.07125	4.10803e-09	4.66849e-08	10.2109	7.33082	down in tumor PBMCs
MEGF6	-0.644277	3.24794	-6.06926	4.15322e-09	4.71434e-08	10.2003	7.32658	down in tumor PBMCs
NEXN	0.603675	2.47956	6.06905	4.15804e-09	4.71434e-08	10.1992	7.32658	up in tumor PBMCs
RGS6	0.640984	1.25727	6.06742	4.19545e-09	4.73935e-08	10.1905	7.32428	up in tumor PBMCs
TMEM119	-0.607023	1.34214	-6.06675	4.21111e-09	4.75424e-08	10.1869	7.32292	down in tumor PBMCs
PRR7	-0.60106	2.23453	-6.06221	4.31742e-09	4.85995e-08	10.1627	7.31337	down in tumor PBMCs
VCAN	-1.18191	7.8042	-6.06026	4.36406e-09	4.90381e-08	10.1523	7.30947	down in tumor PBMCs
IL6ST	0.588822	5.50914	6.05925	4.38823e-09	4.92519e-08	10.1469	7.30758	up in tumor PBMCs
PIK3CD	-0.822201	6.71141	-6.05214	4.56323e-09	5.09773e-08	10.109	7.29262	down in tumor PBMCs
LMO2	-0.628509	4.18355	-6.04927	4.63561e-09	5.16655e-08	10.0938	7.2868	down in tumor PBMCs
FASN	-0.710944	3.41994	-6.04069	4.85903e-09	5.40299e-08	10.0481	7.26737	down in tumor PBMCs
S100A6	-0.849261	8.97787	-6.01659	5.54469e-09	6.11927e-08	9.92014	7.2133	down in tumor PBMCs
SLC25A29	-0.648396	4.0102	-6.01236	5.67426e-09	6.25866e-08	9.89774	7.20352	down in tumor PBMCs
DGCR6L	-0.598281	3.80554	-6.0074	5.83011e-09	6.41579e-08	9.87148	7.19275	down in tumor PBMCs
SYK	-0.613771	5.072	-5.99776	6.14543e-09	6.7473e-08	9.82042	7.17087	down in tumor PBMCs
RBM38	-0.768239	5.67294	-5.99402	6.27208e-09	6.87847e-08	9.80065	7.16251	down in tumor PBMCs
IL6R	-0.699373	4.732	-5.99265	6.31885e-09	6.92184e-08	9.79345	7.15978	down in tumor PBMCs
VSIR	-0.746397	7.08228	-5.98888	6.4502e-09	7.04962e-08	9.7735	7.15183	down in tumor PBMCs
ATP9A	0.645459	1.4338	5.97982	6.77644e-09	7.37255e-08	9.72568	7.13238	up in tumor PBMCs
ABHD17A	-0.59174	5.96894	-5.97831	6.83246e-09	7.42087e-08	9.7177	7.12955	down in tumor PBMCs
MC1R	-0.687526	3.04498	-5.97387	6.99944e-09	7.57647e-08	9.6943	7.12053	down in tumor PBMCs
PDLIM1	0.799906	4.53618	5.97286	7.03794e-09	7.60955e-08	9.68899	7.11864	up in tumor PBMCs
BET1	0.61082	3.45703	5.96568	7.31815e-09	7.88583e-08	9.65115	7.10315	up in tumor PBMCs
F13A1	1.14422	5.93891	5.94981	7.97683e-09	8.50951e-08	9.56764	7.0701	up in tumor PBMCs
EREG	0.758694	1.72452	5.9373	8.53634e-09	9.06601e-08	9.50196	7.04258	up in tumor PBMCs
FAAH	-0.631177	2.72463	-5.93268	8.75288e-09	9.26009e-08	9.47769	7.03338	down in tumor PBMCs
RAB20	-0.633365	2.49147	-5.92742	9.0052e-09	9.50604e-08	9.45016	7.022	down in tumor PBMCs
FKBP5	0.908707	5.25244	5.92563	9.09308e-09	9.59353e-08	9.44075	7.01802	up in tumor PBMCs
LTB	-0.925818	6.72828	-5.9223	9.25806e-09	9.75148e-08	9.42333	7.01093	down in tumor PBMCs
EFHD2	-0.630931	6.99505	-5.9107	9.85715e-09	1.03432e-07	9.36259	6.98535	down in tumor PBMCs
HLA-DPB1	-0.689893	7.85813	-5.90892	9.95219e-09	1.04367e-07	9.3533	6.98144	down in tumor PBMCs
TSPAN9	0.581247	1.45325	5.8993	1.04824e-08	1.09211e-07	9.30302	6.96173	up in tumor PBMCs
LGALS3	-0.840641	5.4586	-5.89587	1.06776e-08	1.10943e-07	9.28515	6.9549	down in tumor PBMCs
TMEM184A	-0.589096	2.12328	-5.89539	1.07052e-08	1.11169e-07	9.28265	6.95402	down in tumor PBMCs
UNKL	-0.615886	4.87518	-5.89214	1.08945e-08	1.13013e-07	9.26568	6.94687	down in tumor PBMCs
TYMP	-0.903453	6.79218	-5.88721	1.11878e-08	1.1568e-07	9.23995	6.93674	down in tumor PBMCs
PRUNE2	0.822733	1.74257	5.87489	1.19538e-08	1.23069e-07	9.17581	6.90985	up in tumor PBMCs
HLA-DRA	-0.643955	9.23191	-5.87055	1.22361e-08	1.25705e-07	9.15321	6.90065	down in tumor PBMCs
ADCY7	-0.76678	6.16374	-5.85795	1.30925e-08	1.33502e-07	9.08771	6.87451	down in tumor PBMCs
FGR	-0.810675	7.26039	-5.85186	1.35271e-08	1.37568e-07	9.05609	6.86148	down in tumor PBMCs
COL18A1	-0.767998	3.01423	-5.85156	1.35488e-08	1.37715e-07	9.05454	6.86102	down in tumor PBMCs
LY86	-0.674228	4.7632	-5.85034	1.36377e-08	1.38472e-07	9.04821	6.85864	down in tumor PBMCs
GPSM3	-0.785149	6.73801	-5.85022	1.36459e-08	1.38481e-07	9.04763	6.85861	down in tumor PBMCs
ISOC2	-0.836383	2.65379	-5.84648	1.39225e-08	1.41139e-07	9.0282	6.85035	down in tumor PBMCs
ABCC3	0.747737	3.26462	5.84637	1.39306e-08	1.41147e-07	9.02764	6.85033	up in tumor PBMCs
IGSF6	-0.64541	4.71928	-5.84155	1.42951e-08	1.4461e-07	9.00264	6.8398	down in tumor PBMCs
MT1X	0.89681	3.75761	5.82678	1.54694e-08	1.5518e-07	8.92621	6.80916	up in tumor PBMCs
KCNE3	-0.65497	3.55714	-5.8059	1.72923e-08	1.72294e-07	8.81839	6.76373	down in tumor PBMCs
ARRB2	-0.642652	7.55782	-5.7897	1.88496e-08	1.85781e-07	8.73495	6.731	down in tumor PBMCs
HLA-DMB	-0.659245	6.58578	-5.78137	1.97032e-08	1.93301e-07	8.69209	6.71377	down in tumor PBMCs
TMEM176A	-1.12935	3.56619	-5.76113	2.1936e-08	2.13026e-07	8.58823	6.67157	down in tumor PBMCs
IL10RA	-0.792423	7.23651	-5.75383	2.28007e-08	2.20465e-07	8.55083	6.65666	down in tumor PBMCs
BST2	-0.624677	5.33311	-5.75307	2.28926e-08	2.21126e-07	8.54694	6.65536	down in tumor PBMCs
PSTPIP1	-0.746189	5.93673	-5.75303	2.2897e-08	2.21126e-07	8.54676	6.65536	down in tumor PBMCs
DTHD1	0.673967	2.83995	5.75032	2.32287e-08	2.23674e-07	8.53284	6.65038	up in tumor PBMCs
LILRB4	-0.649599	3.71768	-5.74918	2.33692e-08	2.24893e-07	8.52701	6.64802	down in tumor PBMCs
CES1	-0.800558	2.81752	-5.74811	2.3502e-08	2.2582e-07	8.52153	6.64624	down in tumor PBMCs
IQSEC1	-0.587228	6.15639	-5.74389	2.40323e-08	2.30349e-07	8.49995	6.63761	down in tumor PBMCs
ARMH1	-0.581671	4.75552	-5.74181	2.4298e-08	2.32664e-07	8.48931	6.63327	down in tumor PBMCs
SPRY1	0.679217	1.50644	5.7392	2.46348e-08	2.35301e-07	8.47599	6.62838	up in tumor PBMCs
IRF7	-0.700536	5.37492	-5.7385	2.47262e-08	2.36056e-07	8.47241	6.62698	down in tumor PBMCs
ACAP3	-0.636339	4.47663	-5.73761	2.48428e-08	2.36933e-07	8.46786	6.62537	down in tumor PBMCs
ELL2	0.720759	3.62227	5.73468	2.52296e-08	2.40144e-07	8.45292	6.61953	up in tumor PBMCs
MYADM	-0.648204	6.20796	-5.70808	2.90282e-08	2.73181e-07	8.31729	6.56355	down in tumor PBMCs
SCG2	0.614167	0.325492	5.70422	2.96226e-08	2.78365e-07	8.29769	6.55539	up in tumor PBMCs
SEMA4A	-0.664461	4.35372	-5.70349	2.97367e-08	2.79301e-07	8.29397	6.55393	down in tumor PBMCs
RASSF2	-0.685949	5.02122	-5.7021	2.99554e-08	2.80942e-07	8.28689	6.55138	down in tumor PBMCs
CD33	-0.685263	4.67948	-5.6783	3.39415e-08	3.15096e-07	8.16611	6.50156	down in tumor PBMCs
RBM47	-0.71411	4.15001	-5.65558	3.8228e-08	3.50805e-07	8.05115	6.45493	down in tumor PBMCs
H1-0	0.706364	3.02609	5.65522	3.82999e-08	3.51128e-07	8.04933	6.45453	up in tumor PBMCs
CD86	-0.649912	4.46819	-5.65344	3.86574e-08	3.53898e-07	8.04036	6.45112	down in tumor PBMCs
BARD1	0.610591	2.76344	5.65229	3.88897e-08	3.55685e-07	8.03456	6.44893	up in tumor PBMCs
RAB34	-0.617593	3.42912	-5.64865	3.96367e-08	3.61329e-07	8.01618	6.4421	down in tumor PBMCs
CLDN5	0.760927	1.45628	5.64143	4.11596e-08	3.74302e-07	7.97974	6.42678	up in tumor PBMCs
LAPTM5	-0.632038	8.5311	-5.63625	4.2286e-08	3.83635e-07	7.95365	6.41608	down in tumor PBMCs
LEPR	0.672717	1.50801	5.63587	4.23702e-08	3.84218e-07	7.95173	6.41542	up in tumor PBMCs
MNDA	-1.0075	6.19033	-5.63394	4.2799e-08	3.87923e-07	7.942	6.41125	down in tumor PBMCs
TP53I11	-0.613952	3.8972	-5.6195	4.61406e-08	4.15851e-07	7.86936	6.38106	down in tumor PBMCs
FOLR2	-0.58217	1.69679	-5.61862	4.63516e-08	4.17361e-07	7.86495	6.37949	down in tumor PBMCs
TMEM276	-0.580305	2.80479	-5.61821	4.64502e-08	4.18052e-07	7.8629	6.37877	down in tumor PBMCs
ICAM1	-0.752884	4.29686	-5.61657	4.68484e-08	4.20846e-07	7.85465	6.37588	down in tumor PBMCs
RTN1	-0.628612	3.68889	-5.61058	4.83299e-08	4.32937e-07	7.82457	6.36358	down in tumor PBMCs
ALOX5	-0.754234	6.15343	-5.60427	4.99393e-08	4.45895e-07	7.79293	6.35077	down in tumor PBMCs
PIM3	-0.589963	4.77853	-5.58438	5.53624e-08	4.8998e-07	7.69335	6.30982	down in tumor PBMCs
GPR162	-0.648375	2.35191	-5.58403	5.5463e-08	4.90644e-07	7.6916	6.30923	down in tumor PBMCs
OSM	-0.591476	2.44744	-5.58298	5.57665e-08	4.92874e-07	7.68632	6.30726	down in tumor PBMCs
LIME1	-0.681182	4.76303	-5.57977	5.66998e-08	4.99565e-07	7.6703	6.30141	down in tumor PBMCs
MT-ND6	0.955134	10.0127	5.57504	5.81063e-08	5.10026e-07	7.64663	6.29241	up in tumor PBMCs
GGTA1	0.583689	3.14595	5.56038	6.26762e-08	5.47632e-07	7.57352	6.26151	up in tumor PBMCs
LST1	-0.832772	6.87792	-5.55321	6.50389e-08	5.66468e-07	7.53779	6.24682	down in tumor PBMCs
MTARC1	-0.624584	2.71308	-5.55305	6.509e-08	5.66655e-07	7.53703	6.24668	down in tumor PBMCs
FCAR	-0.714931	3.7127	-5.54179	6.89796e-08	5.97262e-07	7.481	6.22383	down in tumor PBMCs
MEFV	-0.764946	4.37451	-5.53559	7.12143e-08	6.14391e-07	7.45022	6.21155	down in tumor PBMCs
CSF3R	-0.933904	6.75636	-5.53451	7.16119e-08	6.16989e-07	7.44484	6.20972	down in tumor PBMCs
SLC27A3	-0.59881	4.72114	-5.53353	7.19727e-08	6.19262e-07	7.43999	6.20813	down in tumor PBMCs
ANXA2	-0.589975	7.05035	-5.53324	7.20815e-08	6.1992e-07	7.43853	6.20766	down in tumor PBMCs
SNX20	-0.595577	4.31008	-5.53208	7.25131e-08	6.23073e-07	7.43277	6.20546	down in tumor PBMCs
PRKG1	0.607204	0.580774	5.53087	7.2964e-08	6.26386e-07	7.42678	6.20316	up in tumor PBMCs
RHOF	-0.583214	5.22117	-5.51527	7.9048e-08	6.74088e-07	7.34948	6.17128	down in tumor PBMCs
GSDMD	-0.631546	4.81023	-5.51491	7.91965e-08	6.7465e-07	7.34767	6.17092	down in tumor PBMCs
CTNNAL1	0.592726	1.02772	5.50788	8.21034e-08	6.96118e-07	7.31287	6.15732	up in tumor PBMCs
PLAU	-0.713594	0.719376	-5.50055	8.52421e-08	7.20181e-07	7.27667	6.14256	down in tumor PBMCs
S100A4	-0.804517	9.06962	-5.49643	8.70568e-08	7.34624e-07	7.25634	6.13393	down in tumor PBMCs
DOK2	-0.705477	5.72303	-5.495	8.76975e-08	7.39622e-07	7.24926	6.13099	down in tumor PBMCs
MT-ND2	0.78348	11.314	5.48847	9.0676e-08	7.62729e-07	7.21704	6.11763	up in tumor PBMCs
TOM1L1	0.65176	0.506557	5.48692	9.1396e-08	7.67775e-07	7.2094	6.11477	up in tumor PBMCs
HCST	-0.74731	6.44574	-5.4675	1.00915e-07	8.39648e-07	7.11381	6.0759	down in tumor PBMCs
FMNL1	-0.690325	7.38455	-5.46739	1.00973e-07	8.39761e-07	7.11326	6.07584	down in tumor PBMCs
PLIN2	0.588401	4.38911	5.45949	1.05122e-07	8.71995e-07	7.07442	6.05949	up in tumor PBMCs
NCF1	-0.816976	6.11162	-5.45867	1.05561e-07	8.74883e-07	7.07039	6.05805	down in tumor PBMCs
ASAP2	0.676783	1.7351	5.45583	1.07099e-07	8.85715e-07	7.05644	6.05271	up in tumor PBMCs
NOD2	-0.652643	3.86546	-5.44008	1.1602e-07	9.54965e-07	6.97927	6.02001	down in tumor PBMCs
IER2	-0.733528	6.89967	-5.43688	1.17922e-07	9.68535e-07	6.96359	6.01388	down in tumor PBMCs
TMEM160	-0.64675	3.39995	-5.42227	1.26985e-07	1.03544e-06	6.89218	5.98488	down in tumor PBMCs
RIN3	-0.678429	5.95759	-5.41111	1.34364e-07	1.08912e-06	6.83772	5.96292	down in tumor PBMCs
ZACN	-0.742569	2.34133	-5.41081	1.34569e-07	1.09032e-06	6.83625	5.96245	down in tumor PBMCs
ROGDI	-0.636554	3.76485	-5.40686	1.37281e-07	1.10901e-06	6.81701	5.95506	down in tumor PBMCs
MT-ND3	0.85876	11.5074	5.39586	1.45127e-07	1.16747e-06	6.76343	5.93275	up in tumor PBMCs
ITPRIP	-0.587892	4.49872	-5.38319	1.54699e-07	1.23257e-06	6.70187	5.90919	down in tumor PBMCs
BTLA	0.672209	3.45353	5.37986	1.57315e-07	1.25186e-06	6.6857	5.90244	up in tumor PBMCs
ISYNA1	-0.582078	3.32039	-5.34275	1.89538e-07	1.47942e-06	6.50614	5.82991	down in tumor PBMCs
MS4A6A	-0.757421	6.94961	-5.33992	1.92243e-07	1.49809e-06	6.49248	5.82446	down in tumor PBMCs
B3GNT7	-0.696764	2.00678	-5.33333	1.98687e-07	1.54203e-06	6.46072	5.81191	down in tumor PBMCs
ARRDC2	-0.58606	5.48536	-5.33052	2.01492e-07	1.56254e-06	6.44722	5.80617	down in tumor PBMCs
ARHGAP27	-0.607552	6.06283	-5.32601	2.06091e-07	1.59177e-06	6.42548	5.79812	down in tumor PBMCs
CD82	-0.651087	4.85753	-5.3191	2.13324e-07	1.64036e-06	6.39225	5.78506	down in tumor PBMCs
PEDS1-UBE2V1	-0.721718	0.731921	-5.31326	2.19637e-07	1.68498e-06	6.36416	5.7734	down in tumor PBMCs
RNASE2	-0.723725	3.35061	-5.31036	2.22831e-07	1.70457e-06	6.35026	5.76838	down in tumor PBMCs
FGL2	-0.716244	6.0715	-5.3088	2.2457e-07	1.71446e-06	6.34277	5.76587	down in tumor PBMCs
MT-ND4L	0.840258	10.9741	5.30286	2.31317e-07	1.76106e-06	6.31426	5.75423	up in tumor PBMCs
ACRBP	0.755503	4.11661	5.29711	2.38037e-07	1.80363e-06	6.28668	5.74385	up in tumor PBMCs
CCR2	-0.749277	3.84288	-5.27745	2.62463e-07	1.96562e-06	6.19263	5.7065	down in tumor PBMCs
SREBF1	-0.776557	5.42338	-5.26624	2.77461e-07	2.0616e-06	6.13913	5.6858	down in tumor PBMCs
HBM	-0.837067	0.575668	-5.25733	2.89976e-07	2.14131e-06	6.09666	5.66932	down in tumor PBMCs
CDK5R1	0.596848	2.10333	5.2568	2.90736e-07	2.14609e-06	6.09415	5.66835	up in tumor PBMCs
PKD1	-0.590716	4.99747	-5.25379	2.95091e-07	2.17489e-06	6.07984	5.66256	down in tumor PBMCs
DNAJC6	0.665947	1.11176	5.25024	3.00315e-07	2.20999e-06	6.06295	5.65561	up in tumor PBMCs
TNFRSF14	-0.623329	6.28914	-5.24958	3.013e-07	2.21639e-06	6.05979	5.65435	down in tumor PBMCs
CENPK	0.762491	4.08543	5.24891	3.02295e-07	2.22201e-06	6.05662	5.65325	up in tumor PBMCs
CD74	-0.601297	10.6064	-5.24879	3.02479e-07	2.22251e-06	6.05604	5.65316	down in tumor PBMCs
WLS	-0.751596	2.82275	-5.24029	3.15448e-07	2.30719e-06	6.01563	5.63692	down in tumor PBMCs
PLEKHA5	0.591451	2.9288	5.22101	3.46887e-07	2.51032e-06	5.92421	5.60027	up in tumor PBMCs
ATP2A3	-0.766623	6.57292	-5.21698	3.53842e-07	2.55679e-06	5.90512	5.59231	down in tumor PBMCs
SCG5	0.914451	0.500951	5.21565	3.56166e-07	2.57164e-06	5.89882	5.58979	up in tumor PBMCs
TM7SF2	-0.659313	3.47509	-5.20844	3.68998e-07	2.65231e-06	5.86477	5.57638	down in tumor PBMCs
FCGR1A	-0.634158	3.17312	-5.20278	3.79397e-07	2.72093e-06	5.83803	5.56528	down in tumor PBMCs
VIPR1	-0.590102	4.10267	-5.19573	3.92751e-07	2.8062e-06	5.80476	5.55188	down in tumor PBMCs
PGGHG	-0.811429	6.08841	-5.19371	3.96664e-07	2.82994e-06	5.79522	5.54822	down in tumor PBMCs
DEFA4	-1.01414	0.710607	-5.1849	4.14166e-07	2.94713e-06	5.7537	5.5306	down in tumor PBMCs
MT-ND1	0.742268	11.5665	5.17847	4.27408e-07	3.03685e-06	5.72343	5.51758	up in tumor PBMCs
PPL	-0.62237	1.88418	-5.17332	4.38306e-07	3.10415e-06	5.69922	5.50806	down in tumor PBMCs
NAALADL1	-0.586887	3.12181	-5.16978	4.45944e-07	3.15452e-06	5.68261	5.50107	down in tumor PBMCs
ARHGAP9	-0.601592	6.89094	-5.16383	4.59096e-07	3.23919e-06	5.65466	5.48956	down in tumor PBMCs
PTGS1	0.790371	4.21617	5.16112	4.65193e-07	3.27979e-06	5.64198	5.48415	up in tumor PBMCs
HLA-DPA1	-0.590324	7.6472	-5.16008	4.67567e-07	3.29289e-06	5.63708	5.48242	down in tumor PBMCs
TMC8	-0.834644	7.27733	-5.14936	4.92649e-07	3.45634e-06	5.58685	5.46138	down in tumor PBMCs
GNAO1	0.587787	2.38008	5.14613	5.00441e-07	3.5051e-06	5.57176	5.4553	up in tumor PBMCs
TMEM176B	-1.05207	4.60553	-5.14569	5.01517e-07	3.51007e-06	5.5697	5.45468	down in tumor PBMCs
DMTN	0.663197	3.53454	5.14129	5.12381e-07	3.57566e-06	5.5491	5.44664	up in tumor PBMCs
STEAP4	-0.643607	2.04788	-5.13901	5.18089e-07	3.60893e-06	5.53845	5.44262	down in tumor PBMCs
STARD10	-0.583407	2.69621	-5.13673	5.23859e-07	3.64118e-06	5.5278	5.43876	down in tumor PBMCs
TTLL7	0.612498	0.661183	5.09292	6.47742e-07	4.41422e-06	5.32383	5.35515	up in tumor PBMCs
CNN2	-0.672846	6.75349	-5.09118	6.53222e-07	4.44525e-06	5.31574	5.3521	down in tumor PBMCs
TCIRG1	-0.687478	6.92438	-5.08929	6.59186e-07	4.48265e-06	5.30701	5.34846	down in tumor PBMCs
RASGRP2	-0.713055	7.3257	-5.08593	6.69969e-07	4.5463e-06	5.29142	5.34234	down in tumor PBMCs
ARRB1	-0.598824	5.43354	-5.08304	6.79376e-07	4.60362e-06	5.27803	5.3369	down in tumor PBMCs
EIF3CL	-0.691014	1.81644	-5.07569	7.03883e-07	4.75121e-06	5.24399	5.3232	down in tumor PBMCs
KLRC4	0.770147	3.67606	5.04744	8.06227e-07	5.37953e-06	5.11363	5.26926	up in tumor PBMCs
IL1R2	0.699537	1.58397	5.00641	9.8097e-07	6.43793e-06	4.92534	5.19125	up in tumor PBMCs
ALDH1A1	-0.921785	3.5207	-4.99844	1.01891e-06	6.64373e-06	4.88892	5.17759	down in tumor PBMCs
PIK3R5	-0.705707	6.75783	-4.99379	1.04172e-06	6.77856e-06	4.86769	5.16886	down in tumor PBMCs
OBSCN	-0.632662	4.39453	-4.99314	1.04495e-06	6.78812e-06	4.86471	5.16825	down in tumor PBMCs
MIURF	0.843259	0.705702	4.98328	1.09509e-06	7.0874e-06	4.81975	5.14951	up in tumor PBMCs
OSBP2	0.593858	1.80498	4.95416	1.2571e-06	8.02599e-06	4.68742	5.0955	up in tumor PBMCs
SYTL1	-0.613515	5.97126	-4.9491	1.28749e-06	8.19972e-06	4.66452	5.0862	down in tumor PBMCs
QPCT	-0.858961	3.04539	-4.94832	1.29229e-06	8.22481e-06	4.66095	5.08487	down in tumor PBMCs
IL1RAP	0.591078	3.4786	4.94007	1.34358e-06	8.51171e-06	4.62363	5.06998	up in tumor PBMCs
GMIP	-0.615227	5.49206	-4.92763	1.42469e-06	8.95161e-06	4.56744	5.0481	down in tumor PBMCs
SIGIRR	-0.597788	6.62467	-4.92707	1.42849e-06	8.9725e-06	4.56489	5.04709	down in tumor PBMCs
LGALS9	-0.652106	6.01211	-4.92443	1.44632e-06	9.0667e-06	4.553	5.04255	down in tumor PBMCs
SYN1	-0.62188	1.52493	-4.9192	1.48236e-06	9.28047e-06	4.52941	5.03243	down in tumor PBMCs
STXBP2	-0.616015	6.69198	-4.90618	1.57582e-06	9.80161e-06	4.47081	5.0087	down in tumor PBMCs
THEMIS2	-0.652938	6.29167	-4.90364	1.59472e-06	9.90307e-06	4.45939	5.00423	down in tumor PBMCs
IL6	0.62518	1.03512	4.89373	1.67051e-06	1.03536e-05	4.4149	4.98491	up in tumor PBMCs
MYO1F	-0.776137	8.36814	-4.8864	1.72887e-06	1.06842e-05	4.382	4.97126	down in tumor PBMCs
AQP3	-0.616994	4.37346	-4.83974	2.14877e-06	1.30437e-05	4.17377	4.8846	down in tumor PBMCs
FGD3	-0.613046	5.74742	-4.82421	2.30929e-06	1.39211e-05	4.1048	4.85633	down in tumor PBMCs
CD69	0.91137	6.52775	4.82251	2.3275e-06	1.40047e-05	4.09728	4.85373	up in tumor PBMCs
RADX	0.613729	2.19928	4.80072	2.57409e-06	1.53199e-05	4.00091	4.81475	up in tumor PBMCs
MT-ATP8	0.945056	12.0706	4.79868	2.5985e-06	1.5446e-05	3.99188	4.81118	up in tumor PBMCs
UPK3BL1	-0.602358	5.68562	-4.78195	2.80658e-06	1.65139e-05	3.91819	4.78215	down in tumor PBMCs
MYO1G	-0.657984	6.3405	-4.7813	2.81508e-06	1.65537e-05	3.91529	4.7811	down in tumor PBMCs
PDZK1IP1	0.670684	2.35175	4.77713	2.86952e-06	1.68325e-05	3.89697	4.77385	up in tumor PBMCs
SLC24A4	-0.674894	3.54747	-4.7639	3.04922e-06	1.77832e-05	3.83888	4.74999	down in tumor PBMCs
TBC1D10C	-0.627162	6.10833	-4.76112	3.08828e-06	1.79773e-05	3.82671	4.74527	down in tumor PBMCs
ZBTB16	0.860688	4.57517	4.76102	3.08981e-06	1.79773e-05	3.82623	4.74527	up in tumor PBMCs
ITGB7	-0.666347	6.02341	-4.74307	3.3544e-06	1.93785e-05	3.74767	4.71268	down in tumor PBMCs
USP9Y	-0.649656	2.87963	-4.73269	3.51728e-06	2.02238e-05	3.70235	4.69414	down in tumor PBMCs
MGST1	-0.665423	3.14926	-4.72559	3.63299e-06	2.08391e-05	3.67141	4.68112	down in tumor PBMCs
TMC6	-0.668847	7.74247	-4.70586	3.97416e-06	2.2674e-05	3.58564	4.64447	down in tumor PBMCs
CITED2	0.591379	4.93627	4.70233	4.03848e-06	2.2959e-05	3.5703	4.63905	up in tumor PBMCs
AP1M2	0.713648	0.737022	4.68951	4.28017e-06	2.42181e-05	3.51477	4.61586	up in tumor PBMCs
STK10	-0.619579	7.7588	-4.68229	4.42248e-06	2.4935e-05	3.48353	4.60319	down in tumor PBMCs
WAS	-0.638355	5.97487	-4.67664	4.53693e-06	2.55127e-05	3.45913	4.59324	down in tumor PBMCs
RASAL3	-0.602878	5.4218	-4.67383	4.59497e-06	2.57862e-05	3.44699	4.58861	down in tumor PBMCs
LILRA6	-0.59298	3.71729	-4.63044	5.58613e-06	3.07365e-05	3.26052	4.51234	down in tumor PBMCs
IL16	-0.612277	6.3258	-4.62654	5.68475e-06	3.12254e-05	3.24382	4.50549	down in tumor PBMCs
SASH3	-0.594094	6.21255	-4.62338	5.76579e-06	3.15891e-05	3.23031	4.50046	down in tumor PBMCs
ADAMTSL4	-0.61241	4.39079	-4.5985	6.44434e-06	3.4957e-05	3.12417	4.45647	down in tumor PBMCs
TMEM158	0.611772	0.930694	4.59719	6.48212e-06	3.5142e-05	3.11859	4.45417	up in tumor PBMCs
PLK2	0.678572	3.18301	4.58719	6.77741e-06	3.65568e-05	3.07611	4.43703	up in tumor PBMCs
SH3TC1	-0.590267	5.52358	-4.58694	6.78522e-06	3.65887e-05	3.07501	4.43665	down in tumor PBMCs
MAP1B	0.585516	1.02407	4.57093	7.28578e-06	3.91119e-05	3.00714	4.40769	up in tumor PBMCs
TMEM132A	-0.605675	2.19748	-4.51515	9.32249e-06	4.89757e-05	2.77224	4.31002	down in tumor PBMCs
APOBEC3A	-0.704776	4.90129	-4.51194	9.45534e-06	4.96192e-05	2.75876	4.30435	down in tumor PBMCs
FAM174B	0.587018	1.264	4.48333	1.07189e-05	5.57161e-05	2.63933	4.25402	up in tumor PBMCs
SIGLEC14	-0.722103	2.46202	-4.47969	1.08911e-05	5.65028e-05	2.62416	4.24793	down in tumor PBMCs
CYTH4	-0.619154	6.43028	-4.47893	1.0927e-05	5.66504e-05	2.62102	4.2468	down in tumor PBMCs
IRF1	-0.623717	7.94849	-4.46932	1.13954e-05	5.86758e-05	2.58108	4.23154	down in tumor PBMCs
MT2A	0.773846	5.34147	4.44483	1.26776e-05	6.46355e-05	2.47962	4.18953	up in tumor PBMCs
RHOBTB3	0.62794	2.79022	4.44189	1.28405e-05	6.53791e-05	2.46748	4.18456	up in tumor PBMCs
IL2RB	-0.727238	6.08343	-4.44117	1.28809e-05	6.55327e-05	2.46449	4.18354	down in tumor PBMCs
LILRB2	-0.68965	5.99082	-4.44008	1.29418e-05	6.57726e-05	2.46	4.18195	down in tumor PBMCs
SPN	-0.64732	6.53185	-4.43505	1.32273e-05	6.70637e-05	2.43925	4.17351	down in tumor PBMCs
FN1	0.676885	1.97147	4.43072	1.34778e-05	6.82434e-05	2.4214	4.16594	up in tumor PBMCs
PTPRCAP	-0.687608	6.2544	-4.42981	1.35311e-05	6.84771e-05	2.41765	4.16445	down in tumor PBMCs
CD7	-0.689593	5.82387	-4.41697	1.43046e-05	7.19356e-05	2.36479	4.14306	down in tumor PBMCs
PLCB2	-0.621545	6.89929	-4.39732	1.55706e-05	7.76907e-05	2.28418	4.10963	down in tumor PBMCs
RAC2	-0.613438	7.63738	-4.39241	1.59026e-05	7.91416e-05	2.26412	4.10159	down in tumor PBMCs
CD6	-0.676509	6.09662	-4.36262	1.80719e-05	8.849e-05	2.14263	4.05311	down in tumor PBMCs
TSPAN13	0.618082	2.50187	4.34049	1.98642e-05	9.64128e-05	2.05283	4.01587	up in tumor PBMCs
SELL	-0.626792	7.45421	-4.33375	2.04434e-05	9.89897e-05	2.02555	4.00441	down in tumor PBMCs
MYC	0.585874	4.42518	4.33055	2.07239e-05	0.000100171	2.01261	3.99926	up in tumor PBMCs
ZAP70	-0.707145	6.74762	-4.32947	2.08193e-05	0.00010053	2.00825	3.9977	down in tumor PBMCs
CARD11	-0.589492	5.45809	-4.31893	2.17733e-05	0.000104584	1.96573	3.98054	down in tumor PBMCs
HLA-DQB1	-0.907154	5.60264	-4.31076	2.25409e-05	0.000107946	1.93285	3.96679	down in tumor PBMCs
KLRC2	0.674089	2.92856	4.30313	2.32816e-05	0.000111188	1.90217	3.95394	up in tumor PBMCs
PTPRE	-0.633579	6.0587	-4.29731	2.38624e-05	0.000113707	1.87879	3.94421	down in tumor PBMCs
LTF	-0.607784	0.780759	-4.2392	3.04722e-05	0.000141888	1.64698	3.84805	down in tumor PBMCs
PLAUR	-0.699434	5.8624	-4.22618	3.21768e-05	0.000149029	1.59542	3.82673	down in tumor PBMCs
JAML	-0.60091	6.68522	-4.21714	3.34131e-05	0.000154084	1.55971	3.81224	down in tumor PBMCs
IFI44L	0.603691	3.72789	4.21369	3.38971e-05	0.000155904	1.54609	3.80714	up in tumor PBMCs
HMOX1	-0.656166	4.83366	-4.20571	3.50415e-05	0.000160295	1.51465	3.79508	down in tumor PBMCs
NRGN	0.80616	6.77736	4.19142	3.71839e-05	0.000168714	1.45847	3.77285	up in tumor PBMCs
TCEAL9	0.650434	0.725103	4.1693	4.07485e-05	0.000182896	1.37184	3.7378	up in tumor PBMCs
ITGAX	-0.666246	6.47604	-4.16069	4.22236e-05	0.000188942	1.3382	3.72367	down in tumor PBMCs
MMP17	0.588229	2.3801	4.15839	4.26246e-05	0.0001905	1.32925	3.7201	up in tumor PBMCs
CXCL8	0.853906	3.65265	4.15339	4.35127e-05	0.000194031	1.30975	3.71213	up in tumor PBMCs
MT1E	0.745163	2.1554	4.14923	4.42637e-05	0.00019715	1.29357	3.7052	up in tumor PBMCs
RPL36A-HNRNPH2	-1.68457	2.33269	-4.13944	4.60812e-05	0.000204391	1.25552	3.68954	down in tumor PBMCs
H2AC19	-1.18846	0.800998	-4.12454	4.89855e-05	0.000216123	1.19774	3.6653	down in tumor PBMCs
CXCL2	0.617514	1.58817	4.06159	6.329e-05	0.000272461	0.955753	3.5647	up in tumor PBMCs
GADD45B	-0.641338	6.76421	-4.04575	6.74718e-05	0.000288391	0.895374	3.54002	down in tumor PBMCs
MYO15B	-0.60452	6.58576	-4.04267	6.83144e-05	0.000291367	0.883665	3.53556	down in tumor PBMCs
PRL	1.00133	0.54752	4.00837	7.84073e-05	0.000329798	0.753719	3.48175	up in tumor PBMCs
MAL	-0.582857	4.74343	-3.98906	8.46965e-05	0.000353221	0.681003	3.45195	down in tumor PBMCs
LCN2	0.692259	1.81878	3.97501	8.95703e-05	0.000370895	0.628295	3.43075	up in tumor PBMCs
H2AC11	-0.697593	6.26599	-3.97499	8.95744e-05	0.000370895	0.628252	3.43075	down in tumor PBMCs
CD68	-0.635974	6.47754	-3.96531	9.3087e-05	0.000383429	0.592027	3.41632	down in tumor PBMCs
LCK	-0.589377	6.30013	-3.95953	9.52483e-05	0.000391322	0.570415	3.40747	down in tumor PBMCs
PEG10	0.798581	1.64617	3.94392	0.000101316	0.000412626	0.512279	3.38444	up in tumor PBMCs
FOSL2	-0.595892	5.62165	-3.94313	0.000101633	0.000413578	0.509341	3.38344	down in tumor PBMCs
ALDH1A2	0.646999	1.07702	3.83954	0.000152385	0.000596046	0.128638	3.22472	up in tumor PBMCs
ITGAL	-0.599909	7.74228	-3.74035	0.000222777	0.000837873	-0.227335	3.07682	down in tumor PBMCs
NIBAN3	-0.595121	5.04645	-3.71876	0.000241717	0.000898529	-0.303689	3.04647	down in tumor PBMCs
UCHL1	0.695903	0.424993	3.71581	0.000244414	0.000907148	-0.314069	3.04232	up in tumor PBMCs
PTGDS	-0.614597	4.98893	-3.46621	0.000610482	0.00204848	-1.16704	2.68857	down in tumor PBMCs
HSPA1B	0.705639	4.21165	3.42556	0.000705238	0.00233617	-1.30084	2.6315	up in tumor PBMCs
H2AC17	-0.586145	6.05172	-3.27241	0.00119969	0.00374075	-1.79175	2.42704	down in tumor PBMCs
CCL3	0.611473	4.49275	3.2302	0.00138419	0.00425238	-1.92342	2.37137	up in tumor PBMCs
BEX1	0.670589	0.571934	3.13828	0.00188042	0.00556421	-2.20465	2.2546	up in tumor PBMCs
HLA-DRB5	-0.851781	4.70704	-3.11415	0.00203553	0.00597019	-2.27721	2.22401	down in tumor PBMCs
H4C2	-0.690283	6.27095	-3.10572	0.00209241	0.0061127	-2.30243	2.21377	down in tumor PBMCs
MYOM2	-0.785241	4.45316	-2.94513	0.00349861	0.00957287	-2.77082	2.01896	down in tumor PBMCs
H3C14	0.602644	0.665963	2.8124	0.00526417	0.013688	-3.14028	1.86366	up in tumor PBMCs
APOC1	-0.676045	0.720269	-2.62528	0.00913247	0.0218837	-3.63377	1.65988	down in tumor PBMCs

## Sheet: S2b
Supplementary Table 2b. Significantly enriched pathways between tumor PBMCs and normal PBMCs. Enrichment analysis was performed using Enrichr (https://maayanlab.cloud/Enrichr/).
Sample	Term	Count	Overlap	P.value	Adjusted.P.value	Odds.Ratio	Genes
up in tumor PBMCs	Cytokine-cytokine receptor interaction	20	20/295	7.39793e-08	1.22446e-05	4.67261	CXCL8;IL1R2;CCL3L3;MPL;PPBP;PRL;IL1RAP;CXCL2;BMP6;CXCL5;IL6;IL5;IFNG;TNFSF4;LEPR;CCL3;IL6ST;NODAL;PF4V1;PF4
up in tumor PBMCs	Transcriptional misregulation in cancer	13	13/192	1.48501e-05	0.000857594	4.58294	PTCRA;CXCL8;HPGD;IL1R2;ZBTB16;PDGFA;PBX1;IL6;MEIS1;H3C14;MYC;MDM2;CDK14
up in tumor PBMCs	Chemokine signaling pathway	10	10/192	0.00114182	0.0202526	3.43336	CXCL8;PARD3;CCL3L3;CCL3;PPBP;GNG11;CXCL2;CXCL5;PF4V1;PF4
up in tumor PBMCs	PI3K-Akt signaling pathway	14	14/354	0.00190067	0.0292703	2.58529	ITGB5;EGF;ITGB3;ITGA2B;FN1;PDGFA;PRL;GNG11;THBS1;EREG;IL6;MYC;MDM2;SGK1
up in tumor PBMCs	TGF-beta signaling pathway	6	6/94	0.00413497	0.0502725	4.22684	IFNG;MYC;LTBP1;THBS1;BMP6;NODAL
up in tumor PBMCs	cGMP-PKG signaling pathway	8	8/167	0.00576427	0.0568153	3.12767	GUCY1A1;GUCY1B1;PLN;PDE3A;PDE5A;MYL9;PRKG1;MYLK
up in tumor PBMCs	Hypertrophic cardiomyopathy	5	5/90	0.0151531	0.129643	3.63574	IL6;ITGB5;ITGB3;ITGA2B;TPM1
up in tumor PBMCs	Circadian entrainment	5	5/97	0.0203102	0.145587	3.35791	GNAO1;GUCY1A1;GUCY1B1;GNG11;PRKG1
up in tumor PBMCs	Estrogen Response Late	9	9/200	0.00524922	0.0214741	2.93366	BTG3;SLC24A3;TSPAN13;PRKAR2B;CA2;CD9;SGK1;IL6ST;FKBP5
up in tumor PBMCs	Estrogen Response Early	8	8/200	0.0160099	0.0423792	2.58572	MUC1;SLC24A3;MYC;ENDOD1;RHOBTB3;IL6ST;SLC19A2;FKBP5
down in tumor PBMCs	Neutrophil extracellular trap formation	26	26/189	1.63718e-09	7.53101e-08	4.63569	ITGAM;SIGLEC9;NCF1;NCF2;NCF4;C5AR1;ITGB2;H2AC19;FPR1;PIK3CD;ITGAL;H2AC17;H2AC11;FCGR3B;RAC2;H4C2;FCGR1A;ELANE;CAMP;GSDMD;SYK;CYBB;CYBA;TLR8;PADI4;PLCB2
down in tumor PBMCs	Cell adhesion molecules	21	21/148	3.4945e-08	1.07165e-06	4.77834	CD86;HLA-DRB5;ITGAM;ITGB2;ICAM3;ITGAL;HLA-G;VSIR;ICAM1;SPN;VCAN;CD4;HLA-DMB;SELL;CD6;HLA-DPB1;HLA-DRA;ITGB7;HLA-DRB1;HLA-DPA1;HLA-DQB1
down in tumor PBMCs	Hematopoietic cell lineage	17	17/99	4.0516e-08	1.11824e-06	5.96906	CSF1R;HLA-DRB5;CSF3R;ITGAM;CD4;HLA-DMB;ANPEP;CD7;HLA-DPB1;HLA-DRA;CD14;FCGR1A;IL6R;HLA-DRB1;CD33;HLA-DPA1;HLA-DQB1
down in tumor PBMCs	Natural killer cell mediated cytotoxicity	16	16/131	1.07249e-05	0.000148003	3.99298	SYK;IFNGR2;ITGB2;TNFRSF10B;PIK3CD;NFATC1;ITGAL;HLA-G;ICAM1;ZAP70;TYROBP;FCGR3B;LCK;RAC2;BID;HCST
down in tumor PBMCs	Acute myeloid leukemia	11	11/67	1.57365e-05	0.00018097	5.61279	STAT5A;CEBPA;CSF1R;ITGAM;SPI1;RARA;EIF4EBP1;PIK3CD;IKBKG;CD14;FCGR1A
down in tumor PBMCs	Lysosome	15	15/128	3.2956e-05	0.00031365	3.80439	GAA;CTSZ;LAPTM5;NAGA;TCIRG1;CTSS;SGSH;PLA2G15;NAGLU;PSAP;PPT1;CTSH;ATP6V0D1;CD68;CTSD
down in tumor PBMCs	Glycolysis / Gluconeogenesis	6	6/67	0.0269727	0.120072	2.78915	HK3;PFKL;ALDH2;ALDH3B1;ENO1;FBP1
down in tumor PBMCs	Inflammatory Response	28	28/200	2.55443e-10	6.38607e-09	4.74323	CSF3R;CD82;PTAFR;C5AR1;FPR1;NOD2;MEFV;ICAM1;PIK3R5;GNA15;CD14;SCARF1;PTGIR;IFNGR2;IL10RA;RHOG;OSM;PLAUR;CYBB;EMP3;TNFRSF1B;BST2;PTPRE;SELL;LCK;IRF1;IL2RB;IRF7
down in tumor PBMCs	Interferon Gamma Response	22	22/200	1.5236e-06	1.9045e-05	3.56749	OGFR;CD86;CD74;IL10RA;FGL2;FPR1;TNFAIP2;SECTM1;CSF2RB;IFI30;HLA-G;PSMB10;ICAM1;BST2;VAMP8;IRF1;IL2RB;IRF7;ITGB7;FCGR1A;HLA-DRB1;MYD88
down in tumor PBMCs	p53 Pathway	16	16/200	0.00148968	0.00827602	2.48664	CEBPA;NOTCH1;CD82;DCXR;IFI30;VAMP8;PTPRE;PIDD1;RXRA;MAPKAPK3;IRAK1;NINJ1;HMOX1;PLXNB2;S100A4;CTSD
