# Supplementary material for: Multidimensional tumor-blood profiling uncovers systemic lymphocyte-monocyte imbalance in pituitary neuroendocrine tumors
Source: Signal Transduct Target Ther. 2025 Nov 18;10:377. doi: 10.1038/s41392-025-02489-0 (PMC12627556; doi:10.1038/s41392-025-02489-0)
Supplement: Supplementary file 4 — Supplementary Table 3 [file 41392_2025_2489_MOESM4_ESM.xlsx]

## Sheet: S3a
Supplementary Table 3. Estimation of cell type abundance in 108 PitNET PBMCs and 175 normal PBMCs. Related to Figure 2.
Supplementary Table 3a. Matrix of estimated cell type abundance in 108 PitNET PBMCs and 175 normal PBMCs.
SampleID	SampleType	CD4T_naive	CD4T_Tem	CD4T_Treg	CD8T_naive	CD8T_Tm	CD8T_Tem	NKcell	B_cell	Monocyte_CD14	Monocyte_CD16	cDC	pDC	Neutrophil
PBMC_P0282	Tumor_blood	0.532254	0.712924	0.454468	0.495303	0.564339	0.678136	0.626548	0.375916	0.599734	0.539184	0.426813	0.272679	0.373036
PBMC_P0283	Tumor_blood	0.518248	0.653803	0.442876	0.491102	0.541464	0.582519	0.594561	0.380499	0.681229	0.640389	0.490361	0.345185	0.415685
PBMC_P0284	Tumor_blood	0.649597	0.690261	0.509918	0.629672	0.604952	0.613258	0.555284	0.480346	0.3275	0.317448	0.264436	0.239441	0.186849
PBMC_P0286	Tumor_blood	0.650201	0.683939	0.489062	0.630406	0.579303	0.621107	0.551954	0.491976	0.331842	0.339539	0.268313	0.243979	0.18511
PBMC_P0287	Tumor_blood	0.547518	0.71977	0.481518	0.518628	0.578895	0.675074	0.70719	0.41364	0.453331	0.425321	0.337996	0.249095	0.246735
PBMC_P0288	Tumor_blood	0.591656	0.705763	0.480672	0.564918	0.583812	0.653342	0.62332	0.459443	0.389301	0.363138	0.295643	0.269788	0.245425
PBMC_P0291	Tumor_blood	0.524188	0.72101	0.445371	0.49626	0.573989	0.672966	0.675385	0.3547	0.562589	0.518159	0.391625	0.270227	0.332253
PBMC_P0293	Tumor_blood	0.477579	0.685167	0.421533	0.446677	0.506985	0.649693	0.694272	0.415775	0.530657	0.493772	0.367817	0.268563	0.313479
PBMC_P0294	Tumor_blood	0.588598	0.707616	0.494332	0.553101	0.603252	0.640723	0.601394	0.454498	0.400667	0.383556	0.306226	0.281165	0.24103
PBMC_P0295	Tumor_blood	0.639531	0.631313	0.479032	0.614304	0.544174	0.549122	0.512842	0.455385	0.475355	0.455208	0.352663	0.286649	0.276855
PBMC_P0296	Tumor_blood	0.5587	0.648933	0.458236	0.536219	0.536583	0.577388	0.588604	0.557724	0.441813	0.44414	0.370146	0.305393	0.269508
PBMC_P0300	Tumor_blood	0.496724	0.726864	0.434235	0.476108	0.550793	0.694807	0.670856	0.357491	0.437877	0.437253	0.318474	0.245042	0.253277
PBMC_P0301	Tumor_blood	0.644129	0.633261	0.505406	0.612226	0.5498	0.542078	0.502734	0.445344	0.462087	0.453716	0.335892	0.26912	0.289917
PBMC_P0302	Tumor_blood	0.595412	0.690503	0.478234	0.574628	0.571184	0.626746	0.593191	0.396507	0.450246	0.467139	0.333754	0.264747	0.270268
PBMC_P0303	Tumor_blood	0.611364	0.698958	0.485896	0.583019	0.593519	0.647161	0.626468	0.352632	0.469545	0.451153	0.359284	0.279157	0.286892
PBMC_P0306	Tumor_blood	0.556672	0.697973	0.481345	0.521482	0.588008	0.615397	0.623093	0.451973	0.556249	0.489843	0.419951	0.289353	0.348697
PBMC_P0308	Tumor_blood	0.631696	0.613996	0.462477	0.621157	0.521104	0.514528	0.501002	0.493838	0.515495	0.523565	0.386436	0.293925	0.303558
PBMC_P0309	Tumor_blood	0.658985	0.658009	0.495829	0.641285	0.567538	0.565657	0.541437	0.372282	0.474542	0.45674	0.354922	0.265041	0.27191
PBMC_P0311	Tumor_blood	0.513922	0.714017	0.455316	0.482813	0.566028	0.681271	0.674869	0.350475	0.541556	0.54413	0.383422	0.259074	0.319687
PBMC_P0317	Tumor_blood	0.593231	0.674151	0.493834	0.563226	0.565021	0.59257	0.551032	0.480162	0.508154	0.50371	0.382004	0.301864	0.300742
PBMC_P0320	Tumor_blood	0.612731	0.676751	0.512551	0.554632	0.594193	0.585038	0.520391	0.396998	0.523378	0.507802	0.395832	0.278037	0.293399
PBMC_P0322	Tumor_blood	0.604279	0.652365	0.482962	0.585772	0.549875	0.564321	0.546313	0.504554	0.548847	0.496439	0.385875	0.286329	0.306101
PBMC_P0324	Tumor_blood	0.643576	0.655691	0.482323	0.632011	0.562489	0.571274	0.532153	0.45617	0.448644	0.418712	0.344163	0.271628	0.252502
PBMC_P0325	Tumor_blood	0.550084	0.665485	0.454824	0.533892	0.565677	0.5971	0.564374	0.456557	0.527167	0.483016	0.406619	0.288756	0.308172
PBMC_P0326	Tumor_blood	0.534478	0.672193	0.445409	0.535965	0.542493	0.623504	0.607304	0.429931	0.541032	0.50708	0.38398	0.311538	0.326019
PBMC_P0330	Tumor_blood	0.555241	0.668506	0.471775	0.518655	0.551458	0.599863	0.598504	0.446224	0.594789	0.570666	0.428685	0.288537	0.359483
PBMC_P0331	Tumor_blood	0.57907	0.718499	0.466914	0.578678	0.578149	0.669689	0.622514	0.383924	0.481533	0.433637	0.356287	0.287995	0.284385
PBMC_P0334	Tumor_blood	0.53767	0.66377	0.452827	0.501268	0.524519	0.596909	0.59709	0.487381	0.516492	0.497246	0.389136	0.28518	0.281638
PBMC_P0335	Tumor_blood	0.597759	0.664018	0.480521	0.568101	0.555086	0.578342	0.568023	0.504097	0.485236	0.433927	0.3679	0.279325	0.292612
PBMC_P0344	Tumor_blood	0.542714	0.683068	0.447517	0.527195	0.553336	0.615061	0.614372	0.42061	0.608727	0.52307	0.442636	0.293737	0.341118
PBMC_P0354	Tumor_blood	0.571875	0.671862	0.484603	0.550166	0.596532	0.59503	0.589173	0.428046	0.62977	0.510657	0.460754	0.326094	0.36209
PBMC_P0355	Tumor_blood	0.435883	0.695409	0.391641	0.424035	0.503098	0.65847	0.723218	0.271457	0.646852	0.605002	0.441193	0.271747	0.386697
PBMC_P0356	Tumor_blood	0.496663	0.702214	0.462209	0.463965	0.569681	0.659977	0.659545	0.343315	0.525542	0.499303	0.379925	0.259419	0.322089
PBMC_P0357	Tumor_blood	0.613398	0.622328	0.491255	0.586149	0.557904	0.517679	0.464147	0.479498	0.604621	0.547625	0.43117	0.29476	0.343644
PBMC_P0358	Tumor_blood	0.543559	0.675104	0.451386	0.530614	0.534415	0.622186	0.565067	0.510825	0.557364	0.55703	0.395205	0.293186	0.304592
PBMC_P0359	Tumor_blood	0.409381	0.623573	0.395308	0.393142	0.462523	0.558392	0.588257	0.473474	0.747491	0.640763	0.510975	0.298224	0.437344
PBMC_P0361	Tumor_blood	0.618345	0.687692	0.488235	0.605005	0.578606	0.602425	0.607928	0.416692	0.463346	0.42992	0.336933	0.264251	0.256598
PBMC_P0387	Tumor_blood	0.562569	0.608582	0.449679	0.547791	0.501547	0.519182	0.477344	0.487875	0.662608	0.606547	0.457283	0.309256	0.389932
PBMC_P0400	Tumor_blood	0.573956	0.606193	0.452831	0.566622	0.519386	0.516352	0.471824	0.431344	0.749384	0.617202	0.501939	0.305875	0.462454
PBMC_P0401	Tumor_blood	0.543798	0.679763	0.475197	0.518575	0.539507	0.612784	0.623613	0.426778	0.626064	0.609675	0.438094	0.280847	0.352053
PBMC_P0403	Tumor_blood	0.470652	0.675426	0.411476	0.449001	0.496195	0.634357	0.613219	0.330327	0.715414	0.653632	0.482951	0.277195	0.400375
PBMC_P0404	Tumor_blood	0.618083	0.673368	0.498692	0.588651	0.566347	0.5901	0.53424	0.459134	0.55503	0.489521	0.392242	0.263355	0.324896
PBMC_P0406	Tumor_blood	0.587079	0.651802	0.479604	0.560882	0.545571	0.561537	0.540493	0.442356	0.59261	0.539386	0.419986	0.295322	0.347961
PBMC_P0408	Tumor_blood	0.592392	0.677622	0.494195	0.557883	0.579907	0.592449	0.564893	0.462506	0.630098	0.556238	0.451581	0.293855	0.37057
PBMC_P0433	Tumor_blood	0.488058	0.723624	0.444503	0.465216	0.54735	0.69105	0.729567	0.402537	0.453263	0.41228	0.320084	0.244985	0.269647
PBMC_P0434	Tumor_blood	0.507827	0.67709	0.438856	0.489452	0.563526	0.628453	0.66129	0.287766	0.462246	0.459302	0.316684	0.23687	0.291724
PBMC_P0435	Tumor_blood	0.514794	0.635262	0.433915	0.489008	0.527064	0.561035	0.545443	0.492727	0.558437	0.525792	0.39468	0.285811	0.332647
PBMC_P0441	Tumor_blood	0.509193	0.689257	0.455698	0.482663	0.523873	0.632497	0.625786	0.386502	0.663479	0.605572	0.474807	0.28654	0.378601
PBMC_P0442	Tumor_blood	0.574641	0.679705	0.478163	0.552448	0.556369	0.608335	0.619334	0.418321	0.589513	0.578567	0.4368	0.291252	0.345695
PBMC_P0443	Tumor_blood	0.59101	0.687351	0.471197	0.575745	0.560072	0.62318	0.595104	0.414529	0.492764	0.490693	0.36991	0.271372	0.281019
PBMC_P0444	Tumor_blood	0.617306	0.686156	0.513476	0.588671	0.593492	0.605109	0.551965	0.470322	0.511616	0.487686	0.374966	0.278079	0.288529
PBMC_P0463	Tumor_blood	0.606671	0.647912	0.478632	0.592728	0.569402	0.547489	0.517214	0.45666	0.574817	0.509166	0.414981	0.270033	0.326686
PBMC_P0475	Tumor_blood	0.571823	0.635439	0.466374	0.56257	0.527328	0.552692	0.496143	0.38776	0.72716	0.602225	0.481491	0.286822	0.427519
PBMC_P0480	Tumor_blood	0.470973	0.685592	0.42073	0.453665	0.549722	0.652479	0.669554	0.316464	0.621597	0.546994	0.400553	0.261569	0.374241
PBMC_P0482	Tumor_blood	0.526248	0.622239	0.4429	0.506681	0.510691	0.549994	0.570603	0.373953	0.679972	0.581561	0.45389	0.285542	0.41625
PBMC_P0483	Tumor_blood	0.560744	0.62742	0.466223	0.523627	0.529915	0.522213	0.484694	0.328804	0.737613	0.616774	0.527214	0.2873	0.400659
PBMC_P0490	Tumor_blood	0.609564	0.608414	0.470675	0.585761	0.529294	0.501485	0.467872	0.492044	0.670392	0.549915	0.474389	0.316832	0.372203
PBMC_P0496	Tumor_blood	0.493434	0.677386	0.430935	0.467584	0.536982	0.606836	0.620538	0.453388	0.685394	0.557737	0.489644	0.322912	0.388991
PBMC_P0501	Tumor_blood	0.558199	0.689929	0.453503	0.533631	0.549399	0.633081	0.651957	0.32082	0.62055	0.485394	0.414904	0.25179	0.339522
PBMC_P0509	Tumor_blood	0.518901	0.63424	0.431021	0.499706	0.513177	0.54058	0.537484	0.558618	0.693007	0.552733	0.471814	0.293783	0.42873
PBMC_P0517	Tumor_blood	0.567149	0.618029	0.43865	0.559116	0.52468	0.533319	0.515766	0.398952	0.708514	0.582148	0.481424	0.301202	0.405469
PBMC_P0518	Tumor_blood	0.53054	0.605776	0.404228	0.525934	0.477036	0.536438	0.547821	0.380405	0.753131	0.611717	0.505125	0.293687	0.42922
PBMC_P0519	Tumor_blood	0.598796	0.648907	0.462425	0.581662	0.550503	0.579772	0.551261	0.472485	0.618341	0.518644	0.429276	0.287184	0.3463
PBMC_P0520	Tumor_blood	0.461101	0.671858	0.397905	0.44807	0.50615	0.642056	0.690615	0.375087	0.65201	0.631028	0.421985	0.269147	0.384225
PBMC_P0522	Tumor_blood	0.529875	0.604646	0.430398	0.508581	0.472635	0.513638	0.502139	0.480018	0.715167	0.621581	0.500609	0.322543	0.388095
PBMC_P0523	Tumor_blood	0.520505	0.614069	0.43129	0.504097	0.492314	0.537839	0.491253	0.474454	0.758069	0.66538	0.520991	0.315653	0.432505
PBMC_P0530	Tumor_blood	0.47303	0.669463	0.413898	0.454719	0.521662	0.61022	0.636689	0.446957	0.601395	0.560074	0.453245	0.292872	0.336079
PBMC_P0531	Tumor_blood	0.543056	0.581	0.417663	0.525971	0.46718	0.490677	0.490968	0.502874	0.655154	0.632367	0.484487	0.285877	0.375742
PBMC_P0532	Tumor_blood	0.55014	0.656539	0.45028	0.530323	0.557978	0.574009	0.547048	0.427296	0.617604	0.496876	0.436476	0.273848	0.347003
PBMC_P0534	Tumor_blood	0.499034	0.673799	0.445108	0.46904	0.523376	0.619749	0.621818	0.417128	0.627614	0.619186	0.437207	0.29899	0.368838
PBMC_P0544	Tumor_blood	0.614265	0.620083	0.499547	0.568824	0.550614	0.491889	0.41495	0.506067	0.675763	0.490101	0.479516	0.283732	0.383992
PBMC_P0547	Tumor_blood	0.550498	0.658108	0.446093	0.530926	0.560387	0.56351	0.550142	0.425632	0.583431	0.525065	0.438325	0.285893	0.320851
PBMC_P0548	Tumor_blood	0.496763	0.68565	0.415809	0.486839	0.555119	0.627543	0.595116	0.391801	0.653015	0.566082	0.460966	0.279069	0.36178
PBMC_P0549	Tumor_blood	0.555548	0.689797	0.473982	0.526915	0.557081	0.608137	0.544809	0.379266	0.634042	0.569775	0.452933	0.272133	0.370251
PBMC_P0551	Tumor_blood	0.556877	0.602806	0.428768	0.533578	0.502768	0.509372	0.522794	0.359161	0.612963	0.497013	0.429728	0.249802	0.336378
PBMC_P0552	Tumor_blood	0.543557	0.64381	0.440361	0.520234	0.551083	0.553619	0.519171	0.319766	0.699883	0.589871	0.493785	0.282173	0.387948
PBMC_P0553	Tumor_blood	0.524728	0.62294	0.418624	0.513078	0.503003	0.539151	0.513158	0.360591	0.727727	0.597607	0.513344	0.268409	0.416256
PBMC_P0554	Tumor_blood	0.514175	0.691121	0.451071	0.480864	0.598862	0.611792	0.532382	0.407355	0.619616	0.490372	0.42912	0.245197	0.344478
PBMC_P0556	Tumor_blood	0.475197	0.664591	0.430282	0.444718	0.545446	0.598136	0.599268	0.332006	0.677901	0.571322	0.474784	0.294953	0.404139
PBMC_P0557	Tumor_blood	0.536001	0.668536	0.437974	0.514275	0.546103	0.588354	0.582141	0.372865	0.658618	0.573164	0.478294	0.27529	0.359984
PBMC_P0558	Tumor_blood	0.555876	0.62904	0.453773	0.548673	0.536664	0.534548	0.484595	0.408421	0.699514	0.578863	0.503769	0.272929	0.38683
PBMC_P0559	Tumor_blood	0.546097	0.736161	0.474768	0.524684	0.586055	0.670025	0.597647	0.417812	0.538774	0.490172	0.400479	0.261562	0.284817
PBMC_P0561	Tumor_blood	0.530997	0.634316	0.443091	0.512498	0.539185	0.547169	0.549705	0.379671	0.675268	0.570043	0.468513	0.273637	0.389672
PBMC_P0562	Tumor_blood	0.460571	0.65759	0.409319	0.443184	0.511415	0.602567	0.620887	0.278884	0.653704	0.580863	0.469876	0.290042	0.363368
PBMC_P0563	Tumor_blood	0.559084	0.678593	0.46774	0.52947	0.581519	0.610246	0.601016	0.38431	0.480298	0.423586	0.359157	0.272101	0.258729
PBMC_P0564	Tumor_blood	0.651559	0.606544	0.495072	0.623041	0.570446	0.488919	0.42442	0.317879	0.492027	0.447293	0.340511	0.228701	0.264131
PBMC_P0567	Tumor_blood	0.456861	0.580857	0.423651	0.437022	0.478463	0.499059	0.500598	0.450026	0.756969	0.61584	0.530303	0.310793	0.472425
PBMC_P0569	Tumor_blood	0.454828	0.585163	0.407228	0.447779	0.474798	0.510376	0.50621	0.479202	0.701524	0.578692	0.489158	0.302078	0.450819
PBMC_P0571	Tumor_blood	0.502157	0.757749	0.451817	0.460527	0.586962	0.707632	0.638218	0.314734	0.452331	0.414162	0.312193	0.212833	0.255021
PBMC_P0576	Tumor_blood	0.433317	0.611102	0.39656	0.410792	0.466107	0.546063	0.596857	0.443614	0.738244	0.662663	0.497557	0.302255	0.441747
PBMC_P0578	Tumor_blood	0.545579	0.691631	0.463575	0.515375	0.569016	0.613964	0.574471	0.429855	0.640828	0.522339	0.453927	0.271032	0.365459
PBMC_P0580	Tumor_blood	0.532076	0.679662	0.458553	0.502435	0.558634	0.599893	0.567694	0.383062	0.668944	0.581181	0.456469	0.259098	0.366185
PBMC_P0581	Tumor_blood	0.348458	0.509974	0.329256	0.340765	0.364625	0.417939	0.412783	0.404432	0.876483	0.707352	0.610442	0.310842	0.553916
PBMC_P0583	Tumor_blood	0.46848	0.688788	0.419548	0.440179	0.552181	0.628412	0.63228	0.324645	0.599074	0.519813	0.4326	0.249082	0.337714
PBMC_P0585	Tumor_blood	0.517009	0.660407	0.427122	0.505554	0.548509	0.592274	0.61073	0.466566	0.616004	0.574736	0.445532	0.303357	0.335803
PBMC_P0586	Tumor_blood	0.479636	0.70988	0.420644	0.458199	0.553395	0.662055	0.628905	0.328709	0.54041	0.495622	0.369987	0.241679	0.305179
PBMC_P0587	Tumor_blood	0.562345	0.621584	0.466612	0.51717	0.528848	0.524046	0.503441	0.499261	0.59217	0.50202	0.415995	0.282143	0.353682
PBMC_P0588	Tumor_blood	0.529656	0.675446	0.451409	0.501168	0.547854	0.603116	0.611917	0.551118	0.513153	0.416514	0.371983	0.277106	0.291557
PBMC_P0589	Tumor_blood	0.50742	0.611865	0.438803	0.489181	0.522433	0.513674	0.502406	0.531004	0.61405	0.519381	0.432285	0.303336	0.359137
PBMC_P0590	Tumor_blood	0.524818	0.676904	0.439275	0.512777	0.556682	0.613412	0.61544	0.376472	0.631746	0.544672	0.440512	0.299725	0.353702
PBMC_P0591	Tumor_blood	0.57117	0.616195	0.450733	0.564206	0.526823	0.519403	0.471707	0.421723	0.697602	0.590987	0.474558	0.274649	0.397736
PBMC_P0592	Tumor_blood	0.472439	0.577505	0.405112	0.45537	0.464133	0.489506	0.48526	0.408621	0.828173	0.655755	0.549229	0.277559	0.47869
PBMC_MP000	Tumor_blood	0.584274	0.65632	0.482508	0.545601	0.556984	0.574728	0.549058	0.542908	0.600949	0.501483	0.404962	0.261412	0.337546
PBMC_MP001	Tumor_blood	0.53605	0.687925	0.451725	0.518176	0.53727	0.618909	0.597892	0.329627	0.66904	0.571948	0.44407	0.25999	0.368775
PBMC_MP002	Tumor_blood	0.574476	0.638038	0.46524	0.548006	0.533216	0.550699	0.531538	0.364854	0.633437	0.529391	0.440524	0.295885	0.361345
PBMC_MP003	Tumor_blood	0.54927	0.658821	0.447645	0.536315	0.532013	0.607874	0.635151	0.372802	0.61141	0.53373	0.411916	0.292595	0.364927
PBMC_MP004	Tumor_blood	0.555902	0.676885	0.458303	0.54438	0.557187	0.613002	0.634529	0.437812	0.503701	0.498092	0.366835	0.302285	0.293464
PBMC_MP005	Tumor_blood	0.571517	0.673573	0.471523	0.542318	0.572932	0.604182	0.555108	0.495212	0.554646	0.480711	0.410808	0.294423	0.299094
PBMC_N0002	Tumor_blood	0.529629	0.611371	0.442657	0.502319	0.487547	0.519757	0.491557	0.46809	0.758463	0.633047	0.532018	0.300172	0.448045
PBMC_N0004	Tumor_blood	0.627521	0.646193	0.472404	0.617779	0.548166	0.563234	0.512864	0.393998	0.643656	0.569692	0.45562	0.301591	0.344027
PBMC_N0005	Tumor_blood	0.529036	0.605846	0.405455	0.527275	0.484264	0.576209	0.580261	0.34197	0.692221	0.603775	0.456012	0.275808	0.398396
PBMC_N0006	Tumor_blood	0.536144	0.673522	0.43016	0.527277	0.536459	0.623932	0.662805	0.382412	0.645923	0.528925	0.419428	0.293642	0.360062
PBMC_N0007	Tumor_blood	0.541118	0.643423	0.432555	0.521797	0.519794	0.601372	0.569712	0.34157	0.712745	0.580939	0.470422	0.271773	0.398121
PBMC_N0009	Tumor_blood	0.557311	0.677038	0.445227	0.53878	0.534446	0.609532	0.597532	0.347332	0.678671	0.57872	0.467805	0.264764	0.380607
PBMC_N0010	Tumor_blood	0.602427	0.657381	0.486427	0.57179	0.559342	0.575901	0.520205	0.376677	0.665659	0.547681	0.430623	0.268752	0.364415
PBMC_N0011	Tumor_blood	0.514166	0.625518	0.428168	0.49689	0.498289	0.545488	0.56023	0.481262	0.73892	0.626042	0.504515	0.322541	0.441569
PBMC_N0012	Tumor_blood	0.519599	0.636902	0.428583	0.507243	0.500053	0.570999	0.573721	0.400897	0.73041	0.642468	0.490992	0.288856	0.441465
HC_PBMC_01_0001	Normal_blood	0.669932	0.525221	0.46122	0.639458	0.481365	0.409856	0.391587	0.511299	0.672879	0.549613	0.422832	0.295257	0.59173
HC_PBMC_01_0002	Normal_blood	0.656352	0.689675	0.476682	0.622028	0.585543	0.630176	0.628796	0.433942	0.466596	0.486499	0.439267	0.263867	0.0380736
HC_PBMC_01_0003	Normal_blood	0.600738	0.635667	0.484641	0.568142	0.550252	0.555818	0.621098	0.45448	0.669056	0.587175	0.46643	0.306476	0.386295
HC_PBMC_01_0004	Normal_blood	0.427884	0.618137	0.383023	0.421427	0.443062	0.56398	0.47078	0.268207	0.817332	0.628815	0.534284	0.331666	0.61453
HC_PBMC_01_0005	Normal_blood	0.35206	0.668432	0.398994	0.346862	0.502637	0.635718	0.612377	0.292064	0.756536	0.645739	0.492767	0.283672	0.547412
HC_PBMC_01_0006	Normal_blood	0.50098	0.586944	0.446079	0.460134	0.459678	0.506028	0.502271	0.43441	0.648805	0.557874	0.490596	0.283986	0.384575
HC_PBMC_01_0007	Normal_blood	0.678085	0.587501	0.422459	0.685396	0.50725	0.49896	0.514708	0.424519	0.475674	0.35414	0.304177	0.252446	0.228372
HC_PBMC_01_0008	Normal_blood	0.526454	0.662268	0.430848	0.49187	0.512368	0.599765	0.616445	0.377026	0.675832	0.550122	0.454649	0.256318	0.347981
HC_PBMC_01_0009	Normal_blood	0.619405	0.498423	0.445639	0.604007	0.439143	0.386026	0.39034	0.298159	0.678559	0.591131	0.470351	0.287392	0.391349
HC_PBMC_01_0010	Normal_blood	0.486467	0.622602	0.445119	0.467584	0.524629	0.552802	0.579824	0.385436	0.678511	0.583259	0.505652	0.29932	0.382077
HC_PBMC_01_0011	Normal_blood	0.406064	0.592471	0.428277	0.385125	0.469544	0.516869	0.547124	0.507051	0.650637	0.607436	0.489163	0.360266	0.417419
HC_PBMC_01_0012	Normal_blood	0.524683	0.477249	0.410866	0.497483	0.379209	0.351885	0.372076	0.424359	0.711557	0.586018	0.51563	0.297796	0.377781
HC_PBMC_01_0013	Normal_blood	0.39936	0.590956	0.420079	0.369565	0.456214	0.560635	0.514119	0.517124	0.599585	0.57034	0.465841	0.352986	0.387212
HC_PBMC_01_0014	Normal_blood	0.50023	0.697513	0.401963	0.502602	0.529934	0.692396	0.64215	0.306337	0.595236	0.515364	0.360218	0.255636	0.33612
HC_PBMC_01_0015	Normal_blood	0.539341	0.605657	0.383009	0.529463	0.472875	0.538731	0.515187	0.300663	0.65234	0.488619	0.371873	0.197406	0.443242
HC_PBMC_01_0016	Normal_blood	0.51168	0.689997	0.436698	0.49146	0.559092	0.662402	0.645461	0.319993	0.714397	0.579969	0.472766	0.251044	0.37292
HC_PBMC_01_0017	Normal_blood	0.684856	0.597409	0.442427	0.683515	0.531476	0.504542	0.407948	0.36944	0.605179	0.476219	0.38493	0.256735	0.349759
HC_PBMC_01_0018	Normal_blood	0.434035	0.69433	0.424267	0.394193	0.540285	0.667789	0.648295	0.3428	0.736008	0.668612	0.508681	0.328231	0.428244
HC_PBMC_01_0019	Normal_blood	0.60843	0.630676	0.456007	0.555876	0.531531	0.565909	0.49387	0.539472	0.698005	0.591715	0.484282	0.325197	0.424208
HC_PBMC_01_0020	Normal_blood	0.672843	0.678472	0.470362	0.652144	0.558667	0.625494	0.574496	0.397502	0.661516	0.524769	0.423196	0.271496	0.414906
HC_PBMC_01_0021	Normal_blood	0.62999	0.679867	0.479907	0.625836	0.602863	0.632135	0.589103	0.283818	0.632314	0.572241	0.437816	0.221813	0.349139
HC_PBMC_01_0022	Normal_blood	0.426395	0.542384	0.41826	0.391964	0.449321	0.476149	0.496017	0.376684	0.749194	0.655208	0.558622	0.324577	0.492923
HC_PBMC_01_0023	Normal_blood	0.417705	0.585388	0.36855	0.398753	0.47103	0.531663	0.613608	0.293467	0.792074	0.677473	0.587159	0.321975	0.431124
HC_PBMC_01_0024	Normal_blood	0.42455	0.470611	0.296594	0.474264	0.32509	0.407769	0.521201	0.435076	0.851548	0.649475	0.619712	0.394256	0.515862
HC_PBMC_01_0025	Normal_blood	0.415023	0.652187	0.381136	0.401298	0.513673	0.627597	0.597855	0.425069	0.721098	0.67412	0.529817	0.318932	0.408379
HC_PBMC_01_0026	Normal_blood	0.705963	0.556542	0.487669	0.682761	0.49763	0.438034	0.330116	0.386075	0.653316	0.555096	0.462109	0.262327	0.326502
HC_PBMC_01_0027	Normal_blood	0.443823	0.497028	0.404067	0.400861	0.344126	0.452727	0.466264	0.341474	0.864702	0.72221	0.577183	0.386268	0.669611
HC_PBMC_01_0028	Normal_blood	0.330139	0.745555	0.3652	0.298386	0.525979	0.744056	0.67809	0.135034	0.697592	0.679912	0.432634	0.186218	0.397108
HC_PBMC_01_0029	Normal_blood	0.741773	0.734693	0.530627	0.694517	0.637542	0.676028	0.577122	0.371906	0.311376	0.253357	0.240168	0.222519	0.140516
HC_PBMC_01_0030	Normal_blood	0.58582	0.593197	0.4797	0.519472	0.52985	0.499198	0.449091	0.61516	0.683245	0.558367	0.5219	0.328269	0.380619
HC_PBMC_01_0031	Normal_blood	0.658345	0.54278	0.469434	0.648231	0.502255	0.41737	0.433342	0.348139	0.747035	0.635626	0.489692	0.32465	0.472227
HC_PBMC_01_0032	Normal_blood	0.553032	0.699189	0.476577	0.541326	0.623558	0.687842	0.719105	0.423977	0.381361	0.284968	0.255168	0.278999	0.290466
HC_PBMC_01_0033	Normal_blood	0.479458	0.677788	0.447383	0.472243	0.52955	0.613885	0.669404	0.394882	0.716212	0.651569	0.493066	0.28479	0.459394
HC_PBMC_01_0034	Normal_blood	0.557762	0.681458	0.445865	0.530721	0.504422	0.608862	0.523308	0.501246	0.694802	0.584442	0.487328	0.27813	0.384213
HC_PBMC_01_0035	Normal_blood	0.611829	0.6001	0.487217	0.552854	0.496601	0.483163	0.499661	0.428251	0.750743	0.681897	0.5226	0.25333	0.455191
HC_PBMC_01_0036	Normal_blood	0.606378	0.532622	0.411112	0.623348	0.445653	0.454007	0.443773	0.379961	0.734924	0.639234	0.5131	0.316248	0.394695
HC_PBMC_01_0037	Normal_blood	0.606243	0.673173	0.465288	0.567562	0.598211	0.648546	0.641391	0.293484	0.467528	0.462125	0.302331	0.258021	0.27361
HC_PBMC_01_0038	Normal_blood	0.430676	0.511479	0.383968	0.411068	0.392879	0.433849	0.459696	0.437634	0.831107	0.706628	0.561236	0.311255	0.524166
HC_PBMC_01_0039	Normal_blood	0.587874	0.557204	0.40976	0.585375	0.472412	0.448796	0.449797	0.468718	0.714258	0.521419	0.539535	0.397476	0.407721
HC_PBMC_01_0040	Normal_blood	0.4614	0.74156	0.439667	0.446069	0.595462	0.716484	0.672418	0.259398	0.594979	0.498106	0.390155	0.236776	0.337635
HC_PBMC_01_0041	Normal_blood	0.590723	0.679941	0.479166	0.556491	0.584561	0.646025	0.653905	0.296026	0.464293	0.446951	0.325329	0.257005	0.259848
HC_PBMC_01_0042	Normal_blood	0.446288	0.49749	0.389514	0.415584	0.410741	0.403538	0.421517	0.456344	0.83757	0.703391	0.562759	0.319654	0.512673
HC_PBMC_01_0043	Normal_blood	0.581314	0.557757	0.43904	0.581347	0.487097	0.449469	0.446969	0.455633	0.712238	0.520647	0.539527	0.38519	0.405253
HC_PBMC_01_0044	Normal_blood	0.458645	0.738926	0.439143	0.444754	0.585124	0.719219	0.674399	0.264097	0.595481	0.496917	0.397618	0.242047	0.331089
HC_PBMC_02_0008	Normal_blood	0.341941	0.457386	0.352172	0.368745	0.316088	0.409556	0.466047	0.326029	0.751146	0.616481	0.439716	0.277417	0.661376
HC_PBMC_02_0009	Normal_blood	0.505414	0.719211	0.438917	0.498612	0.550498	0.693501	0.708908	0.243207	0.578496	0.504096	0.382246	0.26526	0.336586
HC_PBMC_02_0010	Normal_blood	0.594451	0.700255	0.469612	0.561691	0.625639	0.594846	0.531099	0.323063	0.668757	0.565016	0.536329	0.26654	0.258946
HC_PBMC_02_0011	Normal_blood	0.621703	0.548068	0.471475	0.589968	0.469558	0.421105	0.350579	0.455509	0.738631	0.576728	0.534418	0.315674	0.502662
HC_PBMC_02_0012	Normal_blood	0.541845	0.643618	0.42101	0.538672	0.562531	0.560886	0.550729	0.430445	0.677279	0.554723	0.448273	0.35871	0.412056
HC_PBMC_02_0013	Normal_blood	0.52417	0.717454	0.45453	0.476981	0.523588	0.689425	0.581315	0.383088	0.69322	0.658964	0.510541	0.2978	0.316449
HC_PBMC_02_0014	Normal_blood	0.65051	0.650312	0.45308	0.588875	0.560355	0.586086	0.563209	0.600416	0.473322	0.439224	0.405334	0.319618	0.0498611
HC_PBMC_02_0015	Normal_blood	0.629588	0.692279	0.491924	0.574186	0.616284	0.64549	0.563505	0.351603	0.531986	0.480912	0.381366	0.305415	0.232744
HC_PBMC_02_0016	Normal_blood	0.512002	0.483626	0.385389	0.490567	0.387929	0.383477	0.34129	0.38296	0.798012	0.641292	0.532557	0.289657	0.515835
HC_PBMC_02_0017	Normal_blood	0.642618	0.572072	0.504912	0.63135	0.539881	0.449308	0.361542	0.370081	0.6825	0.53441	0.490466	0.288747	0.427776
HC_PBMC_02_0018	Normal_blood	0.497596	0.626068	0.351058	0.496893	0.4419	0.61813	0.693931	0.333732	0.715007	0.682304	0.510316	0.319693	0.368317
HC_PBMC_02_0019	Normal_blood	0.489686	0.554785	0.447339	0.451271	0.438612	0.467858	0.509636	0.547654	0.662666	0.570267	0.50091	0.303946	0.43191
HC_PBMC_02_0020	Normal_blood	0.593958	0.630025	0.473779	0.582688	0.563341	0.581892	0.581348	0.3705	0.659252	0.529091	0.393461	0.27135	0.576823
HC_PBMC_02_0021	Normal_blood	0.379035	0.60535	0.345064	0.392801	0.471371	0.602082	0.718235	0.319995	0.705944	0.585752	0.433049	0.266122	0.548634
HC_PBMC_02_0022	Normal_blood	0.255953	0.415203	0.222355	0.263877	0.283789	0.41477	0.442112	0.292372	0.837541	0.713444	0.603325	0.313986	0.482491
HC_PBMC_02_0023	Normal_blood	0.575082	0.588108	0.46446	0.548515	0.527708	0.506671	0.490355	0.354674	0.719471	0.618729	0.471336	0.270942	0.413131
HC_PBMC_02_0024	Normal_blood	0.521541	0.635582	0.435883	0.498135	0.506778	0.592401	0.565548	0.317537	0.755553	0.656254	0.488707	0.275287	0.397774
HC_PBMC_02_0025	Normal_blood	0.586385	0.643325	0.445976	0.576342	0.556435	0.605177	0.6458	0.311122	0.693338	0.594743	0.433071	0.287627	0.383759
HC_PBMC_02_0026	Normal_blood	0.606234	0.598986	0.490877	0.586644	0.55656	0.532422	0.48308	0.43791	0.589088	0.549468	0.401812	0.267325	0.412694
HC_PBMC_02_0027	Normal_blood	0.471828	0.614428	0.377624	0.466755	0.458352	0.586181	0.569682	0.270609	0.820149	0.690117	0.573326	0.299382	0.457129
HC_PBMC_02_0028	Normal_blood	0.547501	0.556718	0.422908	0.535447	0.481772	0.50084	0.465118	0.235169	0.792731	0.650217	0.520893	0.26157	0.476375
HC_PBMC_02_0029	Normal_blood	0.575284	0.590042	0.465787	0.557563	0.534885	0.505338	0.493976	0.503224	0.659885	0.584901	0.457661	0.340324	0.400421
HC_PBMC_02_0030	Normal_blood	0.493581	0.672395	0.412145	0.501644	0.539457	0.655236	0.599032	0.460368	0.68213	0.635684	0.478119	0.376898	0.386766
HC_PBMC_02_0031	Normal_blood	0.392813	0.550193	0.350921	0.375575	0.449453	0.518767	0.53081	0.260941	0.806456	0.71621	0.566064	0.235101	0.472362
HC_PBMC_02_0032	Normal_blood	0.606096	0.651526	0.465337	0.595632	0.534056	0.621865	0.616893	0.38941	0.710554	0.587883	0.493072	0.312062	0.39342
HC_PBMC_02_0033	Normal_blood	0.679441	0.668966	0.506864	0.675938	0.603449	0.598788	0.521489	0.380687	0.475952	0.431126	0.33532	0.241491	0.280357
HC_PBMC_03_0001	Normal_blood	0.548793	0.668259	0.457615	0.528964	0.524259	0.595135	0.620085	0.452463	0.557089	0.500005	0.386173	0.297553	0.325402
HC_PBMC_03_0002	Normal_blood	0.515892	0.682535	0.439758	0.502055	0.5189	0.637152	0.641939	0.333384	0.601329	0.469198	0.422484	0.301299	0.361765
HC_PBMC_03_0003	Normal_blood	0.609109	0.666498	0.489504	0.578712	0.541895	0.587718	0.581241	0.500321	0.481005	0.380384	0.369213	0.342669	0.279559
HC_PBMC_03_0004	Normal_blood	0.552737	0.658911	0.461856	0.526057	0.524924	0.576994	0.556531	0.485928	0.623563	0.505563	0.455083	0.311394	0.347684
HC_PBMC_03_0005	Normal_blood	0.577294	0.673621	0.457334	0.556621	0.503042	0.605427	0.614278	0.519538	0.538727	0.543708	0.408481	0.359085	0.324474
HC_PBMC_03_0006	Normal_blood	0.569138	0.565079	0.435115	0.539378	0.497523	0.471606	0.488205	0.394081	0.748418	0.584704	0.517018	0.291406	0.460204
HC_PBMC_03_0007	Normal_blood	0.574586	0.655621	0.462155	0.547352	0.54259	0.57807	0.585539	0.534007	0.471115	0.390773	0.336169	0.281086	0.29426
HC_PBMC_03_0008	Normal_blood	0.518945	0.588845	0.43247	0.502649	0.456073	0.495934	0.471136	0.554863	0.753095	0.557167	0.562407	0.338553	0.43484
HC_PBMC_03_0009	Normal_blood	0.503223	0.617602	0.411032	0.4516	0.485442	0.554759	0.494077	0.240246	0.779719	0.633863	0.519252	0.271978	0.436739
HC_PBMC_03_0022	Normal_blood	0.540037	0.563784	0.434251	0.521551	0.480061	0.482721	0.462638	0.429707	0.561542	0.516678	0.394378	0.238672	0.292844
HC_PBMC_03_0023	Normal_blood	0.520359	0.586116	0.405173	0.51582	0.445578	0.527481	0.555108	0.418401	0.753602	0.63307	0.473226	0.31487	0.492688
HC_PBMC_03_0024	Normal_blood	0.498584	0.580991	0.406753	0.475332	0.467999	0.52316	0.547694	0.371061	0.638468	0.509641	0.435807	0.298709	0.514653
HC_PBMC_03_0025	Normal_blood	0.579352	0.634984	0.440083	0.568732	0.540577	0.557884	0.533923	0.429752	0.679283	0.567106	0.473247	0.287439	0.363455
HC_PBMC_03_0026	Normal_blood	0.546093	0.630801	0.43445	0.516725	0.517822	0.559934	0.56466	0.379621	0.649772	0.581733	0.456108	0.260669	0.368893
HC_PBMC_03_0027	Normal_blood	0.577455	0.6651	0.46215	0.534316	0.543077	0.577403	0.577163	0.370703	0.661291	0.568933	0.465598	0.283701	0.378927
HC_PBMC_03_0028	Normal_blood	0.540646	0.642205	0.452014	0.52539	0.531705	0.561294	0.534555	0.388706	0.741249	0.588748	0.517936	0.282318	0.468943
HC_PBMC_03_0029	Normal_blood	0.549962	0.62821	0.443908	0.530508	0.510259	0.584311	0.556372	0.405263	0.596293	0.521388	0.450238	0.291771	0.319396
HC_PBMC_03_0030	Normal_blood	0.577269	0.62294	0.459558	0.556224	0.509577	0.548527	0.553183	0.341073	0.731789	0.603334	0.503838	0.311049	0.440515
HC_PBMC_03_0031	Normal_blood	0.536311	0.654376	0.451238	0.526689	0.509605	0.581957	0.581541	0.39686	0.7564	0.614188	0.521257	0.312203	0.418218
HC_PBMC_03_0032	Normal_blood	0.572378	0.634711	0.439163	0.550001	0.520028	0.557377	0.529361	0.403782	0.69444	0.633008	0.500072	0.316572	0.389
HC_PBMC_03_0034	Normal_blood	0.557012	0.664678	0.451759	0.545021	0.561382	0.615637	0.5923	0.452606	0.658508	0.563028	0.455223	0.302042	0.39177
HC_PBMC_03_0035	Normal_blood	0.516653	0.660847	0.427894	0.494239	0.502149	0.617598	0.604292	0.382736	0.670169	0.532814	0.467038	0.27107	0.391729
HC_PBMC_03_0036	Normal_blood	0.526956	0.636363	0.439518	0.511177	0.527945	0.569499	0.544495	0.381243	0.732487	0.664322	0.485562	0.31534	0.412564
HC_PBMC_03_0037	Normal_blood	0.529465	0.63582	0.424509	0.522498	0.512811	0.603309	0.578426	0.580229	0.567752	0.496689	0.433997	0.30984	0.307416
HC_PBMC_03_0038	Normal_blood	0.53937	0.690336	0.450974	0.543551	0.549352	0.657298	0.705628	0.375806	0.641806	0.543558	0.429088	0.311713	0.379108
HC_PBMC_03_0039	Normal_blood	0.561236	0.603115	0.435187	0.547028	0.485933	0.566942	0.588975	0.322047	0.733121	0.640784	0.51863	0.30996	0.436198
HC_PBMC_03_0040	Normal_blood	0.570055	0.61825	0.426794	0.589446	0.51626	0.562775	0.571272	0.337029	0.66772	0.48341	0.448741	0.310486	0.351074
HC_PBMC_03_0041	Normal_blood	0.73165	0.626979	0.550559	0.703037	0.619409	0.502695	0.395203	0.504163	0.293412	0.237638	0.269201	0.258391	0.188766
HC_PBMC_03_0042	Normal_blood	0.54047	0.508081	0.426123	0.528415	0.453088	0.402472	0.392343	0.338172	0.805647	0.635968	0.572002	0.323887	0.485008
HC_PBMC_03_0043	Normal_blood	0.499641	0.5252	0.404582	0.489504	0.45704	0.424905	0.404562	0.445684	0.728952	0.599081	0.50996	0.326181	0.443206
HC_PBMC_03_0044	Normal_blood	0.365374	0.623679	0.365328	0.357702	0.464352	0.594144	0.628614	0.34048	0.797662	0.704868	0.533472	0.347499	0.471443
HC_PBMC_03_0045	Normal_blood	0.515782	0.602523	0.42716	0.492535	0.465191	0.58548	0.610231	0.427438	0.710688	0.540801	0.490577	0.422863	0.384565
HC_PBMC_03_0046	Normal_blood	0.674852	0.665114	0.489322	0.641041	0.571814	0.568565	0.538398	0.408797	0.643946	0.522942	0.446258	0.281526	0.36154
HC_PBMC_03_0047	Normal_blood	0.636421	0.719627	0.509699	0.622045	0.59988	0.66014	0.614946	0.375898	0.543286	0.441892	0.36846	0.243553	0.303739
HC_PBMC_03_0048	Normal_blood	0.464746	0.539746	0.361312	0.450919	0.384374	0.495111	0.539005	0.340585	0.84262	0.667765	0.538526	0.319706	0.483235
HC_PBMC_03_0049	Normal_blood	0.657004	0.609032	0.469659	0.653557	0.532177	0.523916	0.49561	0.431694	0.573106	0.534397	0.407459	0.311922	0.307267
HC_PBMC_03_0050	Normal_blood	0.459684	0.680196	0.407592	0.445241	0.513764	0.661923	0.666064	0.25679	0.783493	0.621877	0.51422	0.27282	0.442943
HC_PBMC_03_0051	Normal_blood	0.46477	0.654339	0.391586	0.452458	0.527128	0.603833	0.585247	0.294035	0.759353	0.662854	0.531885	0.313388	0.415095
HC_PBMC_03_0052	Normal_blood	0.591248	0.749057	0.487922	0.556647	0.636673	0.691899	0.627018	0.491765	0.376067	0.380037	0.323463	0.294008	0.214672
HC_PBMC_03_0053	Normal_blood	0.454223	0.576462	0.381427	0.465945	0.437691	0.525521	0.50971	0.326248	0.793191	0.646391	0.533094	0.289408	0.480559
HC_PBMC_03_0054	Normal_blood	0.609199	0.664608	0.475336	0.61117	0.532214	0.610794	0.587287	0.303303	0.589496	0.495703	0.386598	0.304734	0.317378
HC_PBMC_03_0055	Normal_blood	0.623795	0.590555	0.481395	0.615805	0.544005	0.534076	0.502142	0.33234	0.581311	0.411026	0.384998	0.291996	0.332274
HC_PBMC_03_0057	Normal_blood	0.437156	0.490197	0.382552	0.457171	0.393164	0.400942	0.403653	0.69454	0.433771	0.430785	0.351961	0.333183	0.333685
HC_PBMC_03_0058	Normal_blood	0.40695	0.464148	0.317016	0.400039	0.32852	0.439266	0.481453	0.455025	0.754336	0.615992	0.554078	0.381973	0.385154
HC_PBMC_03_0060	Normal_blood	0.597288	0.557728	0.455588	0.569037	0.479672	0.500855	0.473436	0.305964	0.575067	0.472588	0.395411	0.254862	0.349523
HC_PBMC_03_0061	Normal_blood	0.532938	0.669087	0.428183	0.496651	0.539874	0.633866	0.593332	0.289066	0.744139	0.608395	0.526311	0.282543	0.413538
HC_PBMC_03_0062	Normal_blood	0.560534	0.587383	0.440295	0.546276	0.520135	0.454802	0.429002	0.320703	0.723411	0.555885	0.465163	0.251835	0.446699
HC_PBMC_03_0063	Normal_blood	0.588619	0.624385	0.472439	0.571758	0.505547	0.566307	0.57825	0.469895	0.675145	0.584728	0.468213	0.329189	0.393579
HC_PBMC_03_0064	Normal_blood	0.617492	0.636732	0.472468	0.596955	0.520166	0.553615	0.511835	0.39966	0.702347	0.64297	0.441676	0.271981	0.436693
HC_PBMC_03_0065	Normal_blood	0.623415	0.619682	0.447364	0.599965	0.510506	0.576317	0.580728	0.347255	0.699918	0.541985	0.461071	0.292478	0.373401
HC_PBMC_03_0066	Normal_blood	0.531776	0.667185	0.463217	0.502392	0.536607	0.614461	0.579	0.463451	0.675066	0.556369	0.465158	0.316213	0.378182
HC_PBMC_03_0067	Normal_blood	0.621421	0.737386	0.489031	0.584957	0.622105	0.698998	0.635792	0.337651	0.628129	0.510511	0.421306	0.312488	0.355206
HC_PBMC_03_0068	Normal_blood	0.528492	0.63373	0.432245	0.518517	0.523287	0.603677	0.604221	0.3213	0.71706	0.580823	0.491518	0.300645	0.414015
HC_PBMC_03_0069	Normal_blood	0.454307	0.490746	0.352463	0.440154	0.410189	0.390542	0.408256	0.340273	0.774095	0.628294	0.543593	0.2931	0.48848
HC_PBMC_03_0070	Normal_blood	0.408941	0.583106	0.374621	0.422452	0.450564	0.559595	0.565513	0.405139	0.793182	0.654068	0.56034	0.354146	0.479168
HC_PBMC_03_0071	Normal_blood	0.439465	0.559073	0.373894	0.423573	0.44533	0.502594	0.539612	0.416184	0.718731	0.62508	0.498392	0.272664	0.411302
HC_PBMC_03_0072	Normal_blood	0.468145	0.430685	0.354892	0.467896	0.380688	0.318958	0.327508	0.485933	0.770452	0.608198	0.529174	0.333126	0.506576
HC_PBMC_03_0073	Normal_blood	0.493932	0.72395	0.436487	0.480405	0.55913	0.717974	0.648419	0.301009	0.533738	0.498476	0.359098	0.218752	0.289903
HC_PBMC_03_0074	Normal_blood	0.532153	0.620188	0.440308	0.499527	0.556419	0.52757	0.485434	0.532922	0.631079	0.505005	0.469597	0.292625	0.346699
HC_PBMC_03_0075	Normal_blood	0.580162	0.599157	0.488507	0.549552	0.469044	0.501536	0.475297	0.576418	0.659215	0.57067	0.491462	0.348987	0.381874
HC_PBMC_03_0076	Normal_blood	0.529319	0.66249	0.455375	0.495559	0.542185	0.612906	0.632556	0.304429	0.730409	0.634563	0.510359	0.326572	0.415177
HC_PBMC_03_0077	Normal_blood	0.281578	0.314751	0.255695	0.270794	0.224965	0.229541	0.301524	0.225281	0.884339	0.726137	0.625845	0.253312	0.542385
HC_PBMC_03_0078	Normal_blood	0.555347	0.647561	0.431162	0.543981	0.505889	0.599495	0.646845	0.375874	0.741934	0.619336	0.480483	0.311275	0.447362
HC_PBMC_03_0079	Normal_blood	0.596755	0.626201	0.468044	0.57067	0.497317	0.558688	0.517088	0.376361	0.740936	0.614247	0.500913	0.284434	0.382301
HC_PBMC_03_0080	Normal_blood	0.553427	0.575527	0.450131	0.510804	0.457531	0.476995	0.484571	0.288177	0.798883	0.611999	0.543356	0.276279	0.468677
HC_PBMC_03_0081	Normal_blood	0.592759	0.637588	0.469978	0.56706	0.55068	0.577425	0.577887	0.383182	0.576132	0.575548	0.392383	0.276185	0.374737
HC_PBMC_03_0082	Normal_blood	0.54356	0.647052	0.407036	0.527063	0.493517	0.607489	0.647714	0.382941	0.728551	0.584128	0.494311	0.319897	0.421426
HC_PBMC_03_0083	Normal_blood	0.541671	0.636277	0.453499	0.506222	0.569441	0.545415	0.516867	0.35198	0.693117	0.543349	0.4916	0.272551	0.409085
HC_PBMC_03_0084	Normal_blood	0.673098	0.635492	0.495555	0.658982	0.549572	0.547478	0.515004	0.425484	0.556265	0.509822	0.41394	0.290258	0.328941
HC_PBMC_03_0085	Normal_blood	0.476537	0.471597	0.421237	0.436468	0.354739	0.361656	0.372121	0.311957	0.807095	0.707592	0.525344	0.302224	0.523148
HC_PBMC_03_0087	Normal_blood	0.50826	0.714306	0.44283	0.49323	0.558657	0.691561	0.647365	0.353143	0.678379	0.600605	0.471996	0.341844	0.381144
HC_PBMC_03_0088	Normal_blood	0.412159	0.62746	0.369257	0.399782	0.48113	0.584935	0.580486	0.45564	0.731735	0.616095	0.493593	0.284465	0.388817
HC_PBMC_03_0089	Normal_blood	0.593076	0.697753	0.473396	0.549815	0.607422	0.665675	0.616457	0.354535	0.574768	0.620455	0.431051	0.295255	0.321572
HC_PBMC_03_0090	Normal_blood	0.482649	0.661529	0.461624	0.456406	0.571946	0.6276	0.640668	0.325569	0.758166	0.65558	0.531321	0.307784	0.455562
HC_PBMC_03_0091	Normal_blood	0.634752	0.731908	0.545982	0.589566	0.643911	0.681346	0.619117	0.256867	0.630838	0.522074	0.398415	0.242609	0.371988
HC_PBMC_03_0092	Normal_blood	0.67625	0.703087	0.525137	0.646485	0.63092	0.627422	0.625439	0.33257	0.509619	0.36915	0.323628	0.290825	0.308416
HC_PBMC_03_0093	Normal_blood	0.514762	0.692965	0.453759	0.477989	0.578034	0.648268	0.641255	0.474696	0.657383	0.565768	0.425604	0.311737	0.385978
HC_PBMC_03_0094	Normal_blood	0.582519	0.590104	0.459709	0.552875	0.509134	0.510188	0.52979	0.594474	0.543308	0.563231	0.415779	0.33475	0.331041
HC_PBMC_03_0095	Normal_blood	0.431575	0.60562	0.409665	0.401959	0.433995	0.569429	0.600066	0.428126	0.735585	0.736201	0.507631	0.32875	0.441205
HC_PBMC_03_0096	Normal_blood	0.389329	0.486708	0.329529	0.368442	0.321751	0.42555	0.506282	0.403293	0.810935	0.718945	0.573972	0.32193	0.501991
HC_PBMC_03_0098	Normal_blood	0.633756	0.674742	0.469413	0.607514	0.557082	0.609786	0.590182	0.372484	0.666058	0.577605	0.488475	0.348418	0.376675
HC_PBMC_03_0099	Normal_blood	0.510256	0.649911	0.397076	0.528283	0.502366	0.598481	0.612535	0.37928	0.67263	0.652899	0.48235	0.324603	0.388225
HC_PBMC_03_0100	Normal_blood	0.584118	0.697292	0.458518	0.561667	0.563533	0.671357	0.629601	0.310885	0.663283	0.559267	0.437828	0.286554	0.384771
HC_PBMC_03_0101	Normal_blood	0.479009	0.582944	0.381385	0.456406	0.453288	0.503743	0.469416	0.433071	0.554397	0.574831	0.456851	0.253291	0.299634
HC_PBMC_03_0102	Normal_blood	0.520045	0.582625	0.410603	0.52096	0.455469	0.51611	0.539875	0.544948	0.687849	0.5203	0.472886	0.341003	0.43779
HC_PBMC_03_0103	Normal_blood	0.291723	0.462624	0.283442	0.284411	0.305687	0.394564	0.457148	0.412193	0.816194	0.700588	0.58818	0.296814	0.480614
HC_PBMC_03_0104	Normal_blood	0.390483	0.571222	0.347435	0.377793	0.424117	0.542521	0.538747	0.414302	0.721491	0.595139	0.51473	0.282785	0.423825
HC_PBMC_03_0105	Normal_blood	0.429947	0.677287	0.394298	0.392843	0.55544	0.637167	0.56576	0.313973	0.737718	0.614105	0.489071	0.25625	0.413317
HC_PBMC_03_0106	Normal_blood	0.596511	0.629631	0.472669	0.566547	0.569832	0.544671	0.53839	0.49228	0.571196	0.563701	0.403743	0.26177	0.336829
HC_PBMC_03_0107	Normal_blood	0.644759	0.697115	0.526838	0.603976	0.626311	0.623527	0.582705	0.432274	0.569227	0.432013	0.396768	0.299042	0.338036
HC_PBMC_03_0108	Normal_blood	0.469392	0.618355	0.39305	0.448519	0.446193	0.582834	0.550955	0.324215	0.821864	0.705917	0.567483	0.266724	0.49264
HC_PBMC_03_0109	Normal_blood	0.651515	0.728911	0.515417	0.600204	0.633849	0.660881	0.58597	0.336408	0.624512	0.49015	0.389085	0.226002	0.392492
HC_PBMC_03_0110	Normal_blood	0.596588	0.579105	0.444339	0.555292	0.480568	0.478597	0.469307	0.370742	0.692404	0.628693	0.518849	0.285145	0.385304
HC_PBMC_03_0111	Normal_blood	0.598746	0.56897	0.460727	0.565074	0.517327	0.470785	0.432825	0.326503	0.739807	0.634147	0.492568	0.22363	0.435983
HC_PBMC_03_0112	Normal_blood	0.557364	0.555471	0.442984	0.526565	0.49288	0.462088	0.447843	0.306711	0.767724	0.603388	0.529324	0.253165	0.484071
HC_PBMC_03_0113	Normal_blood	0.609276	0.687797	0.496406	0.563005	0.620401	0.597569	0.529482	0.450292	0.550498	0.459757	0.371732	0.267717	0.356405

## Sheet: S3b
Supplementary Table 3b. Comparison of estimated cell type abundance between 108 PitNET PBMCs and 175 normal PBMCs.
CellType	Enrichment score [mean(Tumor PBMC) - mean(Normal PBMC)]	P.wilcox	Padj	logFDR	Type
Monocyte_CD14	-0.0800315	2.16177e-10	1.72942e-09	8.7621	down in tumor PBMCs
Neutrophil	-0.0536065	5.86994e-10	3.13064e-09	8.50437	down in tumor PBMCs
cDC	-0.0453819	2.03195e-08	8.12778e-08	7.09003	down in tumor PBMCs
CD4T_Tem	0.0424197	1.45721e-07	4.66306e-07	6.33133	up in tumor PBMCs
CD8T_Tm	0.0365551	1.78435e-07	4.75827e-07	6.32255	up in tumor PBMCs
Monocyte_CD16	-0.0441347	1.12089e-06	2.56203e-06	5.59142	down in tumor PBMCs
B_cell	0.0308288	0.000222141	0.000444023	3.35259	up in tumor PBMCs
pDC	-0.0145133	0.000367586	0.000588137	3.23052	down in tumor PBMCs
CD4T_Treg	0.0191175	0.000773894	0.00112566	2.94859	up in tumor PBMCs
CD8T_Tem	0.0328542	0.00260737	0.0034765	2.45886	up in tumor PBMCs
NKcell	0.0282245	0.0121861	0.0149982	1.82396	up in tumor PBMCs
CD4T_naive	0.00840147	0.642461	0.734241	0.134161	not significant
CD8T_naive	0.00560935	0.878194	0.878194	0.0564093	not significant
