# Supplementary material for: Multidimensional tumor-blood profiling uncovers systemic lymphocyte-monocyte imbalance in pituitary neuroendocrine tumors
Source: Signal Transduct Target Ther. 2025 Nov 18;10:377. doi: 10.1038/s41392-025-02489-0 (PMC12627556; doi:10.1038/s41392-025-02489-0)
Supplement: Supplementary file 5 — Supplementary Table 4 [file 41392_2025_2489_MOESM5_ESM.xlsx]

## Sheet: S4
Supplementary Table 4. Blood routine examination of fresh blood samples from 200 PitNET patients and 200 age- and gender-matched healthy controls. Related to Figure 2.
SampleID	Disease	Lymphocyte count (x10^9/L)	Lymphocyte percentage (%)	Monocyte count (x10^9/L)	Monocyte percentage (%)	Lymphocyte / Monocyte ratio	Neutrophil count (x10^9/L)	Neutrophil percentage (%)
PitNET_BRE_0001	PitNETs	1.73	32.5	0.36	6.8	4.77941	3.11	58.2
PitNET_BRE_0002	PitNETs	2.09	38.6	0.35	6.5	5.93846	2.89	53.4
PitNET_BRE_0003	PitNETs	1.62	37.7	0.35	8.1	4.65432	2.27	52.8
PitNET_BRE_0004	PitNETs	2.6	46.3	0.41	7.3	6.34247	2.47	43.9
PitNET_BRE_0005	PitNETs	1.2	23.2	0.46	8.9	2.60674	3.46	66.9
PitNET_BRE_0006	PitNETs	2.45	46.8	0.28	5.4	8.66667	2.42	46
PitNET_BRE_0007	PitNETs	3.93	42.8	0.54	5.9	7.25424	4.51	49
PitNET_BRE_0008	PitNETs	1.64	37.1	0.4	9	4.12222	2.18	49.4
PitNET_BRE_0009	PitNETs	1.97	30.5	0.39	6	5.08333	3.88	60.1
PitNET_BRE_0010	PitNETs	2.34	35.9	0.33	5.1	7.03922	3.53	54.3
PitNET_BRE_0011	PitNETs	2.99	37.8	0.73	9.2	4.1087	4.06	51.5
PitNET_BRE_0012	PitNETs	0.9	19.6	0.35	7.6	2.57895	3.26	70.8
PitNET_BRE_0013	PitNETs	2.32	35	0.32	4.8	7.29167	3.92	59.1
PitNET_BRE_0014	PitNETs	2.12	56.4	0.3	8.1	6.96296	1.22	32.6
PitNET_BRE_0015	PitNETs	1.23	27.3	0.3	6.7	4.07463	2.83	63.1
PitNET_BRE_0016	PitNETs	1.57	41.9	0.27	7.2	5.81944	1.8	47.9
PitNET_BRE_0017	PitNETs	1.69	33.4	0.27	5.2	6.42308	2.96	58.4
PitNET_BRE_0018	PitNETs	1.59	30.1	0.3	5.7	5.2807	3.33	62.9
PitNET_BRE_0019	PitNETs	1.03	27.1	0.27	7.1	3.8169	2.41	63.4
PitNET_BRE_0020	PitNETs	1.3	32.4	0.5	11.2	2.89286	2.2	54.4
PitNET_BRE_0021	PitNETs	1.36	34	0.37	9.3	3.65591	2.16	53.9
PitNET_BRE_0022	PitNETs	1.12	23.5	0.34	7.1	3.30986	2.92	61.2
PitNET_BRE_0023	PitNETs	2.08	39.9	0.3	5.8	6.87931	2.7	52.1
PitNET_BRE_0024	PitNETs	2.5	28	0.61	6.8	4.11765	5.46	61.3
PitNET_BRE_0025	PitNETs	2.04	45.7	0.3	6.7	6.8209	1.98	44.5
PitNET_BRE_0026	PitNETs	1.25	13.8	0.61	6.7	2.0597	7.13	78.3
PitNET_BRE_0027	PitNETs	1.91	30.1	0.33	5.3	5.67925	3.99	62.7
PitNET_BRE_0028	PitNETs	1.13	29.5	0.32	8.4	3.5119	2.25	58.7
PitNET_BRE_0029	PitNETs	1.89	30.2	0.38	6.1	4.95082	3.9	62.2
PitNET_BRE_0030	PitNETs	1.64	32	0.38	7.4	4.32432	3.06	59.6
PitNET_BRE_0031	PitNETs	1.6	32.3	0.32	6.5	4.96923	2.98	60
PitNET_BRE_0032	PitNETs	1.84	35.5	0.32	6.2	5.72581	2.98	57.3
PitNET_BRE_0033	PitNETs	1.27	26.9	0.24	5.1	5.27451	3.07	65.1
PitNET_BRE_0034	PitNETs	2.62	49.9	0.25	4.8	10.3958	2.21	42
PitNET_BRE_0035	PitNETs	2.31	40	0.43	7.4	5.40541	2.49	43.1
PitNET_BRE_0036	PitNETs	1.67	37.1	0.34	7.6	4.88158	2.4	53.3
PitNET_BRE_0037	PitNETs	1.61	39	0.28	6.8	5.73529	2.1	50.8
PitNET_BRE_0038	PitNETs	1.95	34.9	0.51	9.1	3.83516	3.01	53.9
PitNET_BRE_0039	PitNETs	2.06	28.6	0.4	5.6	5.10714	4.59	63.7
PitNET_BRE_0040	PitNETs	2.39	47.6	0.3	6	7.93333	2.19	43.6
PitNET_BRE_0041	PitNETs	1.97	31.6	0.5	8	3.95	3.39	54.4
PitNET_BRE_0042	PitNETs	1.38	23.8	0.45	7.8	3.05128	3.88	67.1
PitNET_BRE_0043	PitNETs	1.83	29.7	0.4	6.5	4.56923	3.9	63.3
PitNET_BRE_0044	PitNETs	2	39.5	0.36	7.1	5.56338	2.35	46.5
PitNET_BRE_0045	PitNETs	0.5	14.7	0.41	12	1.225	2.47	71.9
PitNET_BRE_0046	PitNETs	1.59	39.7	0.44	10.9	3.6422	1.82	45.4
PitNET_BRE_0047	PitNETs	2.28	41.5	0.51	9.3	4.46237	2.57	46.7
PitNET_BRE_0048	PitNETs	1.29	26.3	0.26	5.3	4.96226	3.03	61.7
PitNET_BRE_0049	PitNETs	1.03	10.6	0.43	4.4	2.40909	8.23	84.6
PitNET_BRE_0050	PitNETs	2.23	38.3	0.48	8.2	4.67073	2.81	48.2
PitNET_BRE_0051	PitNETs	1.89	40.2	0.25	5.3	7.58491	2.33	49.6
PitNET_BRE_0052	PitNETs	0.8	17.5	0.31	6.8	2.57353	3.37	74
PitNET_BRE_0053	PitNETs	1.72	25.3	0.43	6.3	4.01587	4.61	67.8
PitNET_BRE_0054	PitNETs	1.19	25.2	0.38	8	3.15	3.07	64.9
PitNET_BRE_0055	PitNETs	1.1	42.3	0.21	8.1	5.22222	1.24	47.6
PitNET_BRE_0056	PitNETs	0.87	16.5	0.43	8.1	2.03704	3.85	72.9
PitNET_BRE_0057	PitNETs	2.13	29.2	0.56	7.7	3.79221	4.47	61.3
PitNET_BRE_0058	PitNETs	1.63	39.1	0.23	5.5	7.10909	2.12	50.9
PitNET_BRE_0059	PitNETs	0.93	9.1	0.45	4.4	2.06818	8.84	86.4
PitNET_BRE_0060	PitNETs	1	35.1	0.11	3.7	9.48649	1.68	58.8
PitNET_BRE_0061	PitNETs	1.63	34.5	0.32	6.8	5.07353	2.69	57
PitNET_BRE_0062	PitNETs	2.78	48.5	0.43	7.5	6.46667	2.24	39.1
PitNET_BRE_0063	PitNETs	0.99	19.3	0.23	4.4	4.38636	3.85	74.7
PitNET_BRE_0064	PitNETs	2.05	42	0.42	8.6	4.88372	2.35	48.2
PitNET_BRE_0065	PitNETs	1.43	22.6	0.49	7.8	2.89744	4.24	67
PitNET_BRE_0066	PitNETs	2.56	42.7	0.37	6.1	7	2.94	49
PitNET_BRE_0067	PitNETs	2.98	43.1	0.53	7.7	5.5974	3.32	48
PitNET_BRE_0068	PitNETs	1.67	32.3	0.38	7.3	4.42466	2.92	56.5
PitNET_BRE_0069	PitNETs	2.64	36.1	0.84	11.5	3.13913	3.35	45.7
PitNET_BRE_0070	PitNETs	1.64	35.4	0.18	3.8	9.31579	2.75	59.5
PitNET_BRE_0071	PitNETs	1.4	26.1	0.24	4.5	5.8	3.59	67
PitNET_BRE_0072	PitNETs	1.69	29.5	0.34	5.9	5	3.29	57.6
PitNET_BRE_0073	PitNETs	2.85	47.7	0.5	8.4	5.67857	2.49	41.8
PitNET_BRE_0074	PitNETs	1.02	13.7	0.63	8.5	1.61176	5.79	77.8
PitNET_BRE_0075	PitNETs	1.8	26.4	0.72	10.5	2.51429	4.2	61.5
PitNET_BRE_0076	PitNETs	2.11	37.1	0.37	6.5	5.70769	3.08	54.2
PitNET_BRE_0077	PitNETs	1.16	26.9	0.23	5.3	5.07547	2.89	66.9
PitNET_BRE_0078	PitNETs	2	37.6	0.28	5.3	7.09434	2.94	55.2
PitNET_BRE_0079	PitNETs	1.2	27.8	0.2	4.6	6.04348	2.84	66
PitNET_BRE_0080	PitNETs	1.02	11.5	0.48	5.4	2.12963	7.32	82.4
PitNET_BRE_0081	PitNETs	2.2	43.8	0.3	5.2	8.42308	2.5	50.4
PitNET_BRE_0082	PitNETs	1.79	34.6	0.47	9.1	3.8022	2.85	54.9
PitNET_BRE_0083	PitNETs	1.19	17.6	0.57	8.4	2.09524	4.94	73.2
PitNET_BRE_0084	PitNETs	2.5	42.4	0.39	6.6	6.42424	2.84	48.1
PitNET_BRE_0085	PitNETs	1.94	47.8	0.22	5.4	8.85185	1.85	45.6
PitNET_BRE_0086	PitNETs	2.96	47.4	0.48	7.7	6.15584	2.61	41.7
PitNET_BRE_0087	PitNETs	2.35	38.7	0.38	6.3	6.14286	3.27	53.7
PitNET_BRE_0088	PitNETs	2.3	43.6	0.34	6.5	6.70769	2.52	47.8
PitNET_BRE_0089	PitNETs	1.7	34.2	0.18	3.7	9.24324	2.57	51.4
PitNET_BRE_0090	PitNETs	1.07	15.2	0.41	5.8	2.62069	5.48	77.4
PitNET_BRE_0091	PitNETs	1.93	28.7	0.52	7.7	3.72727	4.11	61.2
PitNET_BRE_0092	PitNETs	1.59	31	0.4	7.8	3.97436	2.95	57.5
PitNET_BRE_0093	PitNETs	2.05	36.1	0.35	6.2	5.82258	3.2	56.3
PitNET_BRE_0094	PitNETs	2.14	24.7	0.46	5.3	4.66038	5.96	68.9
PitNET_BRE_0095	PitNETs	1.8	29.5	0.39	6.4	4.60938	3.75	61.5
PitNET_BRE_0096	PitNETs	2.74	60	0.45	9.8	6.12245	1.16	25.4
PitNET_BRE_0097	PitNETs	1.75	16.9	0.63	6.1	2.77049	7.86	75.8
PitNET_BRE_0098	PitNETs	2	34	0.5	8.7	3.90805	3.2	54.5
PitNET_BRE_0099	PitNETs	1.62	39.1	0.24	5.7	6.85965	2.12	51.1
PitNET_BRE_0100	PitNETs	2.02	35.9	0.35	6.2	5.79032	2.85	50.8
PitNET_BRE_0101	PitNETs	1.51	25.1	0.35	5.8	4.32759	4.14	68.7
PitNET_BRE_0102	PitNETs	2.37	35.2	0.58	8.6	4.09302	3.64	54
PitNET_BRE_0103	PitNETs	1.97	30.2	0.45	6.9	4.37681	4.01	61.6
PitNET_BRE_0104	PitNETs	2.24	44.9	0.26	5.3	8.4717	2.19	44.2
PitNET_BRE_0105	PitNETs	1.56	40	0.16	4.1	9.7561	2.15	55.1
PitNET_BRE_0106	PitNETs	2.44	47.2	0.39	7.5	6.29333	2.08	40.2
PitNET_BRE_0107	PitNETs	1.73	30.6	0.47	8.3	3.68675	3.1	54.8
PitNET_BRE_0108	PitNETs	1.69	50.8	0.19	5.6	9.07143	1.35	40.4
PitNET_BRE_0109	PitNETs	1.49	36.8	0.37	9.1	4.04396	2.09	51.6
PitNET_BRE_0110	PitNETs	1.45	29.5	0.22	4.5	6.55556	3.03	61.5
PitNET_BRE_0111	PitNETs	3.18	38.8	0.43	5.2	7.46154	4.39	53.5
PitNET_BRE_0112	PitNETs	2.92	26.5	0.93	8.4	3.15476	6.49	59.1
PitNET_BRE_0113	PitNETs	2	31.1	0.5	7.2	4.31944	3.8	58.8
PitNET_BRE_0114	PitNETs	1.76	29.7	0.54	9.1	3.26374	3.42	57.8
PitNET_BRE_0115	PitNETs	1.88	25	0.36	4.8	5.20833	4.9	65.2
PitNET_BRE_0116	PitNETs	2.96	39.1	0.63	8.3	4.71084	3.87	51.1
PitNET_BRE_0117	PitNETs	2.54	29.5	0.48	5.6	5.26786	5.28	61.4
PitNET_BRE_0118	PitNETs	1.93	34.8	0.38	6.8	5.11765	3.02	54.5
PitNET_BRE_0119	PitNETs	1.46	44.9	0.31	9.5	4.72632	1.38	42.5
PitNET_BRE_0120	PitNETs	2.5	31.6	0.6	7.1	4.4507	4.6	58.3
PitNET_BRE_0121	PitNETs	1.65	27.9	0.47	7.9	3.53165	3.71	62.7
PitNET_BRE_0122	PitNETs	1.48	17.3	0.47	5.5	3.14545	6.52	76.1
PitNET_BRE_0123	PitNETs	1.82	26.4	0.39	5.7	4.63158	4.57	66.2
PitNET_BRE_0124	PitNETs	1.56	19.7	0.35	4.4	4.47727	5.94	75
PitNET_BRE_0125	PitNETs	4	49.1	0.7	8.4	5.84524	3.2	39.4
PitNET_BRE_0126	PitNETs	1.92	28.7	0.51	7.6	3.77632	4.17	62.5
PitNET_BRE_0127	PitNETs	1.9	29.1	0.4	6.7	4.34328	4.1	62.6
PitNET_BRE_0128	PitNETs	0.5	12.6	0.6	15.4	0.818182	2.6	70.7
PitNET_BRE_0129	PitNETs	3.19	25.9	0.69	5.6	4.625	7.92	64.2
PitNET_BRE_0130	PitNETs	2.2	37.3	0.2	3.4	10.9706	3.42	57.9
PitNET_BRE_0131	PitNETs	2.64	23.6	0.48	4.3	5.48837	8.04	71.9
PitNET_BRE_0132	PitNETs	1.03	22.2	0.33	7.2	3.08333	3.24	69.6
PitNET_BRE_0133	PitNETs	1.46	41.8	0.24	6.9	6.05797	1.72	49.3
PitNET_BRE_0134	PitNETs	2.82	60	0.28	5.9	10.1695	1.52	32.2
PitNET_BRE_0135	PitNETs	2.65	43.1	0.5	8.1	5.32099	2.46	40
PitNET_BRE_0136	PitNETs	1.3	28.4	0.3	7.3	3.89041	2.7	60.9
PitNET_BRE_0137	PitNETs	1.34	17.4	0.35	4.5	3.86667	5.95	77.3
PitNET_BRE_0138	PitNETs	1.95	37.9	0.3	5.8	6.53448	2.78	54.1
PitNET_BRE_0139	PitNETs	1.3	26.2	0.4	7.9	3.31646	3.1	64.5
PitNET_BRE_0140	PitNETs	2.1	38.4	0.4	7	5.48571	2.9	52.7
PitNET_BRE_0141	PitNETs	1.5	39.8	0.3	7.6	5.23684	1.9	48.4
PitNET_BRE_0142	PitNETs	1.9	42	0.3	6.5	6.46154	2.3	49.9
PitNET_BRE_0143	PitNETs	4.87	46	0.7	6.6	6.9697	4.86	46
PitNET_BRE_0144	PitNETs	2.9	42.8	0.6	8.4	5.09524	3.1	46.2
PitNET_BRE_0145	PitNETs	1.79	18.7	1.05	11	1.7	6.54	68.2
PitNET_BRE_0146	PitNETs	2.91	37.4	0.42	5.4	6.92593	4.27	54.9
PitNET_BRE_0147	PitNETs	2.97	42.7	0.5	7.2	5.93056	3.43	49.4
PitNET_BRE_0148	PitNETs	2.02	23.5	0.39	4.5	5.22222	5.95	69.3
PitNET_BRE_0149	PitNETs	1.24	32.1	0.25	6.5	4.93846	2.22	57.5
PitNET_BRE_0150	PitNETs	1.3	30.4	0.3	7.1	4.28169	2.6	59.7
PitNET_BRE_0151	PitNETs	2.38	36.4	0.55	8.4	4.33333	3.48	53.2
PitNET_BRE_0152	PitNETs	1.97	31.2	0.28	4.5	6.93333	3.85	60.7
PitNET_BRE_0153	PitNETs	1.4	24.6	0.5	8.5	2.89412	3.7	63
PitNET_BRE_0154	PitNETs	1.55	31	0.27	5.4	5.74074	3.12	62.6
PitNET_BRE_0155	PitNETs	2	34.6	0.22	3.8	9.10526	3.48	60.2
PitNET_BRE_0156	PitNETs	1.55	17.2	0.6	6.6	2.60606	6.78	75
PitNET_BRE_0157	PitNETs	2.48	52.9	0.32	6.8	7.77941	1.67	35.6
PitNET_BRE_0158	PitNETs	3.4	34.7	0.6	5.9	5.88136	5.5	56.5
PitNET_BRE_0159	PitNETs	1.99	35.7	0.31	5.6	6.375	3.16	56.7
PitNET_BRE_0160	PitNETs	2.12	35	0.53	8.8	3.97727	3.25	53.7
PitNET_BRE_0161	PitNETs	1.3	23.4	0.3	5.3	4.41509	3.8	70
PitNET_BRE_0162	PitNETs	2.54	45.8	0.38	6.9	6.63768	2.47	44.7
PitNET_BRE_0163	PitNETs	2.13	32.9	0.49	7.5	4.38667	3.72	57.4
PitNET_BRE_0164	PitNETs	2.59	44.7	0.4	6.9	6.47826	2.53	43.7
PitNET_BRE_0165	PitNETs	2.36	26.1	0.65	7.2	3.625	5.85	64.8
PitNET_BRE_0166	PitNETs	1.66	21.4	0.46	5.9	3.62712	5.6	72.1
PitNET_BRE_0167	PitNETs	1.61	36.9	0.29	6.7	5.50746	2.34	53.6
PitNET_BRE_0168	PitNETs	2.3	30.3	0.34	4.5	6.73333	4.7	62.1
PitNET_BRE_0169	PitNETs	1.9	35.4	0.35	6.4	5.53125	2.98	55.1
PitNET_BRE_0170	PitNETs	2.54	36.3	0.34	4.9	7.40816	4.06	58
PitNET_BRE_0171	PitNETs	2.8	40.4	0.6	8.9	4.53933	3.3	47.9
PitNET_BRE_0172	PitNETs	1.83	51.1	0.24	6.8	7.51471	1.31	36.4
PitNET_BRE_0173	PitNETs	1.29	23.1	0.26	4.7	4.91489	3.79	67.9
PitNET_BRE_0174	PitNETs	2.37	35.1	0.34	5	7.02	3.88	57.4
PitNET_BRE_0175	PitNETs	2.3	29.7	0.7	8.7	3.41379	4.6	59.3
PitNET_BRE_0176	PitNETs	2.54	48.3	0.21	4	12.075	2.42	46.2
PitNET_BRE_0177	PitNETs	2.77	34.7	0.54	6.8	5.10294	4.58	57.3
PitNET_BRE_0178	PitNETs	1.44	33.7	0.22	5.2	6.48077	2.54	59.5
PitNET_BRE_0179	PitNETs	2.27	52.5	0.29	6.7	7.83582	1.67	38.7
PitNET_BRE_0180	PitNETs	1.5	25.9	0.4	6.1	4.2459	3.9	66.4
PitNET_BRE_0181	PitNETs	2.43	44	0.36	6.5	6.76923	2.56	46.3
PitNET_BRE_0182	PitNETs	1.45	37.1	0.3	7.7	4.81818	2.1	53.6
PitNET_BRE_0183	PitNETs	2.19	31	0.35	4.9	6.32653	4.4	62.3
PitNET_BRE_0184	PitNETs	2.59	32.9	0.33	4.2	7.83333	4.74	60.1
PitNET_BRE_0185	PitNETs	2.9	42.1	0.4	5.7	7.38596	3.4	50
PitNET_BRE_0186	PitNETs	2.53	38.1	0.43	6.4	5.95312	3.58	53.8
PitNET_BRE_0187	PitNETs	1.1	13.3	0.7	7.8	1.70513	6.5	77.7
PitNET_BRE_0188	PitNETs	1.62	11	1.05	7.2	1.52778	11.99	81.7
PitNET_BRE_0189	PitNETs	1.7	16.1	0.3	2.9	5.55172	8.5	78.4
PitNET_BRE_0190	PitNETs	1.9	31	0.7	11.6	2.67241	3.2	53.1
PitNET_BRE_0191	PitNETs	1.4	20.9	0.3	4.1	5.09756	5.1	74.5
PitNET_BRE_0192	PitNETs	1.9	28.1	0.5	7.8	3.60256	4.1	60.3
PitNET_BRE_0193	PitNETs	0.76	13.3	0.37	6.4	2.07812	4.47	77.8
PitNET_BRE_0194	PitNETs	1.91	35.9	0.25	4.7	7.6383	3.01	56.6
PitNET_BRE_0195	PitNETs	1.85	26.1	0.53	7.5	3.48	4.54	63.9
PitNET_BRE_0196	PitNETs	1.09	23	0.31	6.6	3.48485	3.22	68.1
PitNET_BRE_0197	PitNETs	1.64	32.9	0.29	5.8	5.67241	2.94	58.8
PitNET_BRE_0198	PitNETs	1.93	31	0.47	7.5	4.13333	3.38	54.3
PitNET_BRE_0199	PitNETs	1.91	17	1.09	9.7	1.75258	8.2	73.2
PitNET_BRE_0200	PitNETs	1.01	37	0.2	7.3	5.06849	1.32	48.4
Normal_BRE_0001	Normal	3.21	38.5	0.59	7.1	5.42254	4.25	50.9
Normal_BRE_0002	Normal	2.82	37.9	0.52	7	5.41429	3.93	52.7
Normal_BRE_0003	Normal	2.78	23.8	0.75	6.4	3.71875	7.47	64.1
Normal_BRE_0004	Normal	2.75	29	0.53	5.6	5.17857	5.86	61.9
Normal_BRE_0005	Normal	2.68	40	0.45	6.7	5.97015	3.29	49
Normal_BRE_0006	Normal	2.6	33.8	0.5	7	4.82857	4.3	56.9
Normal_BRE_0007	Normal	2.6	33.7	0.5	6.4	5.26562	4.3	56
Normal_BRE_0008	Normal	2.6	37.7	0.5	8.1	4.65432	3.5	51.4
Normal_BRE_0009	Normal	2.6	37.5	0.5	6.7	5.59701	3.6	52.2
Normal_BRE_0010	Normal	2.59	26	0.64	6.4	4.0625	6.67	67
Normal_BRE_0011	Normal	2.48	38.4	0.41	6.4	6	3.44	53.3
Normal_BRE_0012	Normal	2.46	39.5	0.36	5.7	6.92982	3.3	52.7
Normal_BRE_0013	Normal	2.44	33.3	0.44	6	5.55	4.3	58.7
Normal_BRE_0014	Normal	2.41	34.6	0.37	5.3	6.5283	3.93	56.3
Normal_BRE_0015	Normal	2.4	38.3	0.5	7.9	4.8481	3.2	51.6
Normal_BRE_0016	Normal	2.4	31.7	0.5	6.1	5.19672	4.6	60.3
Normal_BRE_0017	Normal	2.4	36	0.33	5	7.2	3.81	57.1
Normal_BRE_0018	Normal	2.4	27.9	0.5	5.7	4.89474	5.5	63
Normal_BRE_0019	Normal	2.38	33	0.5	6.9	4.78261	4.18	57.8
Normal_BRE_0020	Normal	2.37	36.4	0.37	5.6	6.5	3.42	52.5
Normal_BRE_0021	Normal	2.34	43.3	0.56	10.4	4.16346	2.4	44.2
Normal_BRE_0022	Normal	2.32	32.1	0.38	5.2	6.17308	4.39	60.7
Normal_BRE_0023	Normal	2.3	25.6	0.6	6.3	4.06349	5.6	63.2
Normal_BRE_0024	Normal	2.3	39.2	0.4	6.2	6.32258	3	51.4
Normal_BRE_0025	Normal	2.27	37.8	0.48	8	4.725	3.09	51.5
Normal_BRE_0026	Normal	2.24	32.5	0.48	7	4.64286	4.03	58.5
Normal_BRE_0027	Normal	2.21	39.6	0.44	7.8	5.07692	2.68	47.8
Normal_BRE_0028	Normal	2.21	32.4	0.46	6.7	4.83582	3.83	56
Normal_BRE_0029	Normal	2.21	30.6	0.45	6.2	4.93548	4.46	61.8
Normal_BRE_0030	Normal	2.2	34	0.4	6.3	5.39683	3.8	58.2
Normal_BRE_0031	Normal	2.2	36.4	0.5	7.6	4.78947	3.1	52.7
Normal_BRE_0032	Normal	2.2	35.2	0.64	10.2	3.45098	2.88	46.1
Normal_BRE_0033	Normal	2.2	30.9	0.4	5.6	5.51786	4.5	62
Normal_BRE_0034	Normal	2.18	36.3	0.6	10	3.63	3.04	50.6
Normal_BRE_0035	Normal	2.18	31.3	0.49	7	4.47143	4.02	57.7
Normal_BRE_0036	Normal	2.15	26.3	0.47	5.7	4.61404	5.19	63.7
Normal_BRE_0037	Normal	2.13	25.5	0.58	6.9	3.69565	4.93	59
Normal_BRE_0038	Normal	2.12	36.2	0.35	6	6.03333	3.17	54.2
Normal_BRE_0039	Normal	2.1	37.2	0.3	6.2	6	3.1	55.5
Normal_BRE_0040	Normal	2.1	17	1.1	9.2	1.84783	8.3	67.3
Normal_BRE_0041	Normal	2.1	31.8	0.6	8.6	3.69767	3.5	52.2
Normal_BRE_0042	Normal	2.1	29.5	0.5	7.6	3.88158	4.3	60.8
Normal_BRE_0043	Normal	2.06	28.7	0.57	7.9	3.63291	4.44	62
Normal_BRE_0044	Normal	2.06	29.3	0.43	6.1	4.80328	3.95	56.1
Normal_BRE_0045	Normal	2.06	27.8	0.38	5.1	5.45098	4.79	64.9
Normal_BRE_0046	Normal	2.05	32.4	0.4	6.3	5.14286	3.74	59
Normal_BRE_0047	Normal	2.04	39.4	0.34	6.6	5.9697	2.68	51.6
Normal_BRE_0048	Normal	2.03	31.9	0.27	4.3	7.4186	3.99	62.5
Normal_BRE_0049	Normal	2.02	37.3	0.27	5	7.46	3.05	56.2
Normal_BRE_0050	Normal	2.02	27.8	0.46	6.3	4.4127	4.72	64.8
Normal_BRE_0051	Normal	2.01	31.9	0.36	5.7	5.59649	3.84	61.1
Normal_BRE_0052	Normal	2	31.8	0.4	5.6	5.67857	3.3	52
Normal_BRE_0053	Normal	2	26.6	0.7	8.9	2.98876	4.5	61.4
Normal_BRE_0054	Normal	1.99	37.1	0.25	4.7	7.89362	3.01	56.1
Normal_BRE_0055	Normal	1.99	36.1	0.31	5.6	6.44643	3.1	56.3
Normal_BRE_0056	Normal	1.96	30	0.44	6.7	4.47761	4	61.2
Normal_BRE_0057	Normal	1.95	47.3	0.34	8.4	5.63095	1.75	42.7
Normal_BRE_0058	Normal	1.95	30.5	0.36	5.7	5.35088	3.99	62.5
Normal_BRE_0059	Normal	1.95	34.3	0.56	9.8	3.5	3.15	55.1
Normal_BRE_0060	Normal	1.94	33	0.32	5.5	6	3.52	59.7
Normal_BRE_0061	Normal	1.94	24.5	0.4	5	4.9	5.5	69.4
Normal_BRE_0062	Normal	1.93	38.9	0.32	6.5	5.98462	2.52	50.8
Normal_BRE_0063	Normal	1.91	34.3	0.44	7.9	4.34177	3.13	56.2
Normal_BRE_0064	Normal	1.91	33.8	0.38	6.7	5.04478	3.19	56.5
Normal_BRE_0065	Normal	1.91	22.8	0.6	7.2	3.16667	5.52	65.9
Normal_BRE_0066	Normal	1.9	35.5	0.4	7.1	5	3.1	55.9
Normal_BRE_0067	Normal	1.9	33.9	0.5	8.4	4.03571	3.1	56.6
Normal_BRE_0068	Normal	1.9	36.8	0.3	6.6	5.57576	2.6	49.3
Normal_BRE_0069	Normal	1.88	33.6	0.36	6.4	5.25	3.29	58.8
Normal_BRE_0070	Normal	1.88	24.5	0.72	9.4	2.60638	4.98	64.8
Normal_BRE_0071	Normal	1.88	35.8	0.31	5.8	6.17241	2.9	54.9
Normal_BRE_0072	Normal	1.87	20.8	0.46	5.1	4.07843	6.49	72.4
Normal_BRE_0073	Normal	1.87	25.6	0.37	5.1	5.01961	4.96	67.7
Normal_BRE_0074	Normal	1.86	24	0.43	5.6	4.28571	5.22	67.4
Normal_BRE_0075	Normal	1.86	27.5	0.46	6.8	4.04412	3.99	59.1
Normal_BRE_0076	Normal	1.86	34.8	0.38	7	4.97143	3.02	56.2
Normal_BRE_0077	Normal	1.85	30.6	0.4	6.6	4.63636	3.78	62.4
Normal_BRE_0078	Normal	1.85	32.2	0.33	5.8	5.55172	3.32	57.9
Normal_BRE_0079	Normal	1.84	28.7	0.29	4.5	6.37778	4.16	65.1
Normal_BRE_0080	Normal	1.84	24.2	0.47	6.2	3.90323	5.17	67.8
Normal_BRE_0081	Normal	1.84	31.8	0.43	7.4	4.2973	3.32	57.4
Normal_BRE_0082	Normal	1.83	30	0.4	6.6	4.54545	3.73	61.1
Normal_BRE_0083	Normal	1.82	33.3	0.29	5.3	6.28302	3.32	60.5
Normal_BRE_0084	Normal	1.82	36.5	0.3	6	6.08333	2.64	52.8
Normal_BRE_0085	Normal	1.8	33.7	0.4	8.2	4.10976	3	54.2
Normal_BRE_0086	Normal	1.8	31.3	0.5	8.2	3.81707	3.2	57.5
Normal_BRE_0087	Normal	1.8	30.5	0.6	9.9	3.08081	3.3	56.1
Normal_BRE_0088	Normal	1.8	27.7	0.5	8.3	3.33735	4	61.5
Normal_BRE_0089	Normal	1.8	27.3	0.35	5.3	5.15094	4.04	61.4
Normal_BRE_0090	Normal	1.8	34.1	0.33	6.3	5.4127	2.94	55.6
Normal_BRE_0091	Normal	1.79	24.1	0.41	5.5	4.38182	4.89	65.7
Normal_BRE_0092	Normal	1.79	26.9	0.39	5.8	4.63793	4.42	66.4
Normal_BRE_0093	Normal	1.76	24.2	0.38	5.3	4.56604	4.85	66.8
Normal_BRE_0094	Normal	1.76	29.7	0.36	6.1	4.86885	3.58	60.7
Normal_BRE_0095	Normal	1.76	25.8	0.65	9.5	2.71579	4.29	62.9
Normal_BRE_0096	Normal	1.75	37	0.27	5.8	6.37931	2.61	55.1
Normal_BRE_0097	Normal	1.75	30.7	0.45	7.9	3.88608	3.3	57.7
Normal_BRE_0098	Normal	1.74	25	0.52	7.5	3.33333	4.61	66.1
Normal_BRE_0099	Normal	1.74	29.8	0.36	6.1	4.88525	3.69	63.4
Normal_BRE_0100	Normal	1.73	35.1	0.29	5.8	6.05172	2.83	57.6
Normal_BRE_0101	Normal	1.72	35.7	0.64	13.3	2.68421	2.36	48.9
Normal_BRE_0102	Normal	1.72	33.1	0.33	6.4	5.17188	2.98	57.4
Normal_BRE_0103	Normal	1.71	31.6	0.29	5.3	5.96226	3.31	61.4
Normal_BRE_0104	Normal	1.7	30.2	0.4	7.3	4.13699	3.2	58.6
Normal_BRE_0105	Normal	1.7	19.1	0.6	6.6	2.89394	6.4	72.8
Normal_BRE_0106	Normal	1.7	22.2	0.6	8.1	2.74074	4.8	63.5
Normal_BRE_0107	Normal	1.7	28.9	0.3	5.8	4.98276	3.8	63.2
Normal_BRE_0108	Normal	1.7	27.4	0.6	8.7	3.14943	3.8	59
Normal_BRE_0109	Normal	1.7	34.2	0.39	7.8	4.38462	2.78	55.5
Normal_BRE_0110	Normal	1.68	34.1	0.25	5.1	6.68627	2.89	58.5
Normal_BRE_0111	Normal	1.67	25	0.65	9.7	2.57732	4.24	63.5
Normal_BRE_0112	Normal	1.67	25.5	0.49	7.5	3.4	4.19	63.7
Normal_BRE_0113	Normal	1.67	27.6	0.33	5.4	5.11111	4.03	66.5
Normal_BRE_0114	Normal	1.67	28.6	0.42	7.2	3.97222	3.58	61.5
Normal_BRE_0115	Normal	1.66	27.8	0.35	5.8	4.7931	3.48	58.4
Normal_BRE_0116	Normal	1.66	22.1	0.43	5.7	3.87719	5.31	70.9
Normal_BRE_0117	Normal	1.64	32.2	0.36	7.1	4.53521	2.76	54
Normal_BRE_0118	Normal	1.64	37.1	0.29	6.6	5.62121	2.2	49.7
Normal_BRE_0119	Normal	1.63	22.4	0.41	5.6	4	5.2	71.2
Normal_BRE_0120	Normal	1.62	30.3	0.29	5.4	5.61111	3.18	59.6
Normal_BRE_0121	Normal	1.62	35.4	0.25	5.4	6.55556	2.64	57.7
Normal_BRE_0122	Normal	1.61	36.7	0.28	6.4	5.73438	2.4	54.7
Normal_BRE_0123	Normal	1.61	37.8	0.48	11.2	3.375	1.85	43.5
Normal_BRE_0124	Normal	1.6	41.9	0.31	8.2	5.10976	1.88	48.8
Normal_BRE_0125	Normal	1.6	35.8	0.5	11.6	3.08621	2.3	50.8
Normal_BRE_0126	Normal	1.6	35.7	0.4	9	3.96667	2.3	52.2
Normal_BRE_0127	Normal	1.6	33.8	0.3	6.5	5.2	2.8	58
Normal_BRE_0128	Normal	1.6	25.2	0.4	6.6	3.81818	4.1	64.2
Normal_BRE_0129	Normal	1.59	25.7	0.38	6.1	4.21311	4.03	65.1
Normal_BRE_0130	Normal	1.57	26.3	0.4	6.7	3.92537	3.87	64.7
Normal_BRE_0131	Normal	1.55	35.8	0.23	5.2	6.88462	2.47	56.9
Normal_BRE_0132	Normal	1.55	27.9	0.38	6.9	4.04348	3.53	63.6
Normal_BRE_0133	Normal	1.53	29.8	0.32	6.2	4.80645	3.24	63
Normal_BRE_0134	Normal	1.52	23.5	0.33	5.1	4.60784	4.52	69.8
Normal_BRE_0135	Normal	1.51	30.1	0.4	8	3.7625	2.94	58.4
Normal_BRE_0136	Normal	1.51	35	0.25	5.8	6.03448	2.5	58
Normal_BRE_0137	Normal	1.5	28.3	0.5	9.7	2.91753	3	57.9
Normal_BRE_0138	Normal	1.5	22	0.39	5.8	3.7931	4.66	68.3
Normal_BRE_0139	Normal	1.5	23.8	0.3	5.3	4.49057	4.4	68.4
Normal_BRE_0140	Normal	1.5	28	0.35	6.5	4.30769	3.32	62.1
Normal_BRE_0141	Normal	1.5	27.2	0.31	5.7	4.77193	3.61	65.4
Normal_BRE_0142	Normal	1.5	18.2	0.5	5.5	3.30909	6	72
Normal_BRE_0143	Normal	1.5	24.2	0.4	6.1	3.96721	4	65.5
Normal_BRE_0144	Normal	1.5	29.7	0.5	9	3.3	2.9	56.4
Normal_BRE_0145	Normal	1.5	28.7	0.3	6.8	4.22059	3.1	60.7
Normal_BRE_0146	Normal	1.5	25.9	0.5	8.9	2.91011	3.1	53.4
Normal_BRE_0147	Normal	1.5	36	0.32	7.7	4.67532	2.18	52.2
Normal_BRE_0148	Normal	1.5	28.5	0.32	6.1	4.67213	3.1	58.7
Normal_BRE_0149	Normal	1.5	38.1	0.3	8.3	4.59036	2	50.9
Normal_BRE_0150	Normal	1.5	22.7	0.4	5.4	4.2037	4.4	67.4
Normal_BRE_0151	Normal	1.5	22.6	0.5	7.4	3.05405	4.5	67.5
Normal_BRE_0152	Normal	1.5	24.6	0.5	8	3.075	3.9	62.5
Normal_BRE_0153	Normal	1.5	28.1	0.37	6.9	4.07246	3.39	63.5
Normal_BRE_0154	Normal	1.48	24.1	0.38	6.2	3.8871	4	65
Normal_BRE_0155	Normal	1.46	36.2	0.22	5.5	6.58182	2.26	56.3
Normal_BRE_0156	Normal	1.46	36.4	0.3	7.4	4.91892	2.12	52.6
Normal_BRE_0157	Normal	1.45	29.2	0.25	5	5.84	3.19	63.9
Normal_BRE_0158	Normal	1.44	24.8	0.49	8.4	2.95238	3.63	62.5
Normal_BRE_0159	Normal	1.43	25	0.28	4.9	5.10204	3.99	69.5
Normal_BRE_0160	Normal	1.42	27.9	0.35	6.8	4.10294	3.19	62.6
Normal_BRE_0161	Normal	1.4	18.1	0.48	6.2	2.91935	5.76	74.7
Normal_BRE_0162	Normal	1.4	23.9	0.4	7.1	3.3662	4	68
Normal_BRE_0163	Normal	1.4	28.6	0.3	6.6	4.33333	3.1	63.3
Normal_BRE_0164	Normal	1.4	31.1	0.4	8.7	3.57471	2.6	56.6
Normal_BRE_0165	Normal	1.39	27.9	0.42	8.4	3.32143	3.07	61.8
Normal_BRE_0166	Normal	1.39	23.8	0.31	5.3	4.49057	3.99	68.1
Normal_BRE_0167	Normal	1.38	42.5	0.35	10.8	3.93519	1.41	43.3
Normal_BRE_0168	Normal	1.37	29.8	0.37	8.1	3.67901	2.76	60.2
Normal_BRE_0169	Normal	1.36	29.6	0.36	7.8	3.79487	2.77	60.2
Normal_BRE_0170	Normal	1.35	28	0.28	5.8	4.82759	3.1	64
Normal_BRE_0171	Normal	1.35	28.6	0.32	6.7	4.26866	2.72	57.9
Normal_BRE_0172	Normal	1.33	27.4	0.29	5.9	4.64407	3.08	63.9
Normal_BRE_0173	Normal	1.32	35.3	0.17	4.6	7.67391	2.13	56.6
Normal_BRE_0174	Normal	1.29	21.8	0.35	5.9	3.69492	3.95	66.9
Normal_BRE_0175	Normal	1.28	22.3	0.32	5.6	3.98214	3.91	68.1
Normal_BRE_0176	Normal	1.26	21.3	0.4	6.7	3.1791	4.15	70.2
Normal_BRE_0177	Normal	1.26	29.2	0.25	5.7	5.12281	2.76	63.6
Normal_BRE_0178	Normal	1.26	32.9	0.23	6.1	5.39344	2.3	59.9
Normal_BRE_0179	Normal	1.26	29.4	0.47	11	2.67273	2.43	56.7
Normal_BRE_0180	Normal	1.25	25.8	0.32	6.6	3.90909	3.14	64.7
Normal_BRE_0181	Normal	1.24	28.6	0.24	5.5	5.2	2.8	64.5
Normal_BRE_0182	Normal	1.22	20.5	0.23	3.8	5.39474	4.47	75.1
Normal_BRE_0183	Normal	1.21	25.9	0.31	6.7	3.86567	3.07	66
Normal_BRE_0184	Normal	1.2	33.5	0.3	8.3	4.03614	2.1	56.3
Normal_BRE_0185	Normal	1.19	27.1	0.19	4.4	6.15909	2.94	66.5
Normal_BRE_0186	Normal	1.18	26.1	0.27	6	4.35	2.84	62.9
Normal_BRE_0187	Normal	1.14	19.8	0.36	6.2	3.19355	4.07	70.6
Normal_BRE_0188	Normal	1.13	26.6	0.22	5.3	5.01887	2.7	63.6
Normal_BRE_0189	Normal	1.1	13.2	0.5	6.6	2	6.4	78
Normal_BRE_0190	Normal	1.1	20	0.4	6.6	3.0303	3.9	72.2
Normal_BRE_0191	Normal	1.09	15.2	0.61	8.5	1.78824	5.42	75.6
Normal_BRE_0192	Normal	1.07	37.3	0.2	6.9	5.4058	1.51	52.3
Normal_BRE_0193	Normal	1.02	20.9	0.44	9	2.32222	2.97	60.6
Normal_BRE_0194	Normal	1	17.6	0.3	5.2	3.38462	4.4	75.7
Normal_BRE_0195	Normal	0.95	21.8	0.31	7.1	3.07042	2.99	68.8
Normal_BRE_0196	Normal	0.91	14.8	0.4	6.5	2.27692	4.74	77.1
Normal_BRE_0197	Normal	0.9	17.6	0.8	14.2	1.23944	3.6	66.9
Normal_BRE_0198	Normal	0.9	27.3	0.4	11.6	2.35345	1.9	57.4
Normal_BRE_0199	Normal	0.8	12.7	0.5	8.6	1.47674	4.6	75
Normal_BRE_0200	Normal	0.8	14.1	0.3	5	2.82	4.7	80.1
