# Supplementary material for: Multidimensional tumor-blood profiling uncovers systemic lymphocyte-monocyte imbalance in pituitary neuroendocrine tumors
Source: Signal Transduct Target Ther. 2025 Nov 18;10:377. doi: 10.1038/s41392-025-02489-0 (PMC12627556; doi:10.1038/s41392-025-02489-0)
Supplement: Supplementary file 6 — Supplementary Table 5 [file 41392_2025_2489_MOESM6_ESM.xlsx]

## Sheet: S5a
Supplementary Table 5.Estimation of cell type abundance between tumor PBMC before and after surgery. Related to Figure 3.
Supplementary Table 5a. Matrix of estimated cell type abundance in tumor PBMC before and after surgery.
SampleID	SampleType	CD4T_naive	CD4T_Tem	CD4T_Treg	CD8T_naive	CD8T_Tm	CD8T_Tem	NKcell	B_cell	Monocyte_CD14	Monocyte_CD16	cDC	pDC	Neutrophil
PBMC_P0302	Before surgery	0.595412	0.690503	0.478234	0.574628	0.571184	0.626746	0.593191	0.396507	0.450246	0.467139	0.333754	0.264747	0.270268
PBMC_P0483	Before surgery	0.560744	0.62742	0.466223	0.523627	0.529915	0.522213	0.484694	0.328804	0.737613	0.616774	0.527214	0.2873	0.400659
PBMC_P0501	Before surgery	0.558199	0.689929	0.453503	0.533631	0.549399	0.633081	0.651957	0.32082	0.62055	0.485394	0.414904	0.25179	0.339522
PBMC_P0531	Before surgery	0.543056	0.581	0.417663	0.525971	0.46718	0.490677	0.490968	0.502874	0.655154	0.632367	0.484487	0.285877	0.375742
PBMC_P0547	Before surgery	0.550498	0.658108	0.446093	0.530926	0.560387	0.56351	0.550142	0.425632	0.583431	0.525065	0.438325	0.285893	0.320851
PBMC_P0548	Before surgery	0.496763	0.68565	0.415809	0.486839	0.555119	0.627543	0.595116	0.391801	0.653015	0.566082	0.460966	0.279069	0.36178
PBMC_P0549	Before surgery	0.555548	0.689797	0.473982	0.526915	0.557081	0.608137	0.544809	0.379266	0.634042	0.569775	0.452933	0.272133	0.370251
PBMC_MP004	Before surgery	0.555902	0.676885	0.458303	0.54438	0.557187	0.613002	0.634529	0.437812	0.503701	0.498092	0.366835	0.302285	0.293464
PBMC_MP005	Before surgery	0.571517	0.673573	0.471523	0.542318	0.572932	0.604182	0.555108	0.495212	0.554646	0.480711	0.410808	0.294423	0.299094
PBMC_P0302A	After surgery (5 days)	0.624401	0.674701	0.492824	0.605398	0.566016	0.597012	0.537167	0.461346	0.470987	0.430179	0.358034	0.266331	0.266577
PBMC_P0483A	After surgery (5 days)	0.469946	0.623493	0.426973	0.445635	0.478438	0.542568	0.53556	0.296223	0.807848	0.638009	0.540385	0.283609	0.493962
PBMC_P0501A	After surgery (5 days)	0.478006	0.644543	0.415257	0.461945	0.489906	0.595536	0.618422	0.322677	0.736355	0.628788	0.481073	0.271958	0.45472
PBMC_P0531A	After surgery (5 days)	0.475393	0.583707	0.397477	0.456702	0.450019	0.521361	0.544745	0.394849	0.629873	0.574036	0.431384	0.257801	0.394791
PBMC_P0547A	After surgery (5 days)	0.530795	0.657526	0.435347	0.508531	0.562562	0.565001	0.553248	0.437438	0.600625	0.547885	0.447034	0.291616	0.333114
PBMC_P0548A	After surgery (5 days)	0.405387	0.580492	0.378122	0.39124	0.446454	0.497458	0.469024	0.434476	0.797691	0.620252	0.561179	0.299709	0.492495
PBMC_P0549A	After surgery (5 days)	0.472645	0.605707	0.421427	0.458143	0.467407	0.497741	0.456822	0.446285	0.764955	0.607223	0.527382	0.285171	0.544152
PBMC_MP004A	After surgery (5 days)	0.625071	0.633854	0.507626	0.594069	0.563435	0.523863	0.46954	0.46236	0.541575	0.474439	0.395697	0.278997	0.305395
PBMC_MP005A	After surgery (5 days)	0.567757	0.650831	0.463842	0.540097	0.551971	0.567957	0.51656	0.503082	0.639268	0.528549	0.454107	0.301744	0.332596

## Sheet: S5b
Supplementary Table 5b. Comparison of estimated cell type abundance before and after surgery.
CellType	Enrichment score [mean(after surgery) - mean(before surgery)]	P.wilcox	Type
Monocyte_CD14	0.0663089	0.00886527	up after surgery
Neutrophil	0.0651303	0.0159172	up after surgery
CD4T_Tem	-0.0353344	0.0237598	down after surgery
CD8T_Tm	-0.0382417	0.024139	down after surgery
cDC	0.0340055	0.0515323	not significant
CD8T_Tem	-0.0422883	0.0564208	not significant
CD8T_naive	-0.0363863	0.0703944	not significant
CD4T_naive	-0.0375821	0.0921175	not significant
NKcell	-0.0443807	0.11163	not significant
CD4T_Treg	-0.0158263	0.175397	not significant
Monocyte_CD16	0.0231067	0.28037	not significant
B_cell	0.00888964	0.634785	not significant
pDC	0.00149082	0.803389	not significant

## Sheet: S5c
Supplementary Table 5c. Comparison of hormone status before and after surgery.
SampleID	SampleType	GroupHormone	PRL	GH	ACTH	TSH	E2	T3	T4	Cortisol
PBMC_P0302	Before surgery	PRL	141.01	0.058	16.54	0.8985	90.26	1.51	110.82	6.13
PBMC_P0483	Before surgery	PRL	> 200	0.098	35.02	0.4545	17.07	1.49	100.31	7.74
PBMC_P0501	Before surgery	PRL	> 200	0.026	33.73	7.7709	15.22	1.47	100.83	7.34
PBMC_P0531	Before surgery	PRL	> 200	0.044	44.63	0.7572	< 10	NA	NA	NA
PBMC_P0547	Before surgery	PRL	> 200	2.298	21.8	2.1167	21.63	1.78	94.71	1.42
PBMC_P0548	Before surgery	PRL	91.12	0.04	49.95	2.0317	11	1.98	70.59	31.73
PBMC_P0549	Before surgery	PRL	41.5	0.058	15.03	1.1009	< 10	1.8	92.78	1.62
PBMC_MP004	Before surgery	PRL	59.44	0.26	18.01	0.9953	121.65	1.24	96.7	5.79
PBMC_MP005	Before surgery	PRL	> 200	0.042	17.84	2.4534	< 10	1.45	95.9	6.75
PBMC_P0302A	After surgery (Day 5)	PRL	6.84	0.635	11.47	0.5814	171.77	0.91	113.18	9.51
PBMC_P0483A	After surgery (Day 5)	PRL	18.36	0.304	26.8	0.6755	17.25	1.02	105.67	NA
PBMC_P0501A	After surgery (Day 5)	PRL	14.32	0.274	22.54	3.0942	15.87	0.92	91.51	28.88
PBMC_P0531A	After surgery (Day 5)	PRL	25.93	0.169	21.03	0.3202	< 10	NA	NA	NA
PBMC_P0547A	After surgery (Day 5)	PRL	6.13	0.237	17.69	0.7315	20.72	0.77	88.75	17.49
PBMC_P0548A	After surgery (Day 5)	PRL	19.17	0.679	18.64	0.9599	< 10	1.83	96.89	NA
PBMC_P0549A	After surgery (Day 5)	PRL	19.28	0.138	30.37	0.1289	17.59	1.14	88.97	20.68
PBMC_MP004A	After surgery (Day 5)	PRL	5.73	0.806	20.11	0.4431	124.14	0.73	84.56	14.73
PBMC_MP005A	After surgery (Day 5)	PRL	17.15	0.617	30.62	1.2755	11.74	0.99	105.53	14.06
