# Supplementary material for: Multidimensional tumor-blood profiling uncovers systemic lymphocyte-monocyte imbalance in pituitary neuroendocrine tumors
Source: Signal Transduct Target Ther. 2025 Nov 18;10:377. doi: 10.1038/s41392-025-02489-0 (PMC12627556; doi:10.1038/s41392-025-02489-0)
Supplement: Supplementary file 7 — Supplementary Table 6 [file 41392_2025_2489_MOESM7_ESM.xlsx]

## Sheet: S6
Table S6. Blood routine examination of fresh blood samples from 200 PitNET patients before and after surgery. Related to Figure 3.
SampleID	Disease	HormoneGroup	BRE before surgery							Hormone before surgery								BRE after surgery								Hormone after surgery
			Lymphocyte count (x10^9/L)	Lymphocyte percentage (%)	Monocyte count (x10^9/L)	Monocyte percentage (%)	Lymphocyte / Monocyte ratio	Neutrophil count (x10^9/L)	Neutrophil percentage (%)	PRL (ng/mL)	GH (ng/mL)	ACTH (pg/ml)	TSH (μIU/mL)	E2 (pg/mL)	T3 (nmol/L)	T4 (nmol/L)	Cortisol (μg/dl)	Time	Lymphocyte count (x10^9/L)	Lymphocyte percentage (%)	Monocyte count (x10^9/L)	Monocyte percentage (%)	Lymphocyte / Monocyte ratio	Neutrophil count (x10^9/L)	Neutrophil percentage (%)	PRL (ng/mL)	GH (ng/mL)	ACTH (pg/ml)	TSH (μIU/mL)	E2 (pg/mL)	T3 (nmol/L)	T4 (nmol/L)	Cortisol (μg/dl)
PitNET_BRE_0001	PitNETs	PRL	1.73	32.5	0.36	6.8	4.77941	3.11	58.2	37.95	0.05	34.01	1.5131	17.15	1.29	102.66	6.31	day30	1.58	27.4	0.41	7.1	3.85915	3.47	60	9.67	0.379	22.33	1.1383	19.81	0.81	115.88	23.3
PitNET_BRE_0002	PitNETs	PRL	2.09	38.6	0.35	6.5	5.93846	2.89	53.4	31.61	0.085	55.31	3.0125	274.39	4.18	241.52	4.77	day30	1.24	11.3	0.86	7.8	1.44872	8.9	80.8	18.19	0.721	26.71	0.4497	73.36	1.48	107.81	2.33
PitNET_BRE_0003	PitNETs	NFPA	1.62	37.7	0.35	8.1	4.65432	2.27	52.8	5.97	0.102	23.57	1.278	10	1.51	99.42	2.59	day6	1.82	15.3	0.72	6.1	2.5082	9.29	78.2	4.33	0.131	16.12	0.614	10	0.66	79.55	8.35
PitNET_BRE_0004	PitNETs	NFPA	2.6	46.3	0.41	7.3	6.34247	2.47	43.9	31.81	0.131	42.06	3.1191	14.68	1.49	112.96	3.44	day30	2.67	31.1	0.33	3.8	8.18421	5.49	64	20.25	0.698	12.34	1.8981	11.4	0.75	84.17	2.17
PitNET_BRE_0005	PitNETs	PRL	1.2	23.2	0.46	8.9	2.60674	3.46	66.9	200	1.15	26.94	0.9874	1000	2.54	85.21	2.28	day6	0.89	13.9	0.32	5.1	2.72549	5.12	80.1	16.63	1.333	25.67	0.3832	1000	1.12	85.01	14.37
PitNET_BRE_0006	PitNETs	GH	2.45	46.8	0.28	5.4	8.66667	2.42	46	53.54	13.175	35.54	0.3775	10	1.87	101.67	47.67	day3	2.68	30.9	0.74	8.5	3.63529	5.17	59.8	9	2.747	25.96	0.1298	10	0.94	92.56	11.12
PitNET_BRE_0007	PitNETs	ACTH	3.93	42.8	0.54	5.9	7.25424	4.51	49	60.29	0.168	94.52	1.0658	10	1.5	130.31	3.46	day4	4.11	34.3	0.85	7.1	4.83099	6.99	58.2	25.03	0.302	45.76	0.2284	54.78	0.85	94.43	21.43
PitNET_BRE_0008	PitNETs	NFPA	1.64	37.1	0.4	9	4.12222	2.18	49.4	22.34	0.257	21.91	1.7441	10	1.07	64.67	39.83	day6	2.24	29.5	0.54	7.1	4.15493	4.61	60.8	10.04	0.279	26.21	0.5458	10	0.66	60.93	21.11
PitNET_BRE_0009	PitNETs	NFPA	1.97	30.5	0.39	6	5.08333	3.88	60.1	NA	NA	NA	NA	NA	NA	NA	NA	day30	0.99	13	0.61	8.1	1.60494	5.83	76.6	NA	NA	NA	NA	NA	NA	NA	NA
PitNET_BRE_0010	PitNETs	PRL	2.34	35.9	0.33	5.1	7.03922	3.53	54.3	124.34	0.118	31.51	1.3517	14.6	1.27	101.27	4.3	day4	2.67	21	0.8	6.3	3.33333	9.18	72.1	1.8	0.841	24.13	0.5855	55.06	1.01	90.54	13.58
PitNET_BRE_0011	PitNETs	PRL	2.99	37.8	0.73	9.2	4.1087	4.06	51.5	77.85	0.575	99.39	3.2552	41.59	1.57	142.55	4.48	day3	2.54	17.5	1.14	7.8	2.24359	10.8	74.4	1.73	0.688	23.86	0.9177	96.38	0.99	128.7	35.5
PitNET_BRE_0012	PitNETs	NFPA	0.9	19.6	0.35	7.6	2.57895	3.26	70.8	9.27	0.29	30.25	1.4065	23.13	1.1	78.11	2.87	day3	1.08	12.3	0.69	7.9	1.55696	6.97	79.7	3.9	0.374	15.23	0.522	10	0.59	72.77	10.71
PitNET_BRE_0013	PitNETs	GH	2.32	35	0.32	4.8	7.29167	3.92	59.1	22.59	0.133	29.15	1.9108	82.8	1.74	125.04	13.6	day3	2.25	18.6	0.7	5.8	3.2069	9.16	75.5	20.82	0.704	32.88	0.5548	26.41	0.79	96.3	58.25
PitNET_BRE_0014	PitNETs	NFPA	2.12	56.4	0.3	8.1	6.96296	1.22	32.6	NA	NA	NA	NA	NA	NA	NA	NA	day6	0.94	7.5	0.94	7.5	1	10.7	85	NA	NA	NA	NA	NA	NA	NA	NA
PitNET_BRE_0015	PitNETs	NFPA	1.23	27.3	0.3	6.7	4.07463	2.83	63.1	6.04	0.047	23.69	1.0171	22.21	1.3	74.11	4.34	day3	1.63	22.9	0.58	8.1	2.82716	4.82	67.6	3.86	0.838	24.98	0.482	22.47	0.88	65.53	8.88
PitNET_BRE_0016	PitNETs	NFPA	1.57	41.9	0.27	7.2	5.81944	1.8	47.9	17.28	2.551	23.46	1.2488	183.14	1.55	81.46	6.54	day4	1.29	17	0.43	5.7	2.98246	5.85	76.7	11.03	1.71	16.2	1.4161	102.23	0.61	73.72	15.14
PitNET_BRE_0017	PitNETs	NFPA	1.69	33.4	0.27	5.2	6.42308	2.96	58.4	7.03	0.059	51.86	1.166	15.28	1.53	90.98	18.41	day3	1.46	16	0.62	6.8	2.35294	7.06	77.1	4.65	0.362	32.58	0.6686	15.67	0.82	72.28	6.73
PitNET_BRE_0018	PitNETs	PRL	1.59	30.1	0.3	5.7	5.2807	3.33	62.9	94.25	0.078	31.77	0.7258	37.41	1.26	77.71	3.87	day3	1.29	11.3	0.58	5.1	2.21569	9.55	83.3	1.24	0.8	60.4	0.2444	35.15	0.95	89.87	5.23
PitNET_BRE_0019	PitNETs	GH	1.03	27.1	0.27	7.1	3.8169	2.41	63.4	NA	NA	NA	NA	NA	NA	NA	NA	day3	0.83	9.1	0.56	6.1	1.4918	7.71	84.7	NA	NA	NA	NA	NA	NA	NA	NA
PitNET_BRE_0020	PitNETs	PRL	1.3	32.4	0.5	11.2	2.89286	2.2	54.4	23.61	1.985	20.14	1.1425	436.57	1.12	85.62	10.63	day3	1.51	16.3	0.84	9.1	1.79121	6.92	74.5	3.74	6.246	49.56	0.4904	309.31	0.59	75.22	6.64
PitNET_BRE_0021	PitNETs	PRL	1.36	34	0.37	9.3	3.65591	2.16	53.9	41.88	0.161	20.55	0.9231	142.07	1.41	99.1	4.51	day5	1.53	20.6	0.57	7.7	2.67532	5.32	71.5	25.6	0.84	53.8	0.405	83.26	0.65	90.74	53.53
PitNET_BRE_0022	PitNETs	NFPA	1.12	23.5	0.34	7.1	3.30986	2.92	61.2	0.31	0.024	5.86	0.0363	13.51	1.23	87.02	4.5	day6	2.52	28.1	0.56	6.2	4.53226	5.26	58.5	0.35	0.022	4.16	0.0085	10	0.58	51.32	NA
PitNET_BRE_0023	PitNETs	PRL	2.08	39.9	0.3	5.8	6.87931	2.7	52.1	98.91	5.497	23.41	2.0256	45.45	1.55	88.87	46.23	day30	1.79	26.9	0.48	7.2	3.73611	4.3	64.5	5.4	0.947	22.44	0.5166	10	0.76	75.95	NA
PitNET_BRE_0024	PitNETs	NFPA	2.5	28	0.61	6.8	4.11765	5.46	61.3	12.51	1.597	28.58	2.9092	27.4	1.87	97.3	6.8	day3	2.03	17.4	0.68	5.8	3	8.93	76.6	10	0.229	10.45	0.8824	33.41	0.72	88.91	NA
PitNET_BRE_0025	PitNETs	PRL	2.04	45.7	0.3	6.7	6.8209	1.98	44.5	116.22	0.058	28.91	4.8347	47.66	1.32	90.54	7.94	day4	1.97	27.1	0.55	7.6	3.56579	4.73	65	2.19	4.128	23.54	1.5088	57.21	0.74	68.24	NA
PitNET_BRE_0026	PitNETs	PRL	1.25	13.8	0.61	6.7	2.0597	7.13	78.3	200	0.154	86.73	4.0671	10.64	1.51	92.52	37.79	day30	1.73	12.7	1.06	7.8	1.62821	10.82	79.3	18.95	0.221	30.35	1.0573	11.68	1.05	90.59	7.33
PitNET_BRE_0027	PitNETs	NFPA	1.91	30.1	0.33	5.3	5.67925	3.99	62.7	19.35	0.067	41.79	1.1594	10	1.17	67.07	16.94	day3	2.22	16.1	0.9	6.5	2.47692	10.67	77.2	35.97	0.211	31.13	1.0222	10	0.86	71.14	4.12
PitNET_BRE_0028	PitNETs	PRL	1.13	29.5	0.32	8.4	3.5119	2.25	58.7	NA	NA	NA	NA	NA	NA	NA	NA	day3	0.74	5.5	0.64	4.7	1.17021	12.17	89.8	NA	NA	NA	NA	NA	NA	NA	NA
PitNET_BRE_0029	PitNETs	GH	1.89	30.2	0.38	6.1	4.95082	3.9	62.2	41.84	1.235	34.61	1.2334	10	1.62	107.1	NA	day3	2.1	17.7	0.76	6.4	2.76562	9.04	75.8	20.23	0.379	24.94	0.4356	10	1.29	112.18	NA
PitNET_BRE_0030	PitNETs	PRL	1.64	32	0.38	7.4	4.32432	3.06	59.6	80.69	0.059	33.64	1.4914	14.74	1.33	83.18	5.16	day4	1.6	16	0.74	7.4	2.16216	7.63	76.4	3.03	9.021	10.43	0.4356	10	0.8	91.49	NA
PitNET_BRE_0031	PitNETs	NFPA	1.6	32.3	0.32	6.5	4.96923	2.98	60	19.23	0.34	43.73	2.0893	10	1.28	88.2	60	day4	1.63	14.4	0.67	5.9	2.44068	8.97	79.5	7.49	1.784	27.04	0.3916	10	0.8	93.44	NA
PitNET_BRE_0032	PitNETs	NFPA	1.84	35.5	0.32	6.2	5.72581	2.98	57.3	61.15	0.077	20.09	1.146	90.86	1.56	104.42	27.92	day3	2.15	19.1	0.75	6.7	2.85075	8.3	73.9	30.02	0.651	19.74	0.423	30.57	0.95	80.91	NA
PitNET_BRE_0033	PitNETs	NFPA	1.27	26.9	0.24	5.1	5.27451	3.07	65.1	27.69	0.253	25.15	6.7478	10	0.96	51.24	5.4	day4	1.3	12.8	0.53	5.2	2.46154	8.29	81.5	10.35	0.354	46.45	1.744	10	0.67	46.51	19.91
PitNET_BRE_0034	PitNETs	PRL	2.62	49.9	0.25	4.8	10.3958	2.21	42	33.35	0.088	27.16	1.9655	10	1.16	28.93	10.44	day30	2.3	39.3	0.23	4	9.825	3.08	52.5	9.55	0.176	19.9	0.8858	12.2	0.87	69.23	11.14
PitNET_BRE_0035	PitNETs	NFPA	2.31	40	0.43	7.4	5.40541	2.49	43.1	NA	NA	NA	NA	NA	NA	NA	NA	day30	1.86	34.2	0.36	6.6	5.18182	2.84	52.2	NA	NA	NA	NA	NA	NA	NA	NA
PitNET_BRE_0036	PitNETs	ACTH	1.67	37.1	0.34	7.6	4.88158	2.4	53.3	8.02	0.034	80.03	2.7106	16.2	1.77	77.47	9.48	day4	1.28	11.9	0.8	7.4	1.60811	8.7	80.6	7.41	1.064	38.21	0.803	20.75	1.21	79.4	9.48
PitNET_BRE_0037	PitNETs	NFPA	1.61	39	0.28	6.8	5.73529	2.1	50.8	NA	NA	NA	NA	NA	NA	NA	NA	day6	1	21.5	0.46	9.9	2.17172	3.12	66.9	NA	NA	NA	NA	NA	NA	NA	NA
PitNET_BRE_0038	PitNETs	PRL	1.95	34.9	0.51	9.1	3.83516	3.01	53.9	200	0.071	27.79	1.8116	34.96	1.63	99.75	8.01	day4	2.05	23.4	0.71	8.1	2.88889	5.92	67.7	14.47	0.701	26.9	1.8805	29.31	0.97	96.15	NA
PitNET_BRE_0039	PitNETs	PRL	2.06	28.6	0.4	5.6	5.10714	4.59	63.7	138.64	1.184	37.09	1.194	1000	1.8	117.18	20.35	day6	1.81	14.4	0.65	5.2	2.76923	10	79.9	77.16	2.962	18.04	0.7824	1000	1.09	111.52	NA
PitNET_BRE_0040	PitNETs	GH	2.39	47.6	0.3	6	7.93333	2.19	43.6	10.92	13.552	55.56	1.0414	12.66	1.74	112.81	16.55	day3	2.48	23.4	0.82	7.8	3	7.17	67.7	8.12	2.2	46.37	0.8501	10	0.89	95.93	NA
PitNET_BRE_0041	PitNETs	NFPA	1.97	31.6	0.5	8	3.95	3.39	54.4	41.71	0.098	28.25	1.7867	113.9	1.13	88.32	NA	day4	1.42	17	0.68	8.2	2.07317	6.19	74.4	10.88	0.246	20.33	0.4831	118	0.81	82.45	NA
PitNET_BRE_0042	PitNETs	NFPA	1.38	23.8	0.45	7.8	3.05128	3.88	67.1	25.01	0.131	30.83	0.9877	10	1.28	102.55	60	day6	0.85	8.5	0.78	7.8	1.08974	8.3	83.3	10.71	0.205	104.21	0.3715	10.22	0.86	101.78	NA
PitNET_BRE_0043	PitNETs	NFPA	1.83	29.7	0.4	6.5	4.56923	3.9	63.3	27.82	0.053	40.86	1.3882	62.59	1.5	122.4	60	day5	1.02	11.2	0.5	5.5	2.03636	7.59	83.2	5.8	0.35	93.94	0.2204	42.79	0.97	103.89	NA
PitNET_BRE_0044	PitNETs	NFPA	2	39.5	0.36	7.1	5.56338	2.35	46.5	26.05	0.044	25.29	3.0682	10	1.63	64.83	5.2	day3	1.13	6.8	0.72	4.4	1.54545	14.69	88.7	18.49	0.31	17.22	1.4686	10	0.87	54.99	3.44
PitNET_BRE_0045	PitNETs	NFPA	0.5	14.7	0.41	12	1.225	2.47	71.9	16.27	1.468	61.57	0.9311	16.72	1.65	83.07	3.77	day3	0.85	14.5	0.57	9.7	1.49485	4.42	75.6	5.72	0.358	20.93	0.2722	16.14	1	79.36	NA
PitNET_BRE_0046	PitNETs	NFPA	1.59	39.7	0.44	10.9	3.6422	1.82	45.4	14.97	1.868	23.59	0.4758	10	1.37	86.21	41.31	day30	1.44	35.2	0.47	11.5	3.06087	1.97	48.1	6.66	0.733	11.96	0.0929	10.1	0.77	73.63	2.35
PitNET_BRE_0047	PitNETs	PRL	2.28	41.5	0.51	9.3	4.46237	2.57	46.7	200	0.2	64.46	3.302	10	1.34	77.16	1.31	day3	2.59	22.4	1.14	9.9	2.26263	7.82	67.5	186.66	0.439	19.45	1.7285	10.55	0.83	66.23	NA
PitNET_BRE_0048	PitNETs	GH	1.29	26.3	0.26	5.3	4.96226	3.03	61.7	9	1.321	81.02	0.7451	23.49	1.01	99.17	7.42	day3	1.45	23	0.32	5.1	4.5098	4.44	70.5	7.31	10.677	92.23	0.3923	15.25	0.55	72.84	14.16
PitNET_BRE_0049	PitNETs	NFPA	1.03	10.6	0.43	4.4	2.40909	8.23	84.6	NA	NA	NA	NA	NA	1.44	52.19	70.01	day30	1.37	24.9	0.26	4.6	5.41304	3.26	59.4	NA	NA	NA	NA	NA	NA	NA	51.79
PitNET_BRE_0050	PitNETs	PRL	2.23	38.3	0.48	8.2	4.67073	2.81	48.2	200	0.09	46.93	4.1523	10	1.51	73.34	19.44	day5	2.23	28.8	0.68	8.8	3.27273	4.62	59.8	30.74	0.358	47.4	1.346	10	1.04	69.31	NA
PitNET_BRE_0051	PitNETs	GH	1.89	40.2	0.25	5.3	7.58491	2.33	49.6	4.7	15.491	61.91	0.0811	10	1.38	35.16	4.7	day2	1.39	20.4	0.36	5.3	3.84906	5.03	73.9	2.57	0.837	32.71	0.0287	13.48	0.56	25.52	NA
PitNET_BRE_0052	PitNETs	NFPA	0.8	17.5	0.31	6.8	2.57353	3.37	74	16.91	0.629	33.75	2.0053	30.47	0.98	93.51	4.45	day6	0.28	3.5	0.25	3.2	1.09375	7.28	93	22.43	1.113	19.28	0.4412	26.24	0.49	61.54	7.47
PitNET_BRE_0053	PitNETs	NFPA	1.72	25.3	0.43	6.3	4.01587	4.61	67.8	4.04	0.073	12.83	0.7919	17.09	1.12	75.9	5.85	day2	1.34	10.8	0.9	7.2	1.5	10.19	81.8	3.29	0.242	30.75	0.4979	17.49	0.91	71.09	NA
PitNET_BRE_0054	PitNETs	NFPA	1.19	25.2	0.38	8	3.15	3.07	64.9	7.58	0.031	51.38	2.5387	18.88	1.58	102.5	1.16	day6	1.49	25.5	0.5	8.6	2.96512	3.66	62.5	7.93	1.867	25.31	2.203	16.24	0.88	116.92	6.2
PitNET_BRE_0055	PitNETs	GH	1.1	42.3	0.21	8.1	5.22222	1.24	47.6	8.12	6.66	40.09	1.6906	20.28	1.12	66.48	22.81	day3	1.16	16.4	0.61	8.6	1.90698	5.27	74.4	4.82	1.341	27.03	1.162	10	0.62	59.97	NA
PitNET_BRE_0056	PitNETs	NFPA	0.87	16.5	0.43	8.1	2.03704	3.85	72.9	11.27	0.082	19.53	0.7893	14.55	1.37	85.66	60	day2	0.58	5.2	0.74	6.6	0.787879	9.88	88.1	8.61	0.42	23.52	0.2775	18.33	0.75	74.2	NA
PitNET_BRE_0057	PitNETs	PRL	2.13	29.2	0.56	7.7	3.79221	4.47	61.3	140.73	2.023	12.37	2.4174	17.61	1.42	97.32	31.78	day2	0.67	7.3	0.11	1.2	6.08333	8.41	91.4	5.01	0.786	11.13	0.5068	35.05	0.69	86.1	NA
PitNET_BRE_0058	PitNETs	NFPA	1.63	39.1	0.23	5.5	7.10909	2.12	50.9	8.94	0.045	27.82	1.5445	21.07	1.36	115	9.59	day2	1.12	10.2	0.29	2.6	3.92308	9.59	87.1	3.14	1.184	18.61	0.3525	26.04	0.86	114.63	NA
PitNET_BRE_0059	PitNETs	ACTH	0.93	9.1	0.45	4.4	2.06818	8.84	86.4	50.38	0.08	121.61	0.3088	13.56	0.64	56.25	60	day6	1.38	11.5	0.89	7.4	1.55405	9.68	80.8	24.92	0.735	78.26	0.1218	18.63	0.42	36.85	20.11
PitNET_BRE_0060	PitNETs	GH	1	35.1	0.11	3.7	9.48649	1.68	58.8	41.39	30	68.41	1.3937	10	0.7	58.8	5.84	day2	1.27	13.6	0.38	4.1	3.31707	7.69	82.1	4.09	9.388	42.53	0.6193	10	0.42	47.97	NA
PitNET_BRE_0061	PitNETs	NFPA	1.63	34.5	0.32	6.8	5.07353	2.69	57	NA	NA	NA	NA	NA	NA	NA	NA	day6	1.12	18.2	0.39	6.4	2.84375	4.61	75.1	NA	NA	NA	NA	NA	NA	NA	NA
PitNET_BRE_0062	PitNETs	PRL	2.78	48.5	0.43	7.5	6.46667	2.24	39.1	53.4	0.609	54.67	2.906	10	2.74	143.53	5.3	day2	1.48	19.1	0.22	2.8	6.82143	6.02	77.8	4.35	1.945	14	0.3257	10	1.4	143.94	NA
PitNET_BRE_0063	PitNETs	NFPA	0.99	19.3	0.23	4.4	4.38636	3.85	74.7	NA	NA	NA	NA	NA	NA	NA	NA	day3	0.89	9.4	0.56	5.9	1.59322	8.02	84.6	NA	NA	NA	NA	NA	NA	NA	NA
PitNET_BRE_0064	PitNETs	PRL	2.05	42	0.42	8.6	4.88372	2.35	48.2	198.46	0.177	43.36	1.3264	13.39	1.45	111.69	NA	day30	1.32	9.4	0.71	5.1	1.84314	12.01	85.4	21.14	0.208	20.25	0.5614	13.56	0.94	96.12	NA
PitNET_BRE_0065	PitNETs	NFPA	1.43	22.6	0.49	7.8	2.89744	4.24	67	13.29	30	55.18	1.8354	10	1.06	86.75	35.31	day2	0.98	17	0.6	10.4	1.63462	4.17	72.2	2.96	0.666	53.93	1.0974	10.61	0.55	68.57	NA
PitNET_BRE_0066	PitNETs	NFPA	2.56	42.7	0.37	6.1	7	2.94	49	NA	NA	NA	NA	NA	NA	NA	135.27	day4	2.12	18.5	0.86	7.4	2.5	8.51	74	NA	NA	NA	NA	NA	NA	NA	NA
PitNET_BRE_0067	PitNETs	PRL	2.98	43.1	0.53	7.7	5.5974	3.32	48	112.22	1.478	32.34	2.0943	107.03	1.1	66.32	34.95	day2	1.03	15.1	0.15	2.2	6.86364	5.63	82.7	15.37	0.593	20.86	0.8037	59.7	0.7	63.92	NA
PitNET_BRE_0068	PitNETs	PRL	1.67	32.3	0.38	7.3	4.42466	2.92	56.5	77.55	0.108	37.83	1.8771	144.76	1.64	93.83	6.33	day2	1.72	15.2	0.79	7	2.17143	8.75	77.5	3.06	0.473	18.79	0.9854	36.91	0.87	83.58	NA
PitNET_BRE_0069	PitNETs	PRL	2.64	36.1	0.84	11.5	3.13913	3.35	45.7	200	1.305	33.56	2.9397	10	1.78	83.78	7.21	day2	1.59	13.5	1.49	12.6	1.07143	8.67	73.3	200	0.645	30.26	0.9246	10	1.04	81.88	NA
PitNET_BRE_0070	PitNETs	PRL	1.64	35.4	0.18	3.8	9.31579	2.75	59.5	131.44	0.328	30.44	1.2924	13.79	1.23	75.85	26.65	day4	1.92	18.4	0.71	6.8	2.70588	7.82	74.7	3.38	1.518	22.41	0.5846	11.01	0.65	77.28	NA
PitNET_BRE_0071	PitNETs	NFPA	1.4	26.1	0.24	4.5	5.8	3.59	67	10.53	0.33	40.87	1.2189	10	1.31	111.21	41.19	day2	1.31	11.9	0.65	5.9	2.01695	8.94	81.6	7.3	0.977	50.33	0.4039	10	0.62	92.31	NA
PitNET_BRE_0072	PitNETs	GH	1.69	29.5	0.34	5.9	5	3.29	57.6	41.57	1.45	44.51	1.2125	17.88	2.36	78.69	6.59	day6	2.38	22.5	0.68	6.4	3.51562	7.42	70.1	18.83	1.461	25.51	0.4119	10	1.02	68.84	NA
PitNET_BRE_0073	PitNETs	PRL	2.85	47.7	0.5	8.4	5.67857	2.49	41.8	200	0.104	26.83	2.929	13.14	1.16	62.05	2.35	day6	2.57	26.8	0.75	7.8	3.4359	6.13	64.1	68.61	0.325	26.46	0.6186	10	0.64	57.1	16.73
PitNET_BRE_0074	PitNETs	GH	1.02	13.7	0.63	8.5	1.61176	5.79	77.8	8.93	30	29.1	0.4281	10	1.19	112.82	44.24	day6	0.99	11.5	0.23	2.7	4.25926	7.19	83.1	1.33	1.338	62.41	0.1113	10	0.8	129.13	NA
PitNET_BRE_0075	PitNETs	GH	1.8	26.4	0.72	10.5	2.51429	4.2	61.5	11.1	0.033	38.2	1.3963	16.9	1.52	99.7	3.79	day6	1.63	18.4	0.9	10.2	1.80392	6.14	69.2	4.97	0.145	33.15	0.6154	15.64	1.12	90.93	5.7
PitNET_BRE_0076	PitNETs	PRL	2.11	37.1	0.37	6.5	5.70769	3.08	54.2	200	0.044	44.63	0.7572	10	1.7	93.58	3.22	day5	1.97	18.2	0.61	5.6	3.25	8.19	75.9	29.93	0.169	21.03	0.3202	10	0.97	93.82	2.67
PitNET_BRE_0077	PitNETs	NFPA	1.16	26.9	0.23	5.3	5.07547	2.89	66.9	20.29	0.154	37.55	2.6507	10	1.43	92.94	16.58	day3	0.99	14.7	0.34	5.1	2.88235	5.37	79.8	19.02	0.474	35.43	0.6755	10	0.77	73.61	NA
PitNET_BRE_0078	PitNETs	NFPA	2	37.6	0.28	5.3	7.09434	2.94	55.2	7.26	0.103	24.27	0.6527	15.3	1.24	105.7	7.68	day6	1.26	7.6	0.87	5.3	1.43396	14.3	86.9	5.93	2.228	15.54	0.3474	10	0.81	92.92	19.51
PitNET_BRE_0079	PitNETs	PRL	1.2	27.8	0.2	4.6	6.04348	2.84	66	31.63	0.061	23.97	1.3174	36.14	1.37	77.77	3	day3	1.66	16.3	0.42	4.1	3.97561	8.05	79.2	1.42	0.381	19.6	0.2432	131.42	0.79	73.71	9.24
PitNET_BRE_0080	PitNETs	ACTH	1.02	11.5	0.48	5.4	2.12963	7.32	82.4	15.53	0.231	210.73	0.9696	20.82	0.97	88.4	13.85	day30	0.81	6.3	0.71	5.6	1.125	11.22	87.7	5.03	0.796	22.78	1.1959	10.52	0.93	72.48	7.03
PitNET_BRE_0081	PitNETs	PRL	2.2	43.8	0.3	5.2	8.42308	2.5	50.4	148.36	0.321	31.57	1.5462	10	1.18	78.05	8.02	day2	1.25	15.4	0.17	2.1	7.33333	6.66	82.4	39.68	0.306	19.3	0.5769	10	0.56	60.88	NA
PitNET_BRE_0082	PitNETs	NFPA	1.79	34.6	0.47	9.1	3.8022	2.85	54.9	10.31	0.03	40.2	1.4308	12.83	1.6	94.84	3.19	day3	0.88	7.9	0.3	2.7	2.92593	9.89	89.3	3.73	0.153	13.96	0.3057	10	0.81	72.58	4.94
PitNET_BRE_0083	PitNETs	ACTH	1.19	17.6	0.57	8.4	2.09524	4.94	73.2	23.28	0.287	232.9	0.1365	10	0.84	54.01	10.48	day6	1.04	9.4	0.75	6.8	1.38235	9.14	82.2	2.52	0.231	190.69	0.0174	15.39	0.7	55.73	NA
PitNET_BRE_0084	PitNETs	NFPA	2.5	42.4	0.39	6.6	6.42424	2.84	48.1	15.2	0.037	12.9	6.1413	10	0.95	70.6	1.91	day30	2.77	36.3	0.55	7.2	5.04167	4.09	53.5	8.43	0.431	26.2	4.8887	10.12	0.83	83.3	25.21
PitNET_BRE_0085	PitNETs	NFPA	1.94	47.8	0.22	5.4	8.85185	1.85	45.6	9.61	0.118	20.92	0.5222	10	1.55	112.98	5.34	day4	1.05	12.5	0.22	2.6	4.80769	7.14	84.8	8.48	0.638	12.11	0.159	10	0.91	104.16	35.75
PitNET_BRE_0086	PitNETs	NFPA	2.96	47.4	0.48	7.7	6.15584	2.61	41.7	47.61	1.243	38.12	1.6521	29.92	1.1	67.72	5.44	day6	1.67	21	0.45	5.7	3.68421	5.64	70.7	0.34	0.657	10.12	0.2479	10	0.75	87.8	3.02
PitNET_BRE_0087	PitNETs	NFPA	2.35	38.7	0.38	6.3	6.14286	3.27	53.7	18.64	0.092	34.33	2.2337	10	1.23	75.57	3.19	day3	1.35	10.6	0.48	3.8	2.78947	10.88	85.5	8.71	0.272	13.64	0.8017	10	0.75	70.05	7.4
PitNET_BRE_0088	PitNETs	PRL	2.3	43.6	0.34	6.5	6.70769	2.52	47.8	200	0.109	40.9	2.1422	29.51	1.24	89.67	7	day6	2.36	30.5	0.56	7.2	4.23611	4.6	59.6	1.08	6.864	19.58	1.6096	10	0.75	96.54	22.93
PitNET_BRE_0089	PitNETs	PRL	1.7	34.2	0.18	3.7	9.24324	2.57	51.4	62.48	0.73	29.42	1.4375	16.97	1.17	96.91	2.73	day3	1.65	17.2	0.63	6.6	2.60606	7.25	75.6	27.92	0.611	15.97	0.4546	10.67	0.7	84.11	3.12
PitNET_BRE_0090	PitNETs	NFPA	1.07	15.2	0.41	5.8	2.62069	5.48	77.4	12.71	0.165	11.35	4.3914	11.43	1.37	100.98	3.01	day2	0.45	4.4	0.21	2	2.2	9.64	93.5	4.63	0.85	40.94	1.7853	26.96	0.81	116.55	48.82
PitNET_BRE_0091	PitNETs	NFPA	1.93	28.7	0.52	7.7	3.72727	4.11	61.2	8.06	0.043	7.84	0.8751	10	0.8	62.96	6.89	day6	2	21.5	0.61	6.6	3.25758	6.33	68.1	1.09	0.133	13.36	0.6528	10	0.56	68.1	4.09
PitNET_BRE_0092	PitNETs	NFPA	1.59	31	0.4	7.8	3.97436	2.95	57.5	17.67	0.023	26.17	3.8498	10	1.14	71.75	10.02	day3	1.9	18	0.78	7.4	2.43243	7.87	74.4	2.78	0.779	15.79	1.7723	10	0.69	69.86	NA
PitNET_BRE_0093	PitNETs	NFPA	2.05	36.1	0.35	6.2	5.82258	3.2	56.3	10.81	0.078	49.41	3.9117	10	1.36	97.75	5.26	day6	2.04	14.4	0.83	5.9	2.44068	11.25	79.6	5.51	0.196	7.56	1.0198	10	0.8	70.28	8.54
PitNET_BRE_0094	PitNETs	ACTH	2.14	24.7	0.46	5.3	4.66038	5.96	68.9	93.18	0.334	112.47	2.0729	59.14	1.6	101.98	2.9	day6	1.74	22.3	0.71	9.1	2.45055	5.19	66.4	12.45	1.156	77.92	1.5205	100.08	0.98	92.64	24.42
PitNET_BRE_0095	PitNETs	NFPA	1.8	29.5	0.39	6.4	4.60938	3.75	61.5	14.28	0.119	35.32	1.9157	10	1.25	71.65	24.01	day30	1.32	12.3	0.6	5.6	2.19643	8.79	82	8.05	0.423	54.15	2.0338	10.39	0.92	65.65	60
PitNET_BRE_0096	PitNETs	NFPA	2.74	60	0.45	9.8	6.12245	1.16	25.4	74.56	0.039	19.31	0.9935	10	1.45	36.27	11.72	day6	1.75	20.7	0.84	9.9	2.09091	5.84	68.9	45.58	0.092	49.59	0.484	10	0.88	35.92	NA
PitNET_BRE_0097	PitNETs	ACTH	1.75	16.9	0.63	6.1	2.77049	7.86	75.8	17.81	0.084	31.64	0.4016	10	0.89	96.46	6.34	day30	2.31	20.6	0.77	6.9	2.98551	7.97	70.8	17.11	0.065	29.08	0.3981	10.11	0.91	89.17	15.25
PitNET_BRE_0098	PitNETs	NFPA	2	34	0.5	8.7	3.90805	3.2	54.5	9.11	0.19	47.05	1.8666	10	1.36	94.98	5.67	day3	1.72	15.6	0.63	5.7	2.73684	8.63	78.4	5.72	0.092	30.37	0.3856	10	0.58	76.61	9.99
PitNET_BRE_0099	PitNETs	PRL	1.62	39.1	0.24	5.7	6.85965	2.12	51.1	NA	NA	NA	NA	NA	NA	NA	20.76	day2	0.96	7.6	0.3	2.4	3.16667	11.34	90	NA	NA	NA	NA	NA	NA	NA	NA
PitNET_BRE_0100	PitNETs	PRL	2.02	35.9	0.35	6.2	5.79032	2.85	50.8	NA	NA	NA	NA	NA	NA	NA	NA	day2	1.74	15.5	0.95	8.4	1.84524	8.49	75.5	NA	NA	NA	NA	NA	NA	NA	NA
PitNET_BRE_0101	PitNETs	NFPA	1.51	25.1	0.35	5.8	4.32759	4.14	68.7	21.93	0.333	30.04	2.0559	10	1.64	116.8	5.94	day6	1.73	22.3	0.59	7.7	2.8961	5.42	69.8	2.08	2.085	25.1	0.8696	17.55	0.91	89.71	42.48
PitNET_BRE_0102	PitNETs	PRL	2.37	35.2	0.58	8.6	4.09302	3.64	54	65.27	0.752	28.59	1.3511	14.38	1.5	64.75	0.63	day6	2.79	29.5	0.56	5.9	5	5.9	62.3	13.76	0.124	24.86	0.5707	18.53	1.11	61.97	16.91
PitNET_BRE_0103	PitNETs	NFPA	1.97	30.2	0.45	6.9	4.37681	4.01	61.6	46.15	0.095	33.79	1.1743	14.22	1.85	90.54	5.23	day30	0.93	10.2	0.31	3.4	3	7.89	86.3	7.33	0.306	58.43	0.2123	10.9	1.32	78.2	NA
PitNET_BRE_0104	PitNETs	GH	2.24	44.9	0.26	5.3	8.4717	2.19	44.2	37.41	3.869	26.03	0.7697	10	1.86	94.45	7.1	day6	1.89	24.8	0.44	5.8	4.27586	5.17	67.8	2.42	0.466	16.32	0.257	10	1.25	76.65	NA
PitNET_BRE_0105	PitNETs	GH	1.56	40	0.16	4.1	9.7561	2.15	55.1	33.23	19.31	33.27	0.4879	19.02	1.95	127.8	5.85	day6	1.55	18.5	0.47	5.6	3.30357	6.33	75.7	0.63	0.249	23.7	0.1984	36.19	1.08	122.76	60
PitNET_BRE_0106	PitNETs	ACTH	2.44	47.2	0.39	7.5	6.29333	2.08	40.2	31.44	0.085	86.48	0.7202	10.27	1.29	44.15	27.22	day6	3.75	46.3	0.55	6.8	6.80882	3.52	43.5	13.2	0.3	42.18	0.1815	10.66	0.86	43.14	NA
PitNET_BRE_0107	PitNETs	GH	1.73	30.6	0.47	8.3	3.68675	3.1	54.8	15.38	2.493	25.97	0.6757	10	1.58	87.12	4.74	day3	2.16	21.4	0.64	6.3	3.39683	7.21	71.5	0.54	0.694	18.91	0.4384	13.25	0.83	76.99	27.93
PitNET_BRE_0108	PitNETs	NFPA	1.69	50.8	0.19	5.6	9.07143	1.35	40.4	NA	NA	NA	NA	NA	NA	NA	NA	day30	0.68	8.5	0.45	5.6	1.51786	6.88	85.9	NA	NA	NA	NA	NA	NA	NA	NA
PitNET_BRE_0109	PitNETs	GH	1.49	36.8	0.37	9.1	4.04396	2.09	51.6	9.13	0.139	24.85	1.1968	10.12	1.67	89.08	27.81	day5	1.3	16	0.88	10.8	1.48148	5.95	73.1	8.39	0.785	28.88	0.4096	14.15	1.01	91.31	NA
PitNET_BRE_0110	PitNETs	GH	1.45	29.5	0.22	4.5	6.55556	3.03	61.5	58.98	30	43.06	1.733	10	1.99	101.81	7.84	day6	1.87	33	0.29	5.1	6.47059	3.4	60.1	83.27	0.336	28.03	0.9996	10	0.83	86.22	NA
PitNET_BRE_0111	PitNETs	NFPA	3.18	38.8	0.43	5.2	7.46154	4.39	53.5	6.45	0.02	21.29	2.9454	10	1.47	102.55	2.65	day6	2.67	17.6	1.09	7.2	2.44444	11.38	75	5.03	0.339	35.81	0.9907	10	0.95	95.29	33.24
PitNET_BRE_0112	PitNETs	NFPA	2.92	26.5	0.93	8.4	3.15476	6.49	59.1	30.99	0.088	79.63	2.3449	17.94	1.6	110.96	6.06	day30	2.2	22.1	0.64	6.4	3.45312	6.88	69.1	17.27	0.469	17.96	2.4694	15.94	1.04	115.33	8.82
PitNET_BRE_0113	PitNETs	NFPA	2	31.1	0.5	7.2	4.31944	3.8	58.8	12.37	0.042	27.19	0.1024	10	1.54	129.51	2.23	day4	1.71	15.5	0.92	8.3	1.86747	8.38	75.9	4.22	0.201	37.05	0.0432	10	1.14	102.74	7.76
PitNET_BRE_0114	PitNETs	ACTH	1.76	29.7	0.54	9.1	3.26374	3.42	57.8	10.33	0.145	23.26	3.2944	13.48	1.27	112.77	4.3	day5	1.49	8.5	0.94	5.4	1.57407	15.05	86.1	3.26	0.537	69.3	1.812	22.13	0.85	107.39	13.69
PitNET_BRE_0115	PitNETs	NFPA	1.88	25	0.36	4.8	5.20833	4.9	65.2	14.82	0.145	18.48	3.0334	10	1.41	79.08	27.22	day4	1.42	8.4	0.67	4	2.1	14.77	87.1	11.56	1.293	9.81	0.7969	10	1.02	88.67	NA
PitNET_BRE_0116	PitNETs	NFPA	2.96	39.1	0.63	8.3	4.71084	3.87	51.1	31.04	1.701	63.32	3.0313	15.1	1.29	82.54	6.98	day30	2.28	30	0.8	10.5	2.85714	4.3	56.5	10.65	0.966	13.08	1.5566	10	0.88	72.5	3.39
PitNET_BRE_0117	PitNETs	PRL	2.54	29.5	0.48	5.6	5.26786	5.28	61.4	200	0.174	48.29	2.8664	23.72	1.92	113.15	8.84	day5	2.77	24.9	0.56	5	4.98	7.58	68.2	100.73	0.338	34.85	0.9299	16.62	1.27	106.76	NA
PitNET_BRE_0118	PitNETs	NFPA	1.93	34.8	0.38	6.8	5.11765	3.02	54.5	3.9	0.123	8.55	1.0647	10	1.01	78.86	0.42	day6	1.13	7.9	0.44	3.1	2.54839	12.74	88.9	3.65	0.043	15.52	1.7156	10	0.88	92.2	10.74
PitNET_BRE_0119	PitNETs	PRL	1.46	44.9	0.31	9.5	4.72632	1.38	42.5	200	0.319	44.96	1.1267	10	1.49	83.29	4.42	day6	1.79	26.5	0.56	8.3	3.19277	4.23	62.7	144.13	0.338	30.94	0.3977	10	0.93	81.1	40.33
PitNET_BRE_0120	PitNETs	PRL	2.5	31.6	0.6	7.1	4.4507	4.6	58.3	200	0.079	25.97	2.2641	10.37	1.44	81.74	4.79	day4	2.12	18.6	0.84	7.4	2.51351	8.26	72.4	20.6	0.47	22.35	0.7472	15.29	0.97	66.92	7.15
PitNET_BRE_0121	PitNETs	NFPA	1.65	27.9	0.47	7.9	3.53165	3.71	62.7	21.61	0.309	80.03	2.8094	10	1.49	117.31	5.29	day4	2.45	15.6	1.19	7.6	2.05263	12.03	76.7	11.56	0.881	42.08	0.5097	12.53	0.83	90.65	5.01
PitNET_BRE_0122	PitNETs	PRL	1.48	17.3	0.47	5.5	3.14545	6.52	76.1	200	0.389	34.74	0.8861	13.63	1.79	95.67	21.77	day2	1.34	10.9	1.09	8.9	1.22472	9.8	80	157.8	0.487	35.2	0.8166	14.87	0.94	88.12	8.48
PitNET_BRE_0123	PitNETs	NFPA	1.82	26.4	0.39	5.7	4.63158	4.57	66.2	11.81	2.742	21.19	1.3206	10	1.32	91.13	7.78	day6	1.42	10	0.75	5.3	1.88679	11.94	84.2	0.39	2.066	22.11	0.5461	11.32	0.95	99.16	38.76
PitNET_BRE_0124	PitNETs	PRL	1.56	19.7	0.35	4.4	4.47727	5.94	75	98.49	0.42	27.58	0.7902	26.64	1.54	104.4	NA	day3	1.38	13.4	0.55	5.3	2.5283	8.36	80.9	1.26	0.354	18.84	0.4763	75.27	1.02	96.21	NA
PitNET_BRE_0125	PitNETs	PRL	4	49.1	0.7	8.4	5.84524	3.2	39.4	43.46	0.095	32.63	0.4774	18.38	1.37	61.91	1.66	day6	5.37	38.4	0.64	4.6	8.34783	7.66	54.8	27.75	0.4	15.16	0.4475	17.09	0.93	62.81	3.62
PitNET_BRE_0126	PitNETs	NFPA	1.92	28.7	0.51	7.6	3.77632	4.17	62.5	9.34	0.443	45.34	6.6522	16.78	3.44	155.49	2.81	day5	1.7	23.4	0.44	6.1	3.83607	5.09	70.1	4.43	2.028	18.45	0.1883	10.33	1.58	147.65	4.11
PitNET_BRE_0127	PitNETs	PRL	1.9	29.1	0.4	6.7	4.34328	4.1	62.6	200	1.293	29.87	0.9146	26.61	1.42	83.69	2.41	day5	1.35	12.8	0.66	6.3	2.03175	8.5	80.8	27.04	0.444	19.14	0.9898	48.45	0.96	83.28	8.82
PitNET_BRE_0128	PitNETs	NFPA	0.5	12.6	0.6	15.4	0.818182	2.6	70.7	11.36	0.12	27.95	0.3204	11.79	0.96	73.89	6.92	day6	1.12	13.8	0.52	6.4	2.15625	6.46	79.8	6.83	0.316	37.03	0.5079	10	0.91	96.15	30.4
PitNET_BRE_0129	PitNETs	NFPA	3.19	25.9	0.69	5.6	4.625	7.92	64.2	11.4	0.08	29.82	1.0339	13.93	1.35	71.81	5.53	day4	3.25	23.3	0.94	6.8	3.42647	9.65	69.3	6.76	0.188	18.05	0.2721	10	0.96	76.56	13.15
PitNET_BRE_0130	PitNETs	PRL	2.2	37.3	0.2	3.4	10.9706	3.42	57.9	200	0.023	63.57	0.8001	16.58	1.59	62.48	3.47	day6	2.63	27.3	0.58	6	4.55	6.31	65.6	34.67	0.152	28.27	0.6981	14.53	1.16	78.08	21.68
PitNET_BRE_0131	PitNETs	NFPA	2.64	23.6	0.48	4.3	5.48837	8.04	71.9	1.48	0.026	8.7	0.8938	10	1.63	124.72	19.34	day6	3.92	21.1	1.37	7.4	2.85135	13.18	71	2.06	0.11	8.15	0.5738	12.34	0.83	97.45	8.47
PitNET_BRE_0132	PitNETs	PRL	1.03	22.2	0.33	7.2	3.08333	3.24	69.6	200	0.098	35.02	0.4545	17.07	1.49	100.31	7.74	day6	0.53	4.2	0.38	3	1.4	11.62	92.7	180.27	0.304	26.8	0.6755	17.25	1.02	105.67	NA
PitNET_BRE_0133	PitNETs	PRL	1.46	41.8	0.24	6.9	6.05797	1.72	49.3	123.29	0.244	59.8	1.1763	16.41	1.46	87.74	5.21	day4	2.2	21.3	0.95	9.2	2.31522	7.16	69.3	27.09	0.57	46.42	0.3483	21.83	1.02	90.17	NA
PitNET_BRE_0134	PitNETs	NFPA	2.82	60	0.28	5.9	10.1695	1.52	32.2	NA	NA	NA	NA	NA	NA	NA	NA	day2	1.51	17.3	0.38	4.4	3.93182	6.82	78.2	NA	NA	NA	NA	NA	NA	NA	NA
PitNET_BRE_0135	PitNETs	PRL	2.65	43.1	0.5	8.1	5.32099	2.46	40	122.13	0.12	46.42	1.5707	16.06	1.25	88.96	4.48	day3	2.4	30.6	0.81	10.3	2.97087	4.49	57.2	31.92	2.924	31.78	1.0432	10	0.81	72.83	7.89
PitNET_BRE_0136	PitNETs	PRL	1.3	28.4	0.3	7.3	3.89041	2.7	60.9	125.84	1.541	22.2	1.9491	22.99	1.59	103.06	2.16	day3	1.6	28.1	0.36	6.3	4.46032	3.65	64	2.02	0.353	20.38	0.7876	19.88	1.22	100.49	NA
PitNET_BRE_0137	PitNETs	NFPA	1.34	17.4	0.35	4.5	3.86667	5.95	77.3	NA	NA	NA	NA	NA	NA	NA	NA	day6	1.06	7.4	0.3	2.1	3.52381	12.96	90.3	NA	NA	NA	NA	NA	NA	NA	NA
PitNET_BRE_0138	PitNETs	NFPA	1.95	37.9	0.3	5.8	6.53448	2.78	54.1	14.73	0.845	61.45	2.9185	10.39	1.16	85.92	5.51	day3	1.45	13.7	0.6	5.7	2.40351	8.54	80.4	5.48	0.615	29.28	1.3338	16.11	0.72	76.43	11.28
PitNET_BRE_0139	PitNETs	NFPA	1.3	26.2	0.4	7.9	3.31646	3.1	64.5	NA	NA	NA	NA	NA	0.83	116.41	14.32	day6	1.46	21.4	0.61	9	2.37778	4.67	68.6	NA	NA	NA	NA	NA	1.19	121.87	NA
PitNET_BRE_0140	PitNETs	PRL	2.1	38.4	0.4	7	5.48571	2.9	52.7	200	0.139	32.58	1.2769	25.49	1.63	102.63	2.94	day5	2.48	27.2	0.58	6.4	4.25	6.01	65.8	17.95	0.432	18.86	0.4114	21.12	0.91	90.75	5.95
PitNET_BRE_0141	PitNETs	NFPA	1.5	39.8	0.3	7.6	5.23684	1.9	48.4	8.83	1.583	47.82	1.4936	22.69	1.52	84.29	52.46	day6	2.03	23.9	0.32	3.8	6.28947	5.99	70.7	1.97	1.097	62.96	1.6497	17.06	1.16	86.43	18.72
PitNET_BRE_0142	PitNETs	PRL	1.9	42	0.3	6.5	6.46154	2.3	49.9	43.04	0.234	12.56	0.9581	74.5	1.4	92.49	17.19	day6	1.57	25.7	0.37	6	4.28333	4.09	67.1	18.83	2.19	22.95	1.3273	91.42	1.03	95.09	8.84
PitNET_BRE_0143	PitNETs	NFPA	4.87	46	0.7	6.6	6.9697	4.86	46	NA	NA	NA	NA	NA	1.13	127.44	45.12	day6	5.73	34.1	1.4	8.3	4.10843	9.63	57.3	NA	NA	NA	NA	NA	NA	NA	NA
PitNET_BRE_0144	PitNETs	PRL	2.9	42.8	0.6	8.4	5.09524	3.1	46.2	131.75	0.03	33.3	2.5262	10	2.16	132.4	4.82	day6	5.51	38.2	0.84	5.8	6.58621	7.86	54.4	3.66	0.797	32.13	0.4451	10	1.07	103.95	24.54
PitNET_BRE_0145	PitNETs	PRL	1.79	18.7	1.05	11	1.7	6.54	68.2	200	0.074	37.76	4.2906	82.59	1.23	95.17	4.73	day4	2.52	26.2	1.07	11.1	2.36036	5.99	62.3	59.59	2.412	13.69	1.2482	74.51	0.81	82.3	9.23
PitNET_BRE_0146	PitNETs	NFPA	2.91	37.4	0.42	5.4	6.92593	4.27	54.9	12.94	0.009	44.44	0.0294	10	1.07	92.13	12.17	day30	3.02	31.2	0.4	4.1	7.60976	6.11	63.1	6.71	0.106	7.47	0.211	10	0.72	72.34	4.8
PitNET_BRE_0147	PitNETs	PRL	2.97	42.7	0.5	7.2	5.93056	3.43	49.4	200	0.639	59.5	1.7674	13.36	1.81	91.37	13.38	day3	2.4	20	0.89	7.4	2.7027	8.71	72.4	18.58	0.96	47.09	0.6235	10	1.2	87.88	14.5
PitNET_BRE_0148	PitNETs	NFPA	2.02	23.5	0.39	4.5	5.22222	5.95	69.3	26.05	0.172	34.3	2.9035	10	0.93	71.04	9.43	day6	2.17	24.7	0.41	4.7	5.25532	5.97	67.9	30.48	1.717	14.71	1.616	14.79	0.59	67.93	10.92
PitNET_BRE_0149	PitNETs	NFPA	1.24	32.1	0.25	6.5	4.93846	2.22	57.5	9.63	0.205	28.95	1.8899	10	1.49	102.04	6.46	day5	1.36	12.8	0.58	5.5	2.32727	8.67	81.6	10.04	2.208	12.28	0.198	10.89	0.73	83.53	11.11
PitNET_BRE_0150	PitNETs	PRL	1.3	30.4	0.3	7.1	4.28169	2.6	59.7	200	0.026	33.73	7.7709	15.22	1.47	100.83	7.34	day6	1.8	30.9	0.38	6.6	4.68182	3.42	58.9	58.32	0.274	22.54	3.0942	15.87	0.92	91.51	28.88
PitNET_BRE_0151	PitNETs	PRL	2.38	36.4	0.55	8.4	4.33333	3.48	53.2	33.2	0.102	70.3	3.1153	45.89	1.56	97.33	5.67	day6	3.18	30.3	0.59	5.6	5.41071	6.43	61.2	23.59	0.121	12.15	0.9915	27.94	0.94	83.84	15.47
PitNET_BRE_0152	PitNETs	PRL	1.97	31.2	0.28	4.5	6.93333	3.85	60.7	60.2	0.281	31.04	2.2258	61.74	1.48	109.86	3.28	day4	1.77	13.8	0.8	6.2	2.22581	10.23	79.8	28.86	0.204	31.01	0.9505	77.8	0.89	101.67	12.05
PitNET_BRE_0153	PitNETs	PRL	1.4	24.6	0.5	8.5	2.89412	3.7	63	200	0.826	8.8	0.0541	1000	1.93	78.62	5.49	day30	1.28	47.4	0.41	15.2	3.11842	1	37	21.78	1.536	9.12	0.018	288.25	1.28	98.48	NA
PitNET_BRE_0154	PitNETs	NFPA	1.55	31	0.27	5.4	5.74074	3.12	62.6	5	0.022	27.15	2.1067	10	1.2	118.09	3.61	day6	2.23	17.2	0.71	5.5	3.12727	9.99	76.9	7.46	0.455	230.15	1.5648	10	1.03	132.86	23.56
PitNET_BRE_0155	PitNETs	PRL	2	34.6	0.22	3.8	9.10526	3.48	60.2	58.03	0.261	9.39	1.5375	39.34	1.18	95.3	27.02	day4	1.72	23.1	0.33	4.5	5.13333	5.31	71.5	22.17	0.877	21.01	0.4819	10	0.79	81.77	8.45
PitNET_BRE_0156	PitNETs	PRL	1.55	17.2	0.6	6.6	2.60606	6.78	75	39.24	1.069	30.95	0.0464	11.54	0.9	94.43	7.63	day30	1.03	12.1	0.66	7.8	1.55128	6.76	79.8	12.36	0.318	28.34	0.3292	19.99	0.84	108.66	60
PitNET_BRE_0157	PitNETs	NFPA	2.48	52.9	0.32	6.8	7.77941	1.67	35.6	20.26	0.022	25.34	2.5159	10	1.43	87.29	2.28	day6	2	15.1	1.03	7.8	1.9359	10.2	76.9	8.27	0.16	18.65	0.6502	12.8	0.77	68.58	16.07
PitNET_BRE_0158	PitNETs	PRL	3.4	34.7	0.6	5.9	5.88136	5.5	56.5	195.62	0.028	36.1	1.8013	17.41	1.61	96.3	3.05	day5	2.77	22.1	0.69	5.5	4.01818	9.05	72.2	113.24	0.206	21.21	1.0856	17.22	0.89	84.78	6.47
PitNET_BRE_0159	PitNETs	PRL	1.99	35.7	0.31	5.6	6.375	3.16	56.7	154.9	0.039	25.71	0.9564	41.32	1.56	101.17	2.2	day5	2.21	21.3	0.67	6.5	3.27692	7.49	72.1	74.89	1.263	14.17	0.4843	22.43	1.01	86.4	12.45
PitNET_BRE_0160	PitNETs	NFPA	2.12	35	0.53	8.8	3.97727	3.25	53.7	NA	NA	NA	NA	NA	NA	NA	NA	day2	0.8	6.1	0.67	5.1	1.19608	11.67	88.8	NA	NA	NA	NA	NA	NA	NA	NA
PitNET_BRE_0161	PitNETs	PRL	1.3	23.4	0.3	5.3	4.41509	3.8	70	56.86	0.315	50.64	2.8886	162.66	1.47	88.84	2.12	day4	1.85	16.3	0.51	4.5	3.62222	8.98	79	18.17	0.651	10.74	0.6199	152.3	0.87	75.29	4.14
PitNET_BRE_0162	PitNETs	PRL	2.54	45.8	0.38	6.9	6.63768	2.47	44.7	200	0.026	19.54	0.9666	24.1	1.47	70.75	10.49	day5	1.8	19	0.9	9.5	2	6.5	70.5	102.89	0.226	16.41	0.2691	12.61	0.93	63.68	10.1
PitNET_BRE_0163	PitNETs	NFPA	2.13	32.9	0.49	7.5	4.38667	3.72	57.4	NA	NA	NA	NA	NA	NA	NA	NA	day2	1.15	7.5	1.12	7.3	1.0274	13.03	85.2	NA	NA	NA	NA	NA	NA	NA	NA
PitNET_BRE_0164	PitNETs	NFPA	2.59	44.7	0.4	6.9	6.47826	2.53	43.7	7	0.011	11.64	0.4824	10	0.78	53.9	2.45	day6	3.44	20.7	1.09	6.6	3.13636	11.96	71.9	5.11	0.034	3.78	0.1956	10	0.64	61.94	10.77
PitNET_BRE_0165	PitNETs	NFPA	2.36	26.1	0.65	7.2	3.625	5.85	64.8	14.6	0.06	39.49	1.0144	22.2	1.64	77.24	4.8	day30	1.02	14.1	0.77	10.7	1.31776	4.84	66.9	8.21	0.213	45.42	0.2581	32.15	0.77	63.77	60
PitNET_BRE_0166	PitNETs	PRL	1.66	21.4	0.46	5.9	3.62712	5.6	72.1	183.22	1.088	35.46	1.0175	1000	1.73	105.4	7.86	day3	0.86	8.4	0.68	6.6	1.27273	8.72	84.9	67.32	1.672	7.89	0.1495	1000	0.89	96.72	3.31
PitNET_BRE_0167	PitNETs	NFPA	1.61	36.9	0.29	6.7	5.50746	2.34	53.6	NA	NA	NA	NA	NA	NA	NA	NA	day2	1.38	11	0.4	3.2	3.4375	10.78	85.8	NA	NA	NA	NA	NA	NA	NA	NA
PitNET_BRE_0168	PitNETs	NFPA	2.3	30.3	0.34	4.5	6.73333	4.7	62.1	8.88	0.071	65.6	1.1455	25.25	1.74	115.79	2.03	day3	2.32	17.1	0.61	4.5	3.8	10.6	78.1	1.96	0.333	18.41	0.6039	19.86	0.93	93.24	3.18
PitNET_BRE_0169	PitNETs	GH	1.9	35.4	0.35	6.4	5.53125	2.98	55.1	11.96	6.987	30.41	0.7436	10	1.15	133.69	9.61	day6	1.51	25.5	0.38	6.4	3.98438	3.83	64.8	14.65	2.176	41.72	0.8493	21.87	0.67	97.17	10.4
PitNET_BRE_0170	PitNETs	NFPA	2.54	36.3	0.34	4.9	7.40816	4.06	58	12.39	0.063	31.96	3.6881	228.72	1.37	127.61	17.68	day4	2.01	11.6	0.77	4.4	2.63636	14.55	83.6	7.54	0.207	19.52	0.6655	117.39	1	120.35	12.11
PitNET_BRE_0171	PitNETs	PRL	2.8	40.4	0.6	8.9	4.53933	3.3	47.9	82.94	0.112	32.55	2.7342	45.01	1.4	94.01	6.37	day5	2.2	26.3	0.74	8.8	2.98864	5.28	62.9	2.18	0.117	30.41	1.8476	36.59	0.83	74.65	4.65
PitNET_BRE_0172	PitNETs	NFPA	1.83	51.1	0.24	6.8	7.51471	1.31	36.4	NA	NA	NA	NA	NA	NA	NA	NA	day6	1.66	23.7	0.53	7.6	3.11842	4.77	67.9	NA	NA	NA	NA	NA	NA	NA	NA
PitNET_BRE_0173	PitNETs	NFPA	1.29	23.1	0.26	4.7	4.91489	3.79	67.9	29.87	0.17	16.08	1.7419	10	1.02	74.54	2.91	day5	1.07	8.5	0.68	5.4	1.57407	10.84	85.8	11.04	0.487	24.14	0.7374	10	0.8	67.03	10.58
PitNET_BRE_0174	PitNETs	NFPA	2.37	35.1	0.34	5	7.02	3.88	57.4	15.09	0.023	17.06	1.8598	10	1.17	81.13	0.61	day3	2.1	15.8	0.94	7.1	2.22535	10.25	77	5.03	0.57	19.65	0.6413	24.33	0.98	95.27	4.86
PitNET_BRE_0175	PitNETs	NFPA	2.3	29.7	0.7	8.7	3.41379	4.6	59.3	5.88	0.015	31.32	1.6105	10	1.1	72.39	2.29	day6	1.08	18.7	0.32	5.6	3.33929	4.31	74.6	2.11	0.195	22.91	0.94	10	0.8	66.07	39.77
PitNET_BRE_0176	PitNETs	ACTH	2.54	48.3	0.21	4	12.075	2.42	46.2	7.55	0.043	96.04	1.8079	10	1.39	93.48	2.95	day30	1.73	24.4	0.48	6.8	3.58824	4.74	66.7	4.65	1.442	47.62	1.2606	10	0.84	79.21	44.09
PitNET_BRE_0177	PitNETs	PRL	2.77	34.7	0.54	6.8	5.10294	4.58	57.3	36.51	0.033	11.83	0.8854	10	1.34	120.42	26.76	day6	1.5	10.3	0.75	5.2	1.98077	12.25	84.4	13.02	0.373	19.7	0.3024	10	0.91	118.19	14.44
PitNET_BRE_0178	PitNETs	NFPA	1.44	33.7	0.22	5.2	6.48077	2.54	59.5	NA	NA	NA	NA	NA	NA	NA	39.12	day6	1.23	20.6	0.37	6.2	3.32258	4.31	72.2	NA	NA	NA	NA	NA	NA	NA	NA
PitNET_BRE_0179	PitNETs	PRL	2.27	52.5	0.29	6.7	7.83582	1.67	38.7	32.06	0.025	12.15	2.1466	52.9	1.58	125.58	4.69	day4	1.28	17.8	0.37	5.2	3.42308	5.49	76.5	36.42	0.714	17.8	0.385	198.42	1.03	105.46	13.45
PitNET_BRE_0180	PitNETs	NFPA	1.5	25.9	0.4	6.1	4.2459	3.9	66.4	21.97	0.072	32.17	1.0973	16.61	1.46	96.63	6.12	day4	1.62	10.3	0.81	5.2	1.98077	13.28	84.4	6.27	0.492	39.09	1.2391	14.65	1.15	90.74	30.29
PitNET_BRE_0181	PitNETs	NFPA	2.43	44	0.36	6.5	6.76923	2.56	46.3	NA	NA	NA	NA	NA	NA	NA	NA	day2	1.09	7.7	0.76	5.4	1.42593	12.25	86.8	NA	NA	NA	NA	NA	NA	NA	NA
PitNET_BRE_0182	PitNETs	PRL	1.45	37.1	0.3	7.7	4.81818	2.1	53.6	66.13	0.29	14.45	1.3616	10	1.23	75.45	1.64	day3	2.04	12.9	1.09	6.9	1.86957	12.65	80.1	37.29	1.266	37.24	0.6756	19	0.81	76.78	60
PitNET_BRE_0183	PitNETs	NFPA	2.19	31	0.35	4.9	6.32653	4.4	62.3	11.19	0.2	26.21	0.6856	10.39	1.41	78.67	3.95	day4	2.73	18.9	0.9	6.2	3.04839	10.76	74.6	2.91	0.452	29.9	0.3457	14.9	0.88	66.49	12.47
PitNET_BRE_0184	PitNETs	PRL	2.59	32.9	0.33	4.2	7.83333	4.74	60.1	41.5	0.058	15.03	1.1009	10	1.8	92.78	1.62	day6	1.82	12.9	0.44	3.1	4.16129	11.7	82.7	19.28	0.138	30.37	0.1289	17.59	1.14	88.97	20.68
PitNET_BRE_0185	PitNETs	PRL	2.9	42.1	0.4	5.7	7.38596	3.4	50	200	2.298	21.8	2.1167	21.63	1.78	94.71	1.42	day6	3.73	35.7	0.46	4.4	8.11364	6.11	58.5	2.13	0.237	17.69	0.7315	20.72	0.77	88.75	17.49
PitNET_BRE_0186	PitNETs	NFPA	2.53	38.1	0.43	6.4	5.95312	3.58	53.8	13.23	0.09	27.3	3.4544	17.47	1.98	70.59	31.73	day3	2.29	18.7	0.72	5.9	3.16949	9.19	75.1	14.59	0.049	23.9	3.2518	18.28	1.83	96.89	9.66
PitNET_BRE_0187	PitNETs	ACTH	1.1	13.3	0.7	7.8	1.70513	6.5	77.7	10	0.126	120.37	0.7586	17.71	1.03	83.97	18.01	day6	2.8	23.6	0.95	8	2.95	7.86	66.4	6.95	0.897	79.29	0.1951	23.5	0.77	98.09	16.85
PitNET_BRE_0188	PitNETs	NFPA	1.62	11	1.05	7.2	1.52778	11.99	81.7	19.2	0.019	29.63	0.5864	10.21	1.21	100.13	9.66	day6	1.97	13.5	0.82	5.6	2.41071	11.73	80.2	9.7	0.152	36.03	0.1458	15.67	0.64	81.77	32.85
PitNET_BRE_0189	PitNETs	NFPA	1.7	16.1	0.3	2.9	5.55172	8.5	78.4	1.23	0.028	13.05	1.0554	10	1.37	74.66	6.13	day5	3.59	29.6	0.6	5	5.92	7.9	65.2	0.84	0.014	5.4	0.5937	10.36	0.7	72.65	2.78
PitNET_BRE_0190	PitNETs	PRL	1.9	31	0.7	11.6	2.67241	3.2	53.1	200	0.025	26	3.3268	22.06	1.45	81.83	8.42	day4	1.51	13.1	1.05	9.1	1.43956	8.92	77.4	15.98	0.398	26.9	0.9618	21.19	0.99	75.65	NA
PitNET_BRE_0191	PitNETs	NFPA	1.4	20.9	0.3	4.1	5.09756	5.1	74.5	20.87	0.062	14.06	0.7579	10	0.76	98.73	21.52	day6	1.57	28	0.39	7	4	3.57	63.7	12.64	0.474	34.52	0.4041	11.31	0.61	72.02	12.35
PitNET_BRE_0192	PitNETs	PRL	1.9	28.1	0.5	7.8	3.60256	4.1	60.3	200	0.025	66.09	2.2782	23.3	1.54	84.25	5.88	day4	1.78	19.9	0.88	9.9	2.0101	6.21	69.6	11.78	0.649	28.94	0.9962	26.99	1.09	97.29	12.65
PitNET_BRE_0193	PitNETs	NFPA	0.76	13.3	0.37	6.4	2.07812	4.47	77.8	7.57	0.022	27.54	1.6556	18.69	1.55	91.48	6.13	day6	1.17	9.4	0.6	4.8	1.95833	10.56	84.8	3.33	0.336	31.99	0.639	24.63	1.28	97.82	9.8
PitNET_BRE_0194	PitNETs	GH	1.91	35.9	0.25	4.7	7.6383	3.01	56.6	21.51	1.634	21.9	0.6612	306.41	1.78	115.14	14	day4	1.69	23.5	0.4	5.5	4.27273	5.07	70.6	3.61	0.918	17.58	0.3147	42.32	1.08	103.36	NA
PitNET_BRE_0195	PitNETs	NFPA	1.85	26.1	0.53	7.5	3.48	4.54	63.9	NA	NA	NA	NA	NA	0.55	36.35	5.37	day30	1.18	8.1	0.34	2.3	3.52174	12.98	89.5	NA	NA	NA	NA	NA	NA	NA	NA
PitNET_BRE_0196	PitNETs	PRL	1.09	23	0.31	6.6	3.48485	3.22	68.1	41.28	0.994	34.6	0.9518	67.24	1.13	68.94	4.41	day3	0.95	11.2	0.44	5.2	2.15385	7.02	83.2	4.2	8.268	33.45	0.4615	33.4	0.57	67.1	11.86
PitNET_BRE_0197	PitNETs	NFPA	1.64	32.9	0.29	5.8	5.67241	2.94	58.8	NA	NA	NA	NA	NA	NA	NA	NA	day30	1.12	13.2	0.49	5.8	2.27586	6.87	80.9	NA	NA	NA	NA	NA	NA	NA	NA
PitNET_BRE_0198	PitNETs	NFPA	1.93	31	0.47	7.5	4.13333	3.38	54.3	1.83	0.3	9.66	0.3692	10	1.16	76.63	6.69	day6	3.22	32.6	0.56	5.7	5.7193	5.68	57.6	6.62	0.063	27.22	3.1304	10	1.25	66.47	5.24
PitNET_BRE_0199	PitNETs	NFPA	1.91	17	1.09	9.7	1.75258	8.2	73.2	NA	NA	NA	NA	NA	NA	NA	NA	day3	1.18	7.8	0.94	6.2	1.25806	12.91	85.9	NA	NA	NA	NA	NA	NA	NA	NA
PitNET_BRE_0200	PitNETs	NFPA	1.01	37	0.2	7.3	5.06849	1.32	48.4	26.92	0.036	40.26	1.8428	10	1.18	82.56	1.04	day4	1.12	9.9	0.67	5.9	1.67797	9.55	84.1	15.08	0.159	38.74	0.9332	10	0.94	74.69	5.11
