# Supplementary material for: Multidimensional tumor-blood profiling uncovers systemic lymphocyte-monocyte imbalance in pituitary neuroendocrine tumors
Source: Signal Transduct Target Ther. 2025 Nov 18;10:377. doi: 10.1038/s41392-025-02489-0 (PMC12627556; doi:10.1038/s41392-025-02489-0)
Supplement: Supplementary file 8 — Supplementary Table 7 [file 41392_2025_2489_MOESM8_ESM.xlsx]

## Sheet: S7a
Supplementary Table 7. Ligand-receptor network between PitNETs tumor and blood. Related to Figure 5.
Supplementary Table 7a. Gene List of the 328 secreted proteins.
Secreted proteins in Fig. 5g	Ligand cluster
B2M	Ligand cluster 1 (LC-PIT1)
GDF15	Ligand cluster 1 (LC-PIT1)
TAC1	Ligand cluster 1 (LC-PIT1)
GH1	Ligand cluster 1 (LC-PIT1)
TSHB	Ligand cluster 1 (LC-PIT1)
CD79B	Ligand cluster 1 (LC-PIT1)
DLK1	Ligand cluster 1 (LC-PIT1)
NPPA	Ligand cluster 1 (LC-PIT1)
CEL	Ligand cluster 1 (LC-PIT1)
TRH	Ligand cluster 1 (LC-PIT1)
FLT3LG	Ligand cluster 1 (LC-PIT1)
TTR	Ligand cluster 1 (LC-PIT1)
DKK1	Ligand cluster 1 (LC-PIT1)
COL24A1	Ligand cluster 1 (LC-PIT1)
NPY	Ligand cluster 1 (LC-PIT1)
PXDN	Ligand cluster 1 (LC-PIT1)
CPVL	Ligand cluster 1 (LC-PIT1)
PLA2G7	Ligand cluster 1 (LC-PIT1)
CD14	Ligand cluster 1 (LC-PIT1)
ANGPTL2	Ligand cluster 1 (LC-PIT1)
SLIT1	Ligand cluster 1 (LC-PIT1)
WNT5B	Ligand cluster 1 (LC-PIT1)
IGFBP3	Ligand cluster 1 (LC-PIT1)
IL15	Ligand cluster 1 (LC-PIT1)
CBLN1	Ligand cluster 1 (LC-PIT1)
CTHRC1	Ligand cluster 1 (LC-PIT1)
COL4A3	Ligand cluster 1 (LC-PIT1)
COL4A4	Ligand cluster 1 (LC-PIT1)
COL10A1	Ligand cluster 1 (LC-PIT1)
HPSE	Ligand cluster 1 (LC-PIT1)
IGFBP4	Ligand cluster 1 (LC-PIT1)
LOX	Ligand cluster 1 (LC-PIT1)
LTF	Ligand cluster 1 (LC-PIT1)
COCH	Ligand cluster 1 (LC-PIT1)
SPARC	Ligand cluster 1 (LC-PIT1)
OLFM2	Ligand cluster 1 (LC-PIT1)
GAS6	Ligand cluster 1 (LC-PIT1)
PRSS23	Ligand cluster 1 (LC-PIT1)
COL9A2	Ligand cluster 1 (LC-PIT1)
FGL2	Ligand cluster 1 (LC-PIT1)
ANXA2	Ligand cluster 1 (LC-PIT1)
HSPA1A	Ligand cluster 1 (LC-PIT1)
GGH	Ligand cluster 1 (LC-PIT1)
WNT10A	Ligand cluster 1 (LC-PIT1)
CTSC	Ligand cluster 1 (LC-PIT1)
COL22A1	Ligand cluster 1 (LC-PIT1)
NRG4	Ligand cluster 1 (LC-PIT1)
GSN	Ligand cluster 1 (LC-PIT1)
GLB1L2	Ligand cluster 1 (LC-PIT1)
NELL2	Ligand cluster 1 (LC-PIT1)
CD274	Ligand cluster 1 (LC-PIT1)
SCUBE2	Ligand cluster 1 (LC-PIT1)
FGF7	Ligand cluster 1 (LC-PIT1)
TNFSF10	Ligand cluster 1 (LC-PIT1)
ITGB5	Ligand cluster 1 (LC-PIT1)
NPTX2	Ligand cluster 1 (LC-PIT1)
SLC7A5	Ligand cluster 1 (LC-PIT1)
SOSTDC1	Ligand cluster 1 (LC-PIT1)
F12	Ligand cluster 1 (LC-PIT1)
NPTX1	Ligand cluster 1 (LC-PIT1)
PRL	Ligand cluster 1 (LC-PIT1)
PENK	Ligand cluster 1 (LC-PIT1)
ANXA1	Ligand cluster 1 (LC-PIT1)
COL9A3	Ligand cluster 1 (LC-PIT1)
LY96	Ligand cluster 1 (LC-PIT1)
C1QA	Ligand cluster 1 (LC-PIT1)
CEACAM16	Ligand cluster 1 (LC-PIT1)
ECM1	Ligand cluster 1 (LC-PIT1)
IGF1	Ligand cluster 1 (LC-PIT1)
CD44	Ligand cluster 1 (LC-PIT1)
IBSP	Ligand cluster 1 (LC-PIT1)
INHBE	Ligand cluster 1 (LC-PIT1)
ANGPT1	Ligand cluster 1 (LC-PIT1)
F5	Ligand cluster 1 (LC-PIT1)
NTS	Ligand cluster 1 (LC-PIT1)
ESR1	Ligand cluster 1 (LC-PIT1)
LAMA2	Ligand cluster 1 (LC-PIT1)
IL1RAP	Ligand cluster 1 (LC-PIT1)
PCDH15	Ligand cluster 1 (LC-PIT1)
CRTAC1	Ligand cluster 1 (LC-PIT1)
FAT1	Ligand cluster 1 (LC-PIT1)
FGF9	Ligand cluster 1 (LC-PIT1)
IGFBPL1	Ligand cluster 1 (LC-PIT1)
IGSF10	Ligand cluster 1 (LC-PIT1)
PTPRD	Ligand cluster 1 (LC-PIT1)
THBS4	Ligand cluster 1 (LC-PIT1)
CD58	Ligand cluster 1 (LC-PIT1)
LPL	Ligand cluster 1 (LC-PIT1)
CNTN2	Ligand cluster 1 (LC-PIT1)
THY1	Ligand cluster 1 (LC-PIT1)
OLFM1	Ligand cluster 1 (LC-PIT1)
SULF2	Ligand cluster 1 (LC-PIT1)
CHSY1	Ligand cluster 1 (LC-PIT1)
TNR	Ligand cluster 1 (LC-PIT1)
FGF10	Ligand cluster 1 (LC-PIT1)
THBS2	Ligand cluster 1 (LC-PIT1)
LGALS3	Ligand cluster 1 (LC-PIT1)
PTPRZ1	Ligand cluster 1 (LC-PIT1)
IL7	Ligand cluster 1 (LC-PIT1)
COL19A1	Ligand cluster 1 (LC-PIT1)
COL6A6	Ligand cluster 1 (LC-PIT1)
ROBO2	Ligand cluster 1 (LC-PIT1)
BDNF	Ligand cluster 1 (LC-PIT1)
SEMA3A	Ligand cluster 1 (LC-PIT1)
NXPH1	Ligand cluster 1 (LC-PIT1)
CA2	Ligand cluster 1 (LC-PIT1)
GABRB2	Ligand cluster 1 (LC-PIT1)
MET	Ligand cluster 1 (LC-PIT1)
SEMA5A	Ligand cluster 1 (LC-PIT1)
NXPH3	Ligand cluster 1 (LC-PIT1)
SLC1A1	Ligand cluster 1 (LC-PIT1)
GHR	Ligand cluster 1 (LC-PIT1)
NELL1	Ligand cluster 1 (LC-PIT1)
OLFM3	Ligand cluster 1 (LC-PIT1)
MST1	Ligand cluster 1 (LC-PIT1)
AGER	Ligand cluster 1 (LC-PIT1)
RIMS2	Ligand cluster 1 (LC-PIT1)
GNAS	Ligand cluster 1 (LC-PIT1)
PKD1	Ligand cluster 1 (LC-PIT1)
SRGN	Ligand cluster 1 (LC-PIT1)
VIM	Ligand cluster 1 (LC-PIT1)
IGFBP7	Ligand cluster 1 (LC-PIT1)
COLQ	Ligand cluster 1 (LC-PIT1)
ALCAM	Ligand cluster 1 (LC-PIT1)
WNT3	Ligand cluster 1 (LC-PIT1)
WNT4	Ligand cluster 1 (LC-PIT1)
NRG1	Ligand cluster 1 (LC-PIT1)
CHL1	Ligand cluster 1 (LC-PIT1)
CNTN1	Ligand cluster 1 (LC-PIT1)
NRP1	Ligand cluster 1 (LC-PIT1)
VGF	Ligand cluster 1 (LC-PIT1)
BMP1	Ligand cluster 1 (LC-PIT1)
GNAI1	Ligand cluster 1 (LC-PIT1)
SORL1	Ligand cluster 1 (LC-PIT1)
CNTFR	Ligand cluster 2 (LC-TPIT)
MERTK	Ligand cluster 2 (LC-TPIT)
LAMA5	Ligand cluster 2 (LC-TPIT)
MMP16	Ligand cluster 2 (LC-TPIT)
GAL	Ligand cluster 2 (LC-TPIT)
RSPO3	Ligand cluster 2 (LC-TPIT)
BMP6	Ligand cluster 2 (LC-TPIT)
COL11A1	Ligand cluster 2 (LC-TPIT)
ESM1	Ligand cluster 2 (LC-TPIT)
ANGPTL7	Ligand cluster 2 (LC-TPIT)
AFP	Ligand cluster 2 (LC-TPIT)
CD82	Ligand cluster 2 (LC-TPIT)
COL28A1	Ligand cluster 2 (LC-TPIT)
COL8A1	Ligand cluster 2 (LC-TPIT)
WNT9A	Ligand cluster 2 (LC-TPIT)
FGFR3	Ligand cluster 2 (LC-TPIT)
EDN3	Ligand cluster 2 (LC-TPIT)
EGFR	Ligand cluster 2 (LC-TPIT)
COL17A1	Ligand cluster 2 (LC-TPIT)
NRG3	Ligand cluster 2 (LC-TPIT)
SERPINA3	Ligand cluster 2 (LC-TPIT)
CXCL13	Ligand cluster 2 (LC-TPIT)
PTH	Ligand cluster 2 (LC-TPIT)
AGT	Ligand cluster 2 (LC-TPIT)
CARTPT	Ligand cluster 2 (LC-TPIT)
SAA1	Ligand cluster 2 (LC-TPIT)
SST	Ligand cluster 2 (LC-TPIT)
COL21A1	Ligand cluster 2 (LC-TPIT)
SERPINE2	Ligand cluster 2 (LC-TPIT)
CCK	Ligand cluster 2 (LC-TPIT)
POMC	Ligand cluster 2 (LC-TPIT)
IL32	Ligand cluster 2 (LC-TPIT)
BCAN	Ligand cluster 2 (LC-TPIT)
FSTL5	Ligand cluster 2 (LC-TPIT)
ITGA4	Ligand cluster 2 (LC-TPIT)
CEACAM1	Ligand cluster 2 (LC-TPIT)
SRC	Ligand cluster 2 (LC-TPIT)
LAMA3	Ligand cluster 2 (LC-TPIT)
F3	Ligand cluster 2 (LC-TPIT)
LIFR	Ligand cluster 2 (LC-TPIT)
FST	Ligand cluster 2 (LC-TPIT)
NPW	Ligand cluster 2 (LC-TPIT)
PDGFC	Ligand cluster 2 (LC-TPIT)
LGALS3BP	Ligand cluster 2 (LC-TPIT)
SCG2	Ligand cluster 2 (LC-TPIT)
EPCAM	Ligand cluster 2 (LC-TPIT)
PTK7	Ligand cluster 2 (LC-TPIT)
LAIR2	Ligand cluster 2 (LC-TPIT)
MSTN	Ligand cluster 2 (LC-TPIT)
LAMB1	Ligand cluster 2 (LC-TPIT)
PROS1	Ligand cluster 2 (LC-TPIT)
IL17RA	Ligand cluster 2 (LC-TPIT)
NT5E	Ligand cluster 2 (LC-TPIT)
FGF18	Ligand cluster 2 (LC-TPIT)
SERPING1	Ligand cluster 2 (LC-TPIT)
HTRA1	Ligand cluster 2 (LC-TPIT)
ACE	Ligand cluster 2 (LC-TPIT)
IL6R	Ligand cluster 2 (LC-TPIT)
FGF12	Ligand cluster 2 (LC-TPIT)
CDH1	Ligand cluster 2 (LC-TPIT)
DSCAML1	Ligand cluster 2 (LC-TPIT)
CALCB	Ligand cluster 2 (LC-TPIT)
MATN2	Ligand cluster 2 (LC-TPIT)
CCL28	Ligand cluster 2 (LC-TPIT)
NRP2	Ligand cluster 2 (LC-TPIT)
TNFSF13	Ligand cluster 2 (LC-TPIT)
CLEC11A	Ligand cluster 2 (LC-TPIT)
CFC1	Ligand cluster 2 (LC-TPIT)
ENHO	Ligand cluster 2 (LC-TPIT)
FTL	Ligand cluster 3 (LC-SF1)
MIF	Ligand cluster 3 (LC-SF1)
MIA	Ligand cluster 3 (LC-SF1)
CD9	Ligand cluster 3 (LC-SF1)
PLA2G1B	Ligand cluster 3 (LC-SF1)
DMKN	Ligand cluster 3 (LC-SF1)
GSTP1	Ligand cluster 3 (LC-SF1)
LHB	Ligand cluster 3 (LC-SF1)
SCGB3A1	Ligand cluster 3 (LC-SF1)
MDK	Ligand cluster 3 (LC-SF1)
PRTN3	Ligand cluster 3 (LC-SF1)
FSHB	Ligand cluster 3 (LC-SF1)
TSPAN1	Ligand cluster 3 (LC-SF1)
WFDC2	Ligand cluster 3 (LC-SF1)
ZG16B	Ligand cluster 3 (LC-SF1)
CTF1	Ligand cluster 3 (LC-SF1)
ITIH5	Ligand cluster 3 (LC-SF1)
ALKAL2	Ligand cluster 3 (LC-SF1)
COL16A1	Ligand cluster 3 (LC-SF1)
BCHE	Ligand cluster 3 (LC-SF1)
LAMB2	Ligand cluster 3 (LC-SF1)
VTN	Ligand cluster 3 (LC-SF1)
IL11	Ligand cluster 3 (LC-SF1)
NCAN	Ligand cluster 3 (LC-SF1)
DKK3	Ligand cluster 3 (LC-SF1)
LAMC2	Ligand cluster 3 (LC-SF1)
AGRN	Ligand cluster 3 (LC-SF1)
NPNT	Ligand cluster 3 (LC-SF1)
NMB	Ligand cluster 3 (LC-SF1)
PTPRF	Ligand cluster 3 (LC-SF1)
SPINT1	Ligand cluster 3 (LC-SF1)
CLUL1	Ligand cluster 3 (LC-SF1)
NECTIN2	Ligand cluster 3 (LC-SF1)
SFTPD	Ligand cluster 3 (LC-SF1)
LGALS1	Ligand cluster 3 (LC-SF1)
GSTM2	Ligand cluster 3 (LC-SF1)
GPC1	Ligand cluster 3 (LC-SF1)
PRXL2B	Ligand cluster 3 (LC-SF1)
S100A10	Ligand cluster 3 (LC-SF1)
FCGRT	Ligand cluster 3 (LC-SF1)
IGFBP5	Ligand cluster 3 (LC-SF1)
CFD	Ligand cluster 3 (LC-SF1)
CLU	Ligand cluster 3 (LC-SF1)
GNB3	Ligand cluster 3 (LC-SF1)
SERPINF1	Ligand cluster 3 (LC-SF1)
BST2	Ligand cluster 3 (LC-SF1)
RBP4	Ligand cluster 3 (LC-SF1)
LGI1	Ligand cluster 3 (LC-SF1)
CGA	Ligand cluster 3 (LC-SF1)
LTBP4	Ligand cluster 3 (LC-SF1)
TGFB1	Ligand cluster 3 (LC-SF1)
MUC20	Ligand cluster 3 (LC-SF1)
PTN	Ligand cluster 3 (LC-SF1)
KLK11	Ligand cluster 3 (LC-SF1)
EDIL3	Ligand cluster 3 (LC-SF1)
FGF2	Ligand cluster 3 (LC-SF1)
KL	Ligand cluster 3 (LC-SF1)
GH2	Ligand cluster 3 (LC-SF1)
FSTL1	Ligand cluster 3 (LC-SF1)
MELTF	Ligand cluster 3 (LC-SF1)
RLN2	Ligand cluster 3 (LC-SF1)
SHH	Ligand cluster 3 (LC-SF1)
COL6A1	Ligand cluster 3 (LC-SF1)
FGF17	Ligand cluster 3 (LC-SF1)
SULF1	Ligand cluster 3 (LC-SF1)
TNFSF12	Ligand cluster 3 (LC-SF1)
TAC4	Ligand cluster 3 (LC-SF1)
A2M	Ligand cluster 3 (LC-SF1)
COL2A1	Ligand cluster 3 (LC-SF1)
PAPPA	Ligand cluster 3 (LC-SF1)
SDC4	Ligand cluster 3 (LC-SF1)
SLPI	Ligand cluster 3 (LC-SF1)
BMP5	Ligand cluster 3 (LC-SF1)
EFEMP2	Ligand cluster 3 (LC-SF1)
S100B	Ligand cluster 3 (LC-SF1)
GFRA1	Ligand cluster 3 (LC-SF1)
PTPRC	Ligand cluster 3 (LC-SF1)
SPX	Ligand cluster 3 (LC-SF1)
CHAD	Ligand cluster 3 (LC-SF1)
LEFTY2	Ligand cluster 3 (LC-SF1)
INHA	Ligand cluster 3 (LC-SF1)
SPARCL1	Ligand cluster 3 (LC-SF1)
XYLT1	Ligand cluster 3 (LC-SF1)
BTC	Ligand cluster 3 (LC-SF1)
KLK10	Ligand cluster 3 (LC-SF1)
PLTP	Ligand cluster 3 (LC-SF1)
SFRP1	Ligand cluster 3 (LC-SF1)
CX3CL1	Ligand cluster 3 (LC-SF1)
GRP	Ligand cluster 3 (LC-SF1)
TSPEAR	Ligand cluster 3 (LC-SF1)
NRG2	Ligand cluster 3 (LC-SF1)
VEGFA	Ligand cluster 3 (LC-SF1)
ADAM23	Ligand cluster 3 (LC-SF1)
DSG2	Ligand cluster 3 (LC-SF1)
HBEGF	Ligand cluster 3 (LC-SF1)
ITGA1	Ligand cluster 3 (LC-SF1)
RELN	Ligand cluster 3 (LC-SF1)
LOXL1	Ligand cluster 3 (LC-SF1)
OAF	Ligand cluster 3 (LC-SF1)
COL5A2	Ligand cluster 3 (LC-SF1)
ST6GAL1	Ligand cluster 3 (LC-SF1)
MFAP2	Ligand cluster 3 (LC-SF1)
LYPD6	Ligand cluster 3 (LC-SF1)
LYN	Ligand cluster 3 (LC-SF1)
PDGFD	Ligand cluster 3 (LC-SF1)
CD74	Ligand cluster 3 (LC-SF1)
LRRC4C	Ligand cluster 3 (LC-SF1)
AKR1C3	Ligand cluster 3 (LC-SF1)
LDLR	Ligand cluster 3 (LC-SF1)
LTBP2	Ligand cluster 3 (LC-SF1)
SDC1	Ligand cluster 3 (LC-SF1)
ADM	Ligand cluster 3 (LC-SF1)
ARTN	Ligand cluster 3 (LC-SF1)
HSPG2	Ligand cluster 3 (LC-SF1)
SIRPA	Ligand cluster 3 (LC-SF1)
PTPRO	Ligand cluster 3 (LC-SF1)
SLITRK1	Ligand cluster 3 (LC-SF1)
GDF7	Ligand cluster 3 (LC-SF1)
SEMA3E	Ligand cluster 3 (LC-SF1)
PRTG	Ligand cluster 3 (LC-SF1)
CXCL16	Ligand cluster 3 (LC-SF1)
TCN2	Ligand cluster 3 (LC-SF1)
C1QL1	Ligand cluster 3 (LC-SF1)
FBN1	Ligand cluster 3 (LC-SF1)
WNT11	Ligand cluster 3 (LC-SF1)

## Sheet: S7b
Supplementary Table 7b. Ligand-receptor network between PitNETs tumor and blood. Related to Fig. 6c.
Ligand	Ligand cluster	Pos.x (Ligand)	Pos.y (Ligand)	Receptor
B2M	Ligand cluster 1 (LC-PIT1)	-0.375011	-1.39417	CD1C/CD1B/CD1A/CD1D/FCGRT/LILRB1/LILRB2/MR1/HFE/TFRC/CXCR4/KIR2DL3/KIR2DL1/KLRC2/KIR3DL1/CD247/CD8A/CD3D/CD3G/KLRD1/KLRC1/IL6ST/ERBB3/ANXA2
GDF15	Ligand cluster 1 (LC-PIT1)	0.415779	-4.90252	RET/TGFBR2/ERBB2
TAC1	Ligand cluster 1 (LC-PIT1)	0.153619	0.253675	LPAR2/FPR2/F2RL1/OXTR/XCR1/TACR2/EDNRB/NPFFR2/HTR2A/GCGR/F2RL3/AVPR1A/LPAR1/TACR3/DPP4/KISS1R/UTS2R/OPRM1/GHSR/FAP/F2RL2/NMUR1/TACR1/F2R/OPRD1/PROKR1/HRH1/NPFFR1/HTR2B/NTSR1
GH1	Ligand cluster 1 (LC-PIT1)	4.1188	-3.55949	PRLR/LEPR/EPOR/GHR/ANXA2
TSHB	Ligand cluster 1 (LC-PIT1)	-1.19611	0.00366069	HRH2/GPR27/GPR84/PTH2R/GIPR/ADORA2B/CALCR/HTR7/VIPR1/CALCRL/RXFP2/GPR176/GCGR/ADCYAP1R1/ADORA2A/PTGIR/GPR20/GPBAR1/RXFP1/PTGER4/VIPR2/RAMP2/GPR83/RAMP1/CRHR1/MC1R/MC2R/GPR25/ADRB1/PTGDR/ADRB2/PTGER2/RAMP3/SCTR/GPR150/TSHR/GPR15
CD79B	Ligand cluster 1 (LC-PIT1)	2.97979	-5.66235	KREMEN1/CD244/NTM
DLK1	Ligand cluster 1 (LC-PIT1)	0.223825	-5.44918	NOTCH1/NOTCH2/OCLN/TFRC/NOTCH3/NOTCH4/ACVR2B/FGFR1
NPPA	Ligand cluster 1 (LC-PIT1)	1.75422	-5.68498	CORIN/NPR2/NPR3/ESR1
CEL	Ligand cluster 1 (LC-PIT1)	3.11961	-0.525976	OLR1/CXCR4
TRH	Ligand cluster 1 (LC-PIT1)	0.536002	0.0342411	FFAR2/LPAR2/FPR2/PTAFR/LTB4R/F2RL1/OXTR/CHRM3/XCR1/TACR2/EDNRB/PTGFR/NPFFR2/HTR2A/GCGR/F2RL3/AVPR1A/ADRA1D/LPAR1/GPR132/CYSLTR2/TACR3/CHRM5/P2RY2/GPR65/LTB4R2/P2RY6/P2RY1/LPAR3/KISS1R/LPAR5/FFAR1/UTS2R/PTGER1/GHSR/F2RL2/CHRM1/NMUR1/TACR1/GPR68/F2R/PROKR1/HRH1/NPFFR1/TBXA2R/HTR2B/NTSR1/LPAR6
FLT3LG	Ligand cluster 1 (LC-PIT1)	2.54516	-5.92732	FLT3
TTR	Ligand cluster 1 (LC-PIT1)	0.00874713	-1.32955	RYR1/ITGB5/AGER/STRA6/F2/GABBR1/ICAM4/NGFR/APP/DDR1/OR2T6/LRP2/FGFR1/IL7R/RYR2/OR3A2/INPP5K
DKK1	Ligand cluster 1 (LC-PIT1)	1.32317	-6.21249	KREMEN1/CKAP4/KIT/LRP5/DPP4/LRP6
COL24A1	Ligand cluster 1 (LC-PIT1)	1.77677	-0.573517	ITGA10/ITGA1/ITGA11/ITGA2
NPY	Ligand cluster 1 (LC-PIT1)	0.0531034	-0.70619	S1PR4/CCR3/CXCR2/CXCR1/LPAR2/FPR2/FPR1/HCAR3/C5AR1/P2RY13/CCR1/HCAR2/GPER1/PTGER3/CCR2/S1PR3/TAS2R60/NPFFR2/GRM6/LPAR1/SUCNR1/GABBR1/P2RY12/GRM4/PTGDR2/GALR2/C3AR1/PRLHR/ADORA1/SSTR2/P2RY14/HCAR1/DRD4/OXGR1/LPAR3/DPP4/CXCR4/HTR1F/GABBR2/GPR18/LPAR5/CNR1/CNR2/CXCR5/OPRK1/GPR83/OPRM1/FAP/ADRA2A/NMUR1/TAS2R10/RXFP4/DRD3/GALR1/ADRB1/GRM3/ACKR3/S1PR1/GRM2/S1PR5/ADRB2/S1PR2/OPRD1/GRM7/TAS2R46/CXCR6/TAS…
PXDN	Ligand cluster 1 (LC-PIT1)	3.48777	-6.10302	PLAUR/PTPRK
CPVL	Ligand cluster 1 (LC-PIT1)	3.7575	-1.35725	NOTCH1/NOTCH2
PLA2G7	Ligand cluster 1 (LC-PIT1)	2.91388	-6.52952	ESR1
CD14	Ligand cluster 1 (LC-PIT1)	2.32687	-0.415314	TLR4/TLR1/TLR6/PLXND1/ITGA4/ITGB2/TLR9/ITGB1/RIPK1
ANGPTL2	Ligand cluster 1 (LC-PIT1)	3.1244	-2.29459	TLR4/LILRB3/ITGA5/LILRB2/TIE1/ITGB1
SLIT1	Ligand cluster 1 (LC-PIT1)	1.54019	-5.24783	FLRT3/SDC1/ROBO2/DCC/GPC1/ROBO1
WNT5B	Ligand cluster 1 (LC-PIT1)	0.131826	-2.0519	FZD4/FZD5/FZD2/FZD1/FZD9/LRP5/FZD3/FZD7/FZD8/FZD10/FZD6/LRP6
IGFBP3	Ligand cluster 1 (LC-PIT1)	4.17349	-4.22928	IGF1R/TMEM219/CD44
IL15	Ligand cluster 1 (LC-PIT1)	0.993135	-5.05106	IL15RA/IFNAR1/APP/IL2RB/IL2RA/INPP5K
CTHRC1	Ligand cluster 1 (LC-PIT1)	-0.305623	-5.27668	FZD5/FZD3/ROR2/FZD6
COL4A3	Ligand cluster 1 (LC-PIT1)	-0.342193	-2.16082	ITGA9/CD93/GP6/ITGB5/ADGRG6/ITGAV/SDC1/ITGB3/ANTXR2/APP/DDR1/ITGA10/ITGB1/ITGA1/DDR2/ITGA3/ITGA11/ITGB8/ITGA2/SDC4/CD44/CD47
COL4A4	Ligand cluster 1 (LC-PIT1)	-0.373087	-2.5329	ITGA9/CD93/GP6/ADGRG6/ITGAV/SDC1/ITGB3/ANTXR2/DDR1/ITGA10/ITGB1/ITGA1/DDR2/ITGA3/ITGA11/ITGB8/ITGA2/SDC4/CD44/CD47
COL10A1	Ligand cluster 1 (LC-PIT1)	0.891949	-6.6651	LAIR1/ITGA10/ITGA1/ITGA11/ITGA2
HPSE	Ligand cluster 1 (LC-PIT1)	3.91733	-4.10826	ERBB2
IGFBP4	Ligand cluster 1 (LC-PIT1)	1.94277	-4.65274	FZD8/LRP6
LOX	Ligand cluster 1 (LC-PIT1)	1.04905	-5.33828	MSR1/MAG/ITGB1/ITGA11/FBLN5/ANXA2
LTF	Ligand cluster 1 (LC-PIT1)	-0.792569	-1.56687	LRP11/AGER/CD14/LRP1/ITLN1/TREML2/TFRC/TNFRSF11B/BOC/GP9/BTN3A2/BTN3A3/IL1RL1/IGDCC4/MICA
COCH	Ligand cluster 1 (LC-PIT1)	2.8495	-1.36922	PTCH1
SPARC	Ligand cluster 1 (LC-PIT1)	-0.28142	-4.85478	ENG/TGFBR2/FGFR1/VCAM1/VTN
OLFM2	Ligand cluster 1 (LC-PIT1)	-0.27579	-6.12283	ROBO2/OLFM2
GAS6	Ligand cluster 1 (LC-PIT1)	0.272883	-3.31078	TYRO3/AXL/MERTK
PRSS23	Ligand cluster 1 (LC-PIT1)	0.0532394	-6.34694	APP/EFNA3/LRP2/TMEM222
COL9A2	Ligand cluster 1 (LC-PIT1)	1.48933	-1.54648	ITGA9/GP6/ITGAV/SDC1/MAG/ITGA10/ITGB1/ITGA1/ITGA3/ITGA11/ITGB8/ITGA2/SDC4/CD44
FGL2	Ligand cluster 1 (LC-PIT1)	0.67296	-3.4074	FCGR3A/ITPR3
ANXA2	Ligand cluster 1 (LC-PIT1)	-0.361395	-1.21919	DYSF
HSPA1A	Ligand cluster 1 (LC-PIT1)	4.14104	-2.34907	TLR4/GRIN2D
GGH	Ligand cluster 1 (LC-PIT1)	1.24	-4.13371	CERCAM/MICA
WNT10A	Ligand cluster 1 (LC-PIT1)	-0.020436	-2.27896	FZD4/FZD5/FZD2/FZD1/FZD9/LRP5/FZD3/FZD7/FZD8/FZD10/FZD6/LRP6
CTSC	Ligand cluster 1 (LC-PIT1)	0.211902	-6.75631	PRTN3
COL22A1	Ligand cluster 1 (LC-PIT1)	2.10793	-0.261232	ITGA10/ITGA1/ITGA11/ITGA2
NRG4	Ligand cluster 1 (LC-PIT1)	3.36693	-4.00625	ERBB4/ERBB2/ERBB3
GSN	Ligand cluster 1 (LC-PIT1)	-1.38274	-4.19587	APP/ITPR3/IL7R/RYR2/OR3A2/ESR1/ANXA2
GLB1L2	Ligand cluster 1 (LC-PIT1)	3.10513	-4.83233	ATP1B3/ZACN
NELL2	Ligand cluster 1 (LC-PIT1)	2.33839	-5.38217	ROBO3
CD274	Ligand cluster 1 (LC-PIT1)	0.530175	-2.27587	PDCD1LG2/ITGB4/CD4/NCR3/PDCD1/CD80
SCUBE2	Ligand cluster 1 (LC-PIT1)	3.09825	-1.29647	KDR
FGF7	Ligand cluster 1 (LC-PIT1)	2.04407	-2.40116	FGFR4/IGF1R/FGFR3/PIK3CB/DDR1/NRP1/KDR/FGFR2/FGFR1/PKD1
TNFSF10	Ligand cluster 1 (LC-PIT1)	2.49649	-4.192	TNFRSF10C/TNFRSF10D/PIK3CB/TNFRSF10B/TNFRSF11B/CCR6/TNFRSF10A/RIPK1
ITGB5	Ligand cluster 1 (LC-PIT1)	2.08652	-0.533367	ADAM9/ADGRB1
NPTX2	Ligand cluster 1 (LC-PIT1)	0.847562	-5.90925	NPTXR
SLC7A5	Ligand cluster 1 (LC-PIT1)	3.69933	-2.23299	THBS1
SOSTDC1	Ligand cluster 1 (LC-PIT1)	2.03651	-1.41801	LRP5/LRP6
F12	Ligand cluster 1 (LC-PIT1)	2.93476	-3.31042	CD93/GP1BA/APP/GP5/GP9
NPTX1	Ligand cluster 1 (LC-PIT1)	1.32463	-5.82565	FCGR3B/NPTXR
PRL	Ligand cluster 1 (LC-PIT1)	3.78691	-3.5106	PRLR/TRAM1/ERBB4/ERBB2
PENK	Ligand cluster 1 (LC-PIT1)	0.241642	-0.974853	S1PR4/CCR3/CXCR2/CXCR1/LPAR2/FPR2/FPR1/HCAR3/C5AR1/P2RY13/CCR1/HCAR2/GPER1/PTGER3/CCR2/S1PR3/TAS2R60/GRM6/LPAR1/SUCNR1/GABBR1/P2RY12/GRM4/PTGDR2/GALR2/C3AR1/ADORA1/SSTR2/P2RY14/HCAR1/DRD4/OXGR1/LPAR3/CXCR4/HTR1F/GABBR2/GPR18/LPAR5/CNR1/CNR2/CXCR5/OPRK1/OPRM1/GHSR/ADRA2A/NMUR1/TAS2R10/RXFP4/DRD3/GALR1/GRM3/ACKR3/S1PR1/GRM2/S1PR5/S1PR2/OPRD1/GRM7/TAS2R46/CXCR6/TAS2R14/TAS2R4/TAS2R31/CCR7/SSTR3/CCR1…
ANXA1	Ligand cluster 1 (LC-PIT1)	0.193175	-0.227211	IGF2R/CCR3/TACSTD2/CXCR2/CXCR1/LPAR2/FPR2/FPR1/C5AR1/CCR1/F2RL1/DYSF/OXTR/FPR3/ENPP1/XCR1/TACR2/ITGA5/ITGAV/CCR2/EDNRB/NPFFR2/HTR2A/GCGR/F2RL3/EPHA5/AVPR1A/LPAR1/ITGA4/BSG/GRM4/PTGDR2/TACR3/GALR2/C3AR1/PTPRF/ITGB4/CDH1/SSTR2/P2RY14/TFRC/CD4/CXCR4/KISS1R/HTR1F/CXCR5/OPRK1/UTS2R/OPRM1/GHSR/F2RL2/ADRA2A/NMUR1/ERBB2/LIFR/TACR1/RXFP4/GALR1/BMPR1A/ACKR3/ITGB1/F2R/DDR2/OPRD1/PROKR1/HRH1/GRM7/VCAM1/CXCR6…
COL9A3	Ligand cluster 1 (LC-PIT1)	1.68079	-2.22331	ITGA9/GP6/ITGAV/SDC1/MAG/ITGA10/ITGB1/ITGA1/ITGA3/ITGA11/ITGB8/ITGA2/SDC4/CD44
LY96	Ligand cluster 1 (LC-PIT1)	2.79188	-5.18642	TLR4
C1QA	Ligand cluster 1 (LC-PIT1)	2.65148	-0.70155	CD93/CR1/LRP1/CSPG4
CEACAM16	Ligand cluster 1 (LC-PIT1)	3.68751	-2.67625	TECTA
ECM1	Ligand cluster 1 (LC-PIT1)	3.31519	-1.43899	IL2RB
IGF1	Ligand cluster 1 (LC-PIT1)	1.08774	-3.35844	IGF2R/IGF1R/ITGAV/ITGB3/INSR/ITGB4/FLT3/EPHA2/ERBB4/ERBB2/FGFR1/FLT4/ITGA6/RACK1/ESR1/TRPV2
CD44	Ligand cluster 1 (LC-PIT1)	-0.547163	-3.45538	EPCAM/TYROBP/ACVR2B/CLDN7
IBSP	Ligand cluster 1 (LC-PIT1)	2.03159	-6.05991	ITGB5/ITGAV/ITGB3
INHBE	Ligand cluster 1 (LC-PIT1)	-0.268341	-4.52413	ACVR1B/ENG/ACVR1/ACVR2A/ACVR2B/ACVR1C
ANGPT1	Ligand cluster 1 (LC-PIT1)	2.50852	-1.28054	ITGA5/TIE1/ITGB1
F5	Ligand cluster 1 (LC-PIT1)	4.00071	-2.08645	F2
NTS	Ligand cluster 1 (LC-PIT1)	1.14461	0.314929	FFAR2/LPAR2/FPR2/PTAFR/LTB4R/F2RL1/OXTR/CHRM3/XCR1/TACR2/EDNRB/PTGFR/NPFFR2/HTR2A/GCGR/F2RL3/AVPR1A/ADRA1D/LPAR1/SORT1/GPR132/CYSLTR2/TACR3/CHRM5/P2RY2/GPR65/NGFR/LTB4R2/P2RY6/P2RY1/LPAR3/KISS1R/LPAR5/FFAR1/UTS2R/PTGER1/GHSR/F2RL2/CHRM1/NMUR1/TACR1/GPR68/F2R/PROKR1/HRH1/NPFFR1/TBXA2R/HTR2B/NTSR1/LPAR6
ESR1	Ligand cluster 1 (LC-PIT1)	-0.314435	-0.284175	CAV1
LAMA2	Ligand cluster 1 (LC-PIT1)	-0.53364	-2.81208	ITGA9/ADGRG6/ITGAV/ITGA7/ITGB4/SV2C/ITGB1/ITGA1/SV2A/SV2B/ITGA3/ITGA6/ITGB8/ITGA2/DAG1/CD44
IL1RAP	Ligand cluster 1 (LC-PIT1)	2.40147	-4.91486	IL1R1/PTPRF
PCDH15	Ligand cluster 1 (LC-PIT1)	0.425077	-3.97107	DLG4/CDH23
FAT1	Ligand cluster 1 (LC-PIT1)	1.79373	-7.08761	FAS
FGF9	Ligand cluster 1 (LC-PIT1)	2.53032	-2.18982	FGFR4/FGFR3/PIK3CB/KDR/ERBB2/FGFR2/FGFR1
IGFBPL1	Ligand cluster 1 (LC-PIT1)	3.91756	-5.1796	DCC
IGSF10	Ligand cluster 1 (LC-PIT1)	3.6254	-4.17666	SLAMF9/CD200R1L/MAG/APP/MILR1/IGSF11
PTPRD	Ligand cluster 1 (LC-PIT1)	-0.968245	-2.60234	IL1RAP/LRFN1/LRFN4/LRFN5/SIRPG
THBS4	Ligand cluster 1 (LC-PIT1)	1.90397	-3.64445	ITGAV/CD36/SDC1/ITGB3/LRP1/APP/ITGB1/ITGA3/ITGA2/SDC4/CD47
CD58	Ligand cluster 1 (LC-PIT1)	1.69552	-5.96436	PTPRT/CD2
LPL	Ligand cluster 1 (LC-PIT1)	2.58872	-3.56733	SDC1/SORT1/LRPAP1/LRP1/APP/VLDLR/BTN1A1/LRP2/CD44
CNTN2	Ligand cluster 1 (LC-PIT1)	-2.36644	-1.26123	KREMEN1/NRP1/CNTNAP2/CNTN2/NCAM1/NRCAM
THY1	Ligand cluster 1 (LC-PIT1)	3.52579	-3.13928	ITGAX/ITGAV/ITGB3/ADGRE2/ITGAM/ITGB2/ADGRE5
OLFM1	Ligand cluster 1 (LC-PIT1)	2.59161	-6.4514	APP/OLFM2
SULF2	Ligand cluster 1 (LC-PIT1)	1.05701	-6.1719	PTCH1
CHSY1	Ligand cluster 1 (LC-PIT1)	2.90324	-0.821468	PLAUR/PTCH1
TNR	Ligand cluster 1 (LC-PIT1)	-0.231399	-3.056	ITGA9/ITGAV/SDC1/ITGB3/ITGA8/PTPRZ1/ITGA2B/NFASC/ITGB1/SDC4
FGF10	Ligand cluster 1 (LC-PIT1)	2.44145	-1.84938	FGFR4/FGFR3/PIK3CB/FGFRL1/FGFR2/FGFR1/PDGFRB
THBS2	Ligand cluster 1 (LC-PIT1)	-0.618308	-0.66898	LRP4/ITGAV/CD36/SDC1/ITGB3/ITGA4/LRP1/NOTCH3/NOTCH4/LRP2/ITGB1/ITGA3/ITGA6/SDC4/CD47
LGALS3	Ligand cluster 1 (LC-PIT1)	0.929412	-1.4294	FCGR2A/CLEC7A/RTN4RL2/COLEC12/LPAR1/GPR35/P2RY12/ENG/NPTN/MERTK/ITGB4/TFRC/TGFBR2/SLC1A5/SDK2/FCGR2B/GPR52/PTPRZ1/PTPRK/ITGB1/CADM1/CD6/SDK1/FLT4/CUBN/FAS/ITGA2/MCAM/GPR55/ANXA2/SPN
IL7	Ligand cluster 1 (LC-PIT1)	0.191596	-5.92668	APP/IL7R
COL19A1	Ligand cluster 1 (LC-PIT1)	1.74737	-0.300415	ITGA10/ITGA1/ITGA11/ITGA2
COL6A6	Ligand cluster 1 (LC-PIT1)	-0.642044	-4.15314	ITGA9/GP6/ITGAV/SDC1/ITGA10/ITGB1/ITGA1/ITGA3/ITGA11/ITGB8/ITGA2/SDC4/CD44
ROBO2	Ligand cluster 1 (LC-PIT1)	2.28457	-0.789146	DLG4/DCC/IL4R/ITPR3/NEO1/ROBO1/XPR1
BDNF	Ligand cluster 1 (LC-PIT1)	0.905576	-2.08966	F11R/SORCS2/SORT1/INSR/NGFR/APP/DDR1/DRD4/ERBB2/NCAM1/PDGFRB/NTRK2/ERBB3/ESR1/INPP5K
SEMA3A	Ligand cluster 1 (LC-PIT1)	2.61954	-5.00154	NRP2/PLXNA2/NRP1/PLXNA4/PLXNA1
NXPH1	Ligand cluster 1 (LC-PIT1)	3.67273	-5.68995	NRXN1/NRXN2/NRXN3
MET	Ligand cluster 1 (LC-PIT1)	2.05601	-3.29576	PLXNB1/IGF1R/SEMA4D/MUC1/ITGAX/ITGA5/TNFRSF10B/ICAM1/CD151/ITGB4/CDH1/RET/NRP1/SEMA5A/ERBB2/ITGB1/ITGA3/ERBB3/ITGA6/MUC20/MST1R/FAS/ITGA2/CD82/CD44
SEMA5A	Ligand cluster 1 (LC-PIT1)	-0.287294	-5.625	PLXNA2/PLXNA1
NXPH3	Ligand cluster 1 (LC-PIT1)	3.90522	-5.56227	NRXN1/NRXN2/NRXN3
SLC1A1	Ligand cluster 1 (LC-PIT1)	0.518398	-1.01251	GRM6/GRIA1/GRM4/GRIN2D/GRIN1/GRIK4/GRIN2A/GRIN2B/GRIN2C/GRIK3/GRIK2/GRM3/GRM2/GRM7/GRIK5/GRIK1
GHR	Ligand cluster 1 (LC-PIT1)	-1.50073	-1.14572	EPOR
NELL1	Ligand cluster 1 (LC-PIT1)	2.30151	-5.67999	PTPRF/ITGB4/CDH1/CACNA1A/ERBB2
OLFM3	Ligand cluster 1 (LC-PIT1)	2.73305	-6.80378	APP
MST1	Ligand cluster 1 (LC-PIT1)	3.34507	-5.48606	MST1R
RIMS2	Ligand cluster 1 (LC-PIT1)	3.65753	-1.85782	ABCA1
GNAS	Ligand cluster 1 (LC-PIT1)	1.602	-1.80485	ADCY9/VIPR1/GCGR/ADCY7/PTGIR/ADORA1/ADCY1/CRHR1/PTGDR/TSHR
PKD1	Ligand cluster 1 (LC-PIT1)	-0.355914	-4.01792	CNGB1/PKD2L1/DDR1/PKD2
SRGN	Ligand cluster 1 (LC-PIT1)	1.86047	-6.64506	CD44
VIM	Ligand cluster 1 (LC-PIT1)	3.96524	-3.15906	CD44
IGFBP7	Ligand cluster 1 (LC-PIT1)	3.04468	-5.38526	MPIG6B
COLQ	Ligand cluster 1 (LC-PIT1)	-1.51938	-0.947981	MUSK
ALCAM	Ligand cluster 1 (LC-PIT1)	-0.876827	-4.86412	ALCAM/CD6
WNT3	Ligand cluster 1 (LC-PIT1)	0.0347662	-1.62002	FZD4/FZD5/CDH2/DLG4/FZD2/FZD1/LRP1/FZD9/DLG1/PTPRO/LRP5/FZD3/FZD7/FZD8/FZD10/ROR2/FZD6/LRP6/ROR1/RYK
WNT4	Ligand cluster 1 (LC-PIT1)	0.626352	-1.32354	FZD4/NOTCH1/FZD5/SMO/FZD2/FZD1/P2RX4/FZD9/APP/LRP5/FZD3/FZD7/FZD8/FZD10/ROR2/FZD6/LRP6
NRG1	Ligand cluster 1 (LC-PIT1)	1.463	-3.3311	EXTL3/ITGAV/DLG4/ITGB3/MS4A4A/SIGLEC7/FCAMR/ERBB4/ERBB2/GPC1/ERBB3/ITGA6/LSR/ADGRL1/LGR4
CHL1	Ligand cluster 1 (LC-PIT1)	2.84067	-5.90273	SIRPA/CHL1
CNTN1	Ligand cluster 1 (LC-PIT1)	1.13377	-2.57468	NOTCH1/FCGRT/NOTCH2/CHL1/PTPRZ1/CNTNAP2/CNTN2/PTPRB/NFASC/IL23R/NRCAM/MCAM
NRP1	Ligand cluster 1 (LC-PIT1)	-0.905566	-3.09349	PDGFRA/PDGFRB
BMP1	Ligand cluster 1 (LC-PIT1)	2.52563	-3.12977	BMPR1A/BMPR1B/BMPR2
CNTFR	Ligand cluster 2 (LC-TPIT)	2.81206	1.83742	LILRB4
LAMA5	Ligand cluster 2 (LC-TPIT)	1.06837	1.27233	IGF2R/ITGA9/CD276/PIGR/ITGA5/ITGAV/CD36/SDC1/PLXNB2/M6PR/ATP1B3/BSG/ITGA7/ITGB4/TREML2/SCARB1/TFRC/SV2C/PTPRK/ITGB1/ITGA1/SV2A/SV2B/ITGA3/BCAM/ITGA6/ITGB8/ITGA2/DAG1/CD44
MMP16	Ligand cluster 2 (LC-TPIT)	4.70392	2.37475	DDR1
GAL	Ligand cluster 2 (LC-TPIT)	0.475885	0.165487	S1PR4/CCR3/CXCR2/CXCR1/LPAR2/FPR2/FPR1/HCAR3/C5AR1/P2RY13/CCR1/HCAR2/GPER1/PTGER3/CCR2/S1PR3/TAS2R60/GRM6/LPAR1/SUCNR1/GABBR1/P2RY12/GRM4/PTGDR2/GALR2/C3AR1/ADORA1/SSTR2/P2RY14/HCAR1/DRD4/OXGR1/LPAR3/CXCR4/HTR1F/GABBR2/GPR18/LPAR5/CNR1/CNR2/CXCR5/OPRK1/OPRM1/GPR151/ADRA2A/NMUR1/TAS2R10/RXFP4/DRD3/GALR1/GRM3/ACKR3/S1PR1/GRM2/S1PR5/S1PR2/OPRD1/GRM7/TAS2R46/CXCR6/TAS2R14/TAS2R4/TAS2R31/CCR7/SSTR3/CC…
RSPO3	Ligand cluster 2 (LC-TPIT)	0.688932	2.97247	ZNRF3/RNF43/LGR6/FZD8/LRP6/SDC4/LGR4
BMP6	Ligand cluster 2 (LC-TPIT)	2.25276	0.263608	HJV/ACVR1/ACVR2A/ACVR2B/BMPR1A/BMPR1B/BMPR2
COL11A1	Ligand cluster 2 (LC-TPIT)	3.7539	1.50415	DDR1/ITGA10/ITGB1/ITGA1/ITGA11/ITGA2
ESM1	Ligand cluster 2 (LC-TPIT)	5.71726	2.29787	ITGB2/ITGAL
ANGPTL7	Ligand cluster 2 (LC-TPIT)	5.40263	0.930448	LILRB3/LILRB2/APP
AFP	Ligand cluster 2 (LC-TPIT)	5.61465	1.33705	CCR5
CD82	Ligand cluster 2 (LC-TPIT)	1.20067	-1.22788	CD37
COL28A1	Ligand cluster 2 (LC-TPIT)	4.62875	1.07895	ITGA10/ITGA1/ITGA11/ITGA2
COL8A1	Ligand cluster 2 (LC-TPIT)	4.17655	0.855779	DDR1/ITGA10/ITGA1/ITGA11/ITGA2
WNT9A	Ligand cluster 2 (LC-TPIT)	0.888414	2.44442	FZD4/MUSK/FZD5/FZD2/FZD1/FZD9/PTK7/LRP5/FZD3/FZD7/FZD8/FZD10/FZD6/LRP6
FGFR3	Ligand cluster 2 (LC-TPIT)	0.40104	3.52506	KL/LRRTM2/SDC4
EDN3	Ligand cluster 2 (LC-TPIT)	1.20192	2.03649	FFAR2/LPAR2/FPR2/PTAFR/LTB4R/F2RL1/OXTR/CHRM3/XCR1/TACR2/EDNRB/PTGFR/NPFFR2/HTR2A/GCGR/F2RL3/AVPR1A/ADRA1D/LPAR1/GPR132/CYSLTR2/TACR3/KEL/CHRM5/P2RY2/GPR65/LTB4R2/P2RY6/P2RY1/LPAR3/KISS1R/LPAR5/FFAR1/UTS2R/PTGER1/GHSR/F2RL2/CHRM1/NMUR1/TACR1/GPR68/F2R/PROKR1/HRH1/NPFFR1/TBXA2R/HTR2B/NTSR1/LPAR6
EGFR	Ligand cluster 2 (LC-TPIT)	3.63571	4.29504	ADAM17/ERBB2/FGFR1/ADRB2
COL17A1	Ligand cluster 2 (LC-TPIT)	3.10773	-0.0324915	ITGA10/ITGA1/ITGA11/ITGA2
NRG3	Ligand cluster 2 (LC-TPIT)	5.2599	0.547808	ERBB4/ERBB2/ERBB3
SERPINA3	Ligand cluster 2 (LC-TPIT)	2.90351	4.00199	LRP1/APP/ERBB2
CXCL13	Ligand cluster 2 (LC-TPIT)	0.311787	0.262933	S1PR4/CCR3/CXCR2/CXCR1/LPAR2/FPR2/FPR1/HCAR3/C5AR1/P2RY13/CCR1/HCAR2/GPER1/PTGER3/XCR1/CCR2/S1PR3/TAS2R60/HTR2A/GRM6/LPAR1/SUCNR1/GABBR1/P2RY12/GRM4/PTGDR2/GALR2/C3AR1/ADORA1/SSTR2/P2RY14/HCAR1/DRD4/OXGR1/LPAR3/CXCR4/HTR1F/GABBR2/GPR18/LPAR5/CNR1/CNR2/CXCR5/OPRK1/OPRM1/ADRA2A/NMUR1/TAS2R10/RXFP4/DRD3/GALR1/GRM3/ACKR3/S1PR1/GRM2/S1PR5/S1PR2/OPRD1/GRM7/TAS2R46/ACKR4/CXCR6/TAS2R14/TAS2R4/TAS2R31/CCR…
PTH	Ligand cluster 2 (LC-TPIT)	-0.601652	2.70555	HRH2/GPR27/GPR84/PTH2R/GIPR/ADORA2B/CALCR/HTR7/VIPR1/CALCRL/RXFP2/GPR176/GCGR/ADCYAP1R1/ADORA2A/PTGIR/GPR20/GPBAR1/RXFP1/PTGER4/VIPR2/RAMP2/GPR83/RAMP1/CRHR1/MC1R/MC2R/GPR25/ADRB1/PTGDR/ADRB2/PTGER2/RAMP3/SCTR/GPR150/LRP6/TSHR/GPR15
AGT	Ligand cluster 2 (LC-TPIT)	0.400071	0.720613	S1PR4/CCR3/FFAR2/CXCR2/CXCR1/LPAR2/FPR2/FPR1/HCAR3/C5AR1/P2RY13/ANPEP/PTAFR/LTB4R/CCR1/HCAR2/F2RL1/OXTR/GPER1/CHRM3/PTGER3/XCR1/TACR2/CCR2/EDNRB/S1PR3/TAS2R60/PTGFR/NPFFR2/HTR2A/GRM6/GCGR/F2RL3/AVPR1A/ADRA1D/LPAR1/GPR132/SUCNR1/GABBR1/P2RY12/CYSLTR2/GRM4/PTGDR2/TACR3/CHRM5/P2RY2/GALR2/C3AR1/GPR65/LTB4R2/P2RY6/ADORA1/SSTR2/P2RY14/P2RY1/HCAR1/DRD4/OXGR1/LPAR3/CXCR4/KISS1R/HTR1F/GABBR2/GPR18/LPAR5/F…
CARTPT	Ligand cluster 2 (LC-TPIT)	3.03837	4.60086	CEACAM1
SAA1	Ligand cluster 2 (LC-TPIT)	0.596542	0.636127	S1PR4/CCR3/FFAR2/CXCR2/CXCR1/LPAR2/FPR2/FPR1/HCAR3/C5AR1/TLR2/P2RY13/PTAFR/LTB4R/CCR1/HCAR2/F2RL1/OXTR/GPER1/CHRM3/PTGER3/XCR1/TACR2/AGER/CCR2/EDNRB/S1PR3/TAS2R60/PTGFR/NPFFR2/HTR2A/GRM6/GCGR/F2RL3/AVPR1A/ADRA1D/LPAR1/GPR132/SUCNR1/GABBR1/P2RY12/CYSLTR2/GRM4/PTGDR2/TACR3/CHRM5/P2RY2/GALR2/C3AR1/GPR65/LTB4R2/P2RY6/ADORA1/SSTR2/SCARB1/P2RY14/SELENOS/P2RY1/HCAR1/DRD4/OXGR1/LPAR3/CXCR4/KISS1R/HTR1F/G…
SST	Ligand cluster 2 (LC-TPIT)	0.738763	-0.00624481	S1PR4/CCR3/CXCR2/CXCR1/LPAR2/FPR2/FPR1/HCAR3/C5AR1/P2RY13/CCR1/HCAR2/GPER1/PTGER3/CCR2/S1PR3/TAS2R60/GRM6/LPAR1/SUCNR1/GABBR1/P2RY12/GRM4/PTGDR2/GALR2/C3AR1/ADORA1/SSTR2/P2RY14/HCAR1/DRD4/OXGR1/LPAR3/CXCR4/HTR1F/GABBR2/GPR18/LPAR5/CNR1/CNR2/CXCR5/OPRK1/OPRM1/GHSR/ADRA2A/NMUR1/TAS2R10/RXFP4/DRD3/GALR1/GRM3/ACKR3/S1PR1/GRM2/S1PR5/S1PR2/OPRD1/GRM7/TAS2R46/CXCR6/TAS2R14/TAS2R4/TAS2R31/CCR7/SSTR3/CCR1…
COL21A1	Ligand cluster 2 (LC-TPIT)	4.73952	0.438955	ITGA10/ITGA1/ITGA11/ITGA2
SERPINE2	Ligand cluster 2 (LC-TPIT)	3.10737	4.34376	F2/LRP1
CCK	Ligand cluster 2 (LC-TPIT)	0.976381	1.96064	FFAR2/LPAR2/FPR2/PTAFR/LTB4R/F2RL1/OXTR/CHRM3/XCR1/TACR2/EDNRB/PTGFR/NPFFR2/HTR2A/GCGR/F2RL3/AVPR1A/ADRA1D/LPAR1/GPR132/CYSLTR2/TACR3/CHRM5/P2RY2/GPR65/LTB4R2/P2RY6/P2RY1/LPAR3/KISS1R/LPAR5/FFAR1/UTS2R/PTGER1/GHSR/F2RL2/CHRM1/NMUR1/TACR1/GPR68/F2R/PROKR1/HRH1/NPFFR1/TBXA2R/HTR2B/NTSR1/LPAR6
POMC	Ligand cluster 2 (LC-TPIT)	-0.284052	0.782371	S1PR4/CCR3/CXCR2/CXCR1/LPAR2/FPR2/FPR1/HCAR3/C5AR1/HRH2/P2RY13/CCR1/GPR27/HCAR2/GPR84/PTH2R/GIPR/ADORA2B/GPER1/CALCR/PTGER3/HTR7/VIPR1/CALCRL/CCR2/S1PR3/TAS2R60/RXFP2/GRM6/GPR176/GNAT2/GCGR/ADCYAP1R1/ADORA2A/LPAR1/SUCNR1/GABBR1/P2RY12/PTGIR/GRM4/PTGDR2/GPR20/GPBAR1/GALR2/C3AR1/RXFP1/PTGER4/ADORA1/SSTR2/P2RY14/APP/VIPR2/HCAR1/DRD4/OXGR1/RAMP2/LPAR3/CXCR4/HTR1F/GABBR2/GPR18/LPAR5/CNR1/CNR2/CXCR5/OP…
IL32	Ligand cluster 2 (LC-TPIT)	2.06402	4.47834	ITGAV/ITGB3
BCAN	Ligand cluster 2 (LC-TPIT)	5.50419	1.68304	NRCAM
FSTL5	Ligand cluster 2 (LC-TPIT)	5.04085	1.69591	IL6R/GP6/LILRA1/LILRB2/CD86/SIGLEC6/SDK2/CHL1
ITGA4	Ligand cluster 2 (LC-TPIT)	2.71068	1.51144	MADCAM1/CD9/TFRC/CXCR4/ADAM28/JAM3/JAM2/PTCH1/CD81/VCAM1/CD82/ITGB7/CD44
CEACAM1	Ligand cluster 2 (LC-TPIT)	3.54267	-0.0312264	CEACAM6/CEACAM8/CD209/ITGB3/INSR/PTPN6/CLEC4M/ADRB2
SRC	Ligand cluster 2 (LC-TPIT)	5.79812	0.488457	ERBB2
LAMA3	Ligand cluster 2 (LC-TPIT)	1.11663	1.00024	ITGA9/SDC2/ITGAV/ITGA7/ITGB4/SV2C/PTPRK/ITGB1/ITGA1/SV2A/SV2B/ITGA3/ITGA6/ITGB8/TSHR/ITGA2/DAG1/CD44
F3	Ligand cluster 2 (LC-TPIT)	4.12024	4.36867	ULBP3
LIFR	Ligand cluster 2 (LC-TPIT)	2.57429	1.91181	NEGR1
FST	Ligand cluster 2 (LC-TPIT)	4.21713	1.88346	HJV/BMPR1A/BMPR1B/BMPR2
NPW	Ligand cluster 2 (LC-TPIT)	1.25982	0.020872	CCR3/CXCR2/CXCR1/LPAR2/FPR2/FPR1/C5AR1/CCR1/CCR2/LPAR1/GRM4/PTGDR2/GALR2/C3AR1/SSTR2/P2RY14/CXCR4/HTR1F/CXCR5/OPRK1/OPRM1/ADRA2A/NMUR1/RXFP4/GALR1/ACKR3/OPRD1/GRM7/CXCR6/CCR7/SSTR3/CCR10/CCR4/CCR8/CCR6/CCR9/HRH4/CCR5
PDGFC	Ligand cluster 2 (LC-TPIT)	1.35267	3.46774	CSF1R/PDGFRA/FLT1/KDR/PDGFRB/FLT4
LGALS3BP	Ligand cluster 2 (LC-TPIT)	2.19926	0.978672	IGF2R/CD276/RTN4RL2/PIGR/ITGA5/ITGAV/CD33/ICAM1/CD36/CD14/CD9/PLXNB2/M6PR/ATP1B3/SIGLEC7/BSG/PRSS21/TREML2/VANGL1/SCARB1/TFRC/ALPP/ITGB1/ITGA3/ERBB3/ITGA6/NISCH/ANXA2/CD44
EPCAM	Ligand cluster 2 (LC-TPIT)	3.75717	-0.929011	CLDN7
PTK7	Ligand cluster 2 (LC-TPIT)	1.71821	0.682272	FGFR1
LAIR2	Ligand cluster 2 (LC-TPIT)	5.55631	2.96322	FGFR4
MSTN	Ligand cluster 2 (LC-TPIT)	1.98172	2.74936	ACVR1B/APP/ACVR2A/ACVR2B/TGFBR1/ACVR1C
LAMB1	Ligand cluster 2 (LC-TPIT)	1.09952	0.631389	ITGA9/SDC2/ITGAV/SDC1/ITGA7/PTPRF/ITGB4/ANTXR2/CACNA1A/SV2C/PTPRK/ITGB1/ITGA1/SV2A/SV2B/ITGA3/ITGA6/FAS/ITGB8/ITGA2/ESR1/DAG1/CD44
PROS1	Ligand cluster 2 (LC-TPIT)	1.55476	4.70622	TYRO3/AXL/MERTK
IL17RA	Ligand cluster 2 (LC-TPIT)	4.32082	-0.779308	IL17RA
NT5E	Ligand cluster 2 (LC-TPIT)	5.20196	2.26002	ADORA2B/ADORA2A/ADORA1/FCRL1
FGF18	Ligand cluster 2 (LC-TPIT)	1.42357	4.35654	FGFR4/FGFR3/PIK3CB/CSF1R/FGFR2/FGFR1
SERPING1	Ligand cluster 2 (LC-TPIT)	2.2794	3.91408	ITGB5/F2/LRP1/SELP
HTRA1	Ligand cluster 2 (LC-TPIT)	4.18216	3.58614	APOE/ITPR3/ANXA2
IL6R	Ligand cluster 2 (LC-TPIT)	4.10005	-0.590708	GP6/LILRB1/MAG/ILDR1/BTNL9
FGF12	Ligand cluster 2 (LC-TPIT)	4.51693	2.94872	FGFR4/FGFR3/APP/FGFR2/FGFR1
CDH1	Ligand cluster 2 (LC-TPIT)	0.736692	-0.31251	IGF1R/CDH2/ITGAE/TRPV4/NCSTN/PVR/PTPRF/CDH1/TRPV1/SLC1A5/DDR1/LRP5/PTPRM/BOC/CDH3/KDR/ERBB2/ITGB1/FGFR1/ITGA1/DDR2/KLRG1/KRT1/ERBB3/LRP6/ITGA2/CDON/RACK1/PKD1/ITGB7
DSCAML1	Ligand cluster 2 (LC-TPIT)	5.59364	1.0451	PTPRT/PTPRM/PTPRK
CALCB	Ligand cluster 2 (LC-TPIT)	-0.350157	2.88197	HRH2/GPR27/GPR84/PTH2R/GIPR/ADORA2B/CALCR/HTR7/VIPR1/CALCRL/RXFP2/GPR176/GCGR/ADCYAP1R1/ADORA2A/PTGIR/GPR20/GPBAR1/RXFP1/PTGER4/VIPR2/RAMP2/GPR83/RAMP1/CRHR1/MC1R/MC2R/GPR25/ADRB1/PTGDR/ADRB2/PTGER2/RAMP3/SCTR/GPR150/TSHR/GPR15
MATN2	Ligand cluster 2 (LC-TPIT)	5.22983	3.24496	CACNA1A
CCL28	Ligand cluster 2 (LC-TPIT)	0.705828	0.166717	S1PR4/CCR3/CXCR2/CXCR1/LPAR2/FPR2/FPR1/HCAR3/C5AR1/P2RY13/CCR1/HCAR2/GPER1/PTGER3/CCR2/S1PR3/TAS2R60/GRM6/LPAR1/SUCNR1/GABBR1/P2RY12/ACKR2/GRM4/PTGDR2/GALR2/C3AR1/ADORA1/SSTR2/P2RY14/HCAR1/DRD4/OXGR1/LPAR3/CXCR4/HTR1F/GABBR2/GPR18/LPAR5/CNR1/CNR2/CXCR5/OPRK1/OPRM1/ADRA2A/NMUR1/TAS2R10/RXFP4/DRD3/GALR1/GRM3/ACKR3/S1PR1/GRM2/S1PR5/S1PR2/OPRD1/GRM7/TAS2R46/ACKR4/CXCR6/TAS2R14/TAS2R4/TAS2R31/CCR7/SST…
NRP2	Ligand cluster 2 (LC-TPIT)	2.84048	3.53905	IL20RA/SIGLEC7/NFASC/FCRL6
TNFSF13	Ligand cluster 2 (LC-TPIT)	0.930844	-0.561067	TNFRSF1A/SDC2/TNFRSF17/TNFRSF11B/TNFRSF13B/FAS/TNFRSF14
CLEC11A	Ligand cluster 2 (LC-TPIT)	5.49828	3.30697	KIT
CFC1	Ligand cluster 2 (LC-TPIT)	3.9507	3.33515	ACVR1B/ACVR2A
ENHO	Ligand cluster 2 (LC-TPIT)	1.75896	3.52993	GPR19
FTL	Ligand cluster 3 (LC-SF1)	-4.19012	0.221811	SCARA5
MIF	Ligand cluster 3 (LC-SF1)	-3.30679	0.673227	IGF2R/CXCR2/TNFRSF10D/ITGA5/ITGA4/TFRC/CXCR4/CD74/APOE/ACKR3/ITGB1/VCAM1/NISCH/TNFRSF14/ANXA2/CD44
MIA	Ligand cluster 3 (LC-SF1)	-4.21039	2.45115	ITGA5/CDH7/CDH19/ITGA4/ITGB1
CD9	Ligand cluster 3 (LC-SF1)	-1.76562	3.17866	KIT/CD36
PLA2G1B	Ligand cluster 3 (LC-SF1)	-4.87942	-2.33759	CSF3R
DMKN	Ligand cluster 3 (LC-SF1)	-7.19028	-0.859217	APP
GSTP1	Ligand cluster 3 (LC-SF1)	-2.989	-0.6803	ATRN/ITGA4/MYLK/LRP5/IL7R/VCAM1/FAS/CD44/HMMR
LHB	Ligand cluster 3 (LC-SF1)	-3.71425	2.47703	HRH2/GPR27/GPR84/PTH2R/GIPR/ADORA2B/CALCR/HTR7/VIPR1/CALCRL/RXFP2/GPR176/GCGR/ADCYAP1R1/ADORA2A/PTGIR/GPR20/GPBAR1/RXFP1/PTGER4/VIPR2/RAMP2/GPR83/RAMP1/CRHR1/MC1R/MC2R/GPR25/ADRB1/PTGDR/ADRB2/PTGER2/RAMP3/SCTR/GPR150/TSHR/GPR15
SCGB3A1	Ligand cluster 3 (LC-SF1)	-3.35603	3.15434	FGFR4/MARCO/NOTCH3
MDK	Ligand cluster 3 (LC-SF1)	-1.76144	0.277386	SORL1/SDC2/SDC1/NOTCH2/ITGA4/LRP1/SDC3/TSPAN1/PTPRZ1/PTPRB/LRP2/NCAM1/ITGB1/ITGA6/GPC2/NCL/PTPRA/SDC4
PRTN3	Ligand cluster 3 (LC-SF1)	-0.863339	-1.03002	F2RL1/ITGAM/ITGB2/ALPP/F2R
FSHB	Ligand cluster 3 (LC-SF1)	-3.88097	2.82916	HRH2/GPR27/GPR84/PTH2R/GIPR/ADORA2B/CALCR/HTR7/VIPR1/CALCRL/RXFP2/GPR176/GCGR/ADCYAP1R1/ADORA2A/PTGIR/GPR20/GPBAR1/RXFP1/PTGER4/VIPR2/RAMP2/GPR83/RAMP1/CRHR1/MC1R/MC2R/GPR25/ADRB1/PTGDR/ADRB2/PTGER2/RAMP3/SCTR/GPR150/TSHR/GPR15
TSPAN1	Ligand cluster 3 (LC-SF1)	-3.52077	-2.89435	ITGB1/ITGA6
ZG16B	Ligand cluster 3 (LC-SF1)	-0.168369	0.931508	TLR4/TLR2/TLR6/CCRL2/TLR5/CXCR4
CTF1	Ligand cluster 3 (LC-SF1)	-5.34857	-0.544986	APP/LIFR/IL6ST
ITIH5	Ligand cluster 3 (LC-SF1)	-6.90529	2.29578	NOTCH2
COL16A1	Ligand cluster 3 (LC-SF1)	-8.13283	-0.52144	ITGA10/ITGB1/ITGA1/ITGA11/ITGA2
BCHE	Ligand cluster 3 (LC-SF1)	-7.08386	-0.354016	PTPRK/COLQ
LAMB2	Ligand cluster 3 (LC-SF1)	-3.9851	-0.454277	ITGA9/PLAUR/ITGAV/ITGA7/ITGB4/SV2C/PTPRK/ITGB1/ITGA1/SV2A/SV2B/ITGA3/ITGA6/ITGB8/ITGA2/DAG1/CD44
VTN	Ligand cluster 3 (LC-SF1)	-2.95154	-1.14727	PLAUR/SDC2/ITGB5/ITGA5/ITGAV/SDC1/ITGB3/ITGA8/F2/PVR/APP/TNFRSF11B/ITGA2B/KDR/ITGB1/CD247/ITGA3/VCAM1/VTN/ITGB8/SDC4/CD47
IL11	Ligand cluster 3 (LC-SF1)	-1.71314	-0.533686	IL6R/IL6ST/IL11RA
NCAN	Ligand cluster 3 (LC-SF1)	-5.38673	3.17975	CDH2/SDC3/CNTN2
DKK3	Ligand cluster 3 (LC-SF1)	-7.23322	-1.16944	KREMEN1
LAMC2	Ligand cluster 3 (LC-SF1)	-1.70155	-0.0600836	ITGA9/COL17A1/ITGAV/CD151/ITGA7/ITGB4/SV2C/ITGB1/ITGA1/SV2A/SV2B/ITGA3/ITGA6/ITGB8/ITGA2/DAG1/CD44
AGRN	Ligand cluster 3 (LC-SF1)	-0.423741	0.743296	MUSK/LRP4/ITGAV/LRP1/LRP8/PTPRS/LRP2/NCAM1/ITGB1/ATP1A3/DAG1
NPNT	Ligand cluster 3 (LC-SF1)	-5.7038	2.89498	ITGA8/ITGB1
NMB	Ligand cluster 3 (LC-SF1)	-0.855787	1.72078	FFAR2/LPAR2/FPR2/PTAFR/LTB4R/F2RL1/OXTR/CHRM3/XCR1/TACR2/DLG4/EDNRB/PTGFR/NPFFR2/HTR2A/GCGR/F2RL3/AVPR1A/ADRA1D/LPAR1/GPR132/CYSLTR2/TACR3/CHRM5/P2RY2/GPR65/LTB4R2/P2RY6/P2RY1/LPAR3/KISS1R/LPAR5/FFAR1/UTS2R/PTGER1/GHSR/F2RL2/CHRM1/NMUR1/TACR1/GPR68/F2R/PROKR1/HRH1/NPFFR1/TBXA2R/HTR2B/NTSR1/LPAR6
PTPRF	Ligand cluster 3 (LC-SF1)	-1.51226	1.41269	IL1RAP/LRFN1/EPHA5/INSR/CDH1/LRFN4/RET/TGFBR2/MCC/LRFN5/ERBB2/RYK/RACK1/PTPRA
SPINT1	Ligand cluster 3 (LC-SF1)	-7.84018	-0.720813	ST14
CLUL1	Ligand cluster 3 (LC-SF1)	-0.42216	1.18585	GPR55
NECTIN2	Ligand cluster 3 (LC-SF1)	-2.0568	3.28841	NECTIN2/NECTIN4/PVR/PVRIG/TIGIT/CD226/NECTIN3/TNFRSF12A
SFTPD	Ligand cluster 3 (LC-SF1)	-5.06361	-1.37442	TLR4/LY96/SIRPA/ADGRE5
LGALS1	Ligand cluster 3 (LC-SF1)	-7.00527	1.80266	PTPRC/ITGB1/CD69
GSTM2	Ligand cluster 3 (LC-SF1)	-7.32442	1.07811	RYR2
GPC1	Ligand cluster 3 (LC-SF1)	-5.01321	1.54444	APP/TNFRSF11B
PRXL2B	Ligand cluster 3 (LC-SF1)	-7.1935	0.712716	PTGFR
S100A10	Ligand cluster 3 (LC-SF1)	-6.47413	-1.12681	TRPV6
FCGRT	Ligand cluster 3 (LC-SF1)	-1.03606	1.20164	LILRA2/LILRB2/CD300E/IGFLR1
IGFBP5	Ligand cluster 3 (LC-SF1)	-4.23785	0.574194	VTN
CFD	Ligand cluster 3 (LC-SF1)	-7.27023	-0.113624	RYR2/OR3A2
CLU	Ligand cluster 3 (LC-SF1)	-1.73753	0.453674	IGF2R/CD276/PIGR/ITGA5/ITGAV/CD36/TREM2/ADCYAP1R1/PLXNB2/M6PR/ATP1B3/LEPR/BSG/ICAM4/TREML2/SCARB1/IL20RB/APP/TFRC/TGFBR2/VLDLR/LRP8/PDGFRA/LRP2/ITGB1/FGFR1/TGFBR1/ITGA3/ANXA2/CD44
GNB3	Ligand cluster 3 (LC-SF1)	-5.84518	1.70597	GABBR2/TGFBR1
SERPINF1	Ligand cluster 3 (LC-SF1)	-6.44578	0.191758	LRP6
BST2	Ligand cluster 3 (LC-SF1)	-3.2091	-1.53037	LILRA4
RBP4	Ligand cluster 3 (LC-SF1)	-6.78648	0.97208	STRA6
LGI1	Ligand cluster 3 (LC-SF1)	-6.24589	-1.01982	ADAM22
CGA	Ligand cluster 3 (LC-SF1)	-3.58117	2.70489	HRH2/SIRPA/GPR27/GPR84/PTH2R/GIPR/ADORA2B/CALCR/HTR7/VIPR1/CALCRL/RXFP2/GPR176/GCGR/ADCYAP1R1/ADORA2A/PTGIR/GPR20/GPBAR1/RXFP1/PTGER4/VIPR2/RAMP2/GPR83/RAMP1/CRHR1/MC1R/MC2R/GPR25/ADRB1/PTGDR/ADRB2/PTGER2/RAMP3/SCTR/GPR150/TSHR/GPR15
LTBP4	Ligand cluster 3 (LC-SF1)	-5.0958	2.77781	ICAM4/CACNA1A/FGFR1
TGFB1	Ligand cluster 3 (LC-SF1)	-2.36007	0.823135	TLR2/F11R/SDC2/ACVRL1/ITGB5/ITGAV/CD109/ITGB3/ITGA8/ACVR1B/FCN1/ENG/APP/ACVR1/TGFBR2/MCC/CXCR4/ERBB2/BMPR1A/ITGB1/TGFBR3/TGFBR1/CAV1/ACVR1C/VTN/BAMBI/ITGB8/LPP
PTN	Ligand cluster 3 (LC-SF1)	-3.38814	-0.196271	SDC2/RYR1/ITGAV/SDC1/ITGB3/PLXNB2/SDC3/PTPRS/PTPRZ1/PTPRB/RACK1/NCL/SDC4
KLK11	Ligand cluster 3 (LC-SF1)	-6.26538	2.77492	TGFBR3
EDIL3	Ligand cluster 3 (LC-SF1)	-7.59921	0.638934	ITGB5/ITGAV
FGF2	Ligand cluster 3 (LC-SF1)	-1.33407	1.55953	FGFR4/SDC2/FGFR3/ITGAV/PIK3CB/THBS1/SDC1/ITGB3/FGFRL1/SDC3/NRP1/PDGFRA/KDR/THBS2/FGFR2/FGFR1/GPC1/VTN/SDC4/GLG1/CD44
KL	Ligand cluster 3 (LC-SF1)	-1.58066	2.89805	FGFR4/IGF1R/FGFR3/PIK3CB/INSR/FGFR2/FGFR1
GH2	Ligand cluster 3 (LC-SF1)	-5.74339	-1.46587	GHR
FSTL1	Ligand cluster 3 (LC-SF1)	-7.55518	-0.485465	CD14/TGFBR2/ACVR2B/BMPR1A
MELTF	Ligand cluster 3 (LC-SF1)	-6.37729	-0.136431	TFRC
RLN2	Ligand cluster 3 (LC-SF1)	-3.84904	2.64776	HRH2/GPR27/GPR84/PTH2R/GIPR/ADORA2B/CALCR/HTR7/VIPR1/CALCRL/RXFP2/GPR176/GCGR/ADCYAP1R1/ADORA2A/PTGIR/GPR20/GPBAR1/RXFP1/PTGER4/VIPR2/RAMP2/GPR83/RAMP1/CRHR1/MC1R/MC2R/GPR25/ADRB1/PTGDR/ADRB2/PTGER2/RAMP3/SCTR/GPR150/TSHR/GPR15
SHH	Ligand cluster 3 (LC-SF1)	-2.46873	1.73481	SMO/PTCH2/GPC5/BOC/LRP2/PTCH1/GPC1/CDON/GAS1
COL6A1	Ligand cluster 3 (LC-SF1)	-3.99077	-0.825516	ITGA9/GP6/ITGAV/SDC1/MAG/ITGA10/PTPRK/ITGB1/ITGA1/ITGA3/ITGA6/ITGA11/ITGB8/ITGA2/SDC4/CD44
FGF17	Ligand cluster 3 (LC-SF1)	-4.41492	2.82607	FGFR4/FGFR3/PIK3CB/FLT1/KDR/FGFR2/FGFR1/PDGFRB/FLT4
SULF1	Ligand cluster 3 (LC-SF1)	-2.90941	2.50908	APP
TNFSF12	Ligand cluster 3 (LC-SF1)	-4.1198	-2.17995	TNFRSF1A/CD163/TNFRSF8/TNFRSF17/TNFRSF11B/TNFRSF13B/FAS/TNFRSF25/TNFRSF12A/TNFRSF14
TAC4	Ligand cluster 3 (LC-SF1)	-0.978083	2.52821	TACR2/TACR3/TACR1
A2M	Ligand cluster 3 (LC-SF1)	-1.1672	0.693127	IGF2R/CD276/TYRO3/PIGR/ITGA5/ITGAV/CD36/PLXNB2/M6PR/ATP1B3/LRP1/BSG/TREML2/SCARB1/APP/TFRC/ALPP/IL6/APOE/ITGB1/S1PR5/ITGA3/TNFRSF14/CD44
COL2A1	Ligand cluster 3 (LC-SF1)	-3.50034	-0.929814	ITGA9/CD93/GP6/ITGAV/SDC1/MAG/LAIR1/DDR1/ITGA10/ALPP/ITGA2B/ITGB1/ITGA1/DDR2/ITGA3/ITGA11/ITGB8/ITGA2/SDC4/TNFRSF10A/CD44
PAPPA	Ligand cluster 3 (LC-SF1)	-4.68752	3.13998	ICAM4/FGFR1
SDC4	Ligand cluster 3 (LC-SF1)	-4.17214	0.449809	ADAM12
SLPI	Ligand cluster 3 (LC-SF1)	-7.80566	0.602661	CD4/PLSCR4
BMP5	Ligand cluster 3 (LC-SF1)	-3.86932	-1.64588	HJV/ACVR1/ACVR2A/ACVR2B/BMPR1A/BMPR1B/BMPR2
EFEMP2	Ligand cluster 3 (LC-SF1)	-5.08193	2.10118	PTGER3/CATSPER1/CACNA1A/PLSCR4/FBLN5
S100B	Ligand cluster 3 (LC-SF1)	-3.85392	1.75564	AGER/ALCAM/GUCY2D
GFRA1	Ligand cluster 3 (LC-SF1)	-0.162941	-0.927336	TREM2
PTPRC	Ligand cluster 3 (LC-SF1)	-1.46336	2.41023	CDH2/MRC1/INSR/LEPR/ITGAL/EPOR/IFNAR1/CD4/DPP4/CXCR4/CD22/TIE1/ERBB2/CD8A/CD2/PDGFRB/GHR/CD28/CD44
SPX	Ligand cluster 3 (LC-SF1)	-1.26744	1.2488	GALR2/APP
CHAD	Ligand cluster 3 (LC-SF1)	-7.83088	-0.0772225	ITGB1/ITGA2
LEFTY2	Ligand cluster 3 (LC-SF1)	-6.35879	0.606441	ACVR1B/ACVR2A/ACVR2B/ACVR1C
INHA	Ligand cluster 3 (LC-SF1)	-6.82108	-0.0580206	ACVR1B/ACVR1/ACVR2A/ACVR2B/TGFBR3/ACVR1C
XYLT1	Ligand cluster 3 (LC-SF1)	-0.58824	-0.401589	ROBO2/IL4R/NRXN3
BTC	Ligand cluster 3 (LC-SF1)	-4.70151	-2.20391	ERBB4/ERBB2/ERBB3
PLTP	Ligand cluster 3 (LC-SF1)	-4.66056	-1.63573	PLAUR/ABCA1/APOE
SFRP1	Ligand cluster 3 (LC-SF1)	-6.72312	1.26993	FZD2/FZD6
CX3CL1	Ligand cluster 3 (LC-SF1)	-4.6392	2.41072	ITGB3/ITGB2/CX3CR1/ITGB4/CXCR5/ITGB1
GRP	Ligand cluster 3 (LC-SF1)	-1.08663	1.68034	FFAR2/LPAR2/FPR2/PTAFR/LTB4R/F2RL1/OXTR/CHRM3/XCR1/TACR2/EDNRB/PTGFR/NPFFR2/HTR2A/GCGR/F2RL3/AVPR1A/ADRA1D/LPAR1/GPR132/CYSLTR2/TACR3/CHRM5/P2RY2/GPR65/LTB4R2/P2RY6/P2RY1/LPAR3/DPP4/KISS1R/LPAR5/FFAR1/UTS2R/PTGER1/GHSR/FAP/F2RL2/CHRM1/NMUR1/TACR1/GPR68/F2R/PROKR1/HRH1/NPFFR1/TBXA2R/HTR2B/NTSR1/LPAR6
TSPEAR	Ligand cluster 3 (LC-SF1)	-0.170187	0.704997	IGF2R/CD276/PIGR/ITGA5/ITGAV/CD36/PLXNB2/M6PR/ATP1B3/BSG/TREML2/SCARB1/TFRC/ITGB1/ITGA3/CD44
NRG2	Ligand cluster 3 (LC-SF1)	-5.73781	-0.5496	NRP2/LRRTM2/MPIG6B/ERBB4/ERBB2/ERBB3/MOG
VEGFA	Ligand cluster 3 (LC-SF1)	-2.3743	0.17104	FGFR4/LYVE1/ITGA9/SIRPA/TYRO3/AXL/ITGAV/PIK3CB/EPHB2/ITGB3/NRP2/PTK2B/RET/NRP1/PDGFRA/SEMA3F/PTPRZ1/FLT1/GRIN2B/PTPRB/KDR/ERBB2/ITGB1/PDGFRB/GPC1/FLT4/ERBB3/VTN/CD44
ADAM23	Ligand cluster 3 (LC-SF1)	-6.57048	2.54526	ITGA5/ITGB3
DSG2	Ligand cluster 3 (LC-SF1)	-0.853886	-0.30778	LRP10/DSC2/FZD5/DSC3/INSR/PCDH7/UNC5B/DAB2/EPHB4/DLG1/LRP8/PTK7/EPHA2/CXCR4/ITPR1/PDGFRA/UNC5C/LRP2/LIFR/BMPR1A/ITPR3/ADRB2/DDR2/ROR2/FZD6/DSC1/LRP6/FAS/ROR1/LSR/RYK/XPR1/CD44
HBEGF	Ligand cluster 3 (LC-SF1)	-4.94499	-0.868142	PRLR/CD9/ERBB4/ERBB2/ERBB3/MOG/CD82/CD44
ITGA1	Ligand cluster 3 (LC-SF1)	-2.80763	1.11864	CEACAM6
RELN	Ligand cluster 3 (LC-SF1)	-2.86489	2.07909	VLDLR/LRP8/ITGB1/ITGA3
LOXL1	Ligand cluster 3 (LC-SF1)	-6.02213	-1.40223	FBLN5
OAF	Ligand cluster 3 (LC-SF1)	-4.45365	-2.26818	FCGR3B
COL5A2	Ligand cluster 3 (LC-SF1)	-6.29421	-0.480494	CD93/SDC1/LAIR1/DDR1/ITGA10/ITGB1/ITGA1/DDR2/ITGA11/ITGA2
ST6GAL1	Ligand cluster 3 (LC-SF1)	-7.85343	-1.52093	CD22
MFAP2	Ligand cluster 3 (LC-SF1)	-7.3958	0.818563	NOTCH1
LYPD6	Ligand cluster 3 (LC-SF1)	-5.60989	1.35301	FZD2/PLXNB2/CELSR1/S1PR5/CELSR2
LYN	Ligand cluster 3 (LC-SF1)	-7.59872	1.88717	EPOR
PDGFD	Ligand cluster 3 (LC-SF1)	-2.8746	2.68319	PDGFRA/PDGFRB
CD74	Ligand cluster 3 (LC-SF1)	-2.58606	-2.29474	CXCR2/CXCR4/ACKR3
LRRC4C	Ligand cluster 3 (LC-SF1)	-1.80587	-1.70101	NTNG2/UNC5A/PTPRF/NTNG1/LRRTM4
AKR1C3	Ligand cluster 3 (LC-SF1)	-6.51373	1.51094	PTGFR/PTGDR2/PTGDR
LDLR	Ligand cluster 3 (LC-SF1)	-4.0585	3.52696	LRP4/LILRB5/LRP1/LRP3/LRP2/LRRC4C
LTBP2	Ligand cluster 3 (LC-SF1)	-5.72837	-0.83457	FBLN5/SDC4
SDC1	Ligand cluster 3 (LC-SF1)	-0.293957	1.59697	ADGRA2
ADM	Ligand cluster 3 (LC-SF1)	-3.42785	1.97363	HRH2/GPR27/GPR84/PTH2R/GIPR/ADORA2B/CALCR/HTR7/VIPR1/CALCRL/RXFP2/GPR176/GCGR/ADCYAP1R1/ADORA2A/PTGIR/GPR20/GPR182/GPBAR1/RXFP1/PTGER4/VIPR2/RAMP2/GPR83/RAMP1/CRHR1/MC1R/MC2R/GPR25/ADRB1/ACKR3/PTGDR/ADRB2/MRGPRX2/PTGER2/RAMP3/SCTR/GPR150/TSHR/GPR15
ARTN	Ligand cluster 3 (LC-SF1)	-6.21369	1.527	PIK3CB/GFRA2/RET/GFRA1/NCAM1/GFRA3
HSPG2	Ligand cluster 3 (LC-SF1)	-3.07194	0.161327	IGF2R/FGFR3/CHRM3/ITGA5/ITGAV/SDC1/ITGA4/LRP1/APP/TFRC/LRP8/PTPRS/CACNA1A/FLT1/LRP2/KDR/COL13A1/ITGB1/FGFR1/ITGA2/PTPRA/DAG1/ANXA2
SIRPA	Ligand cluster 3 (LC-SF1)	-2.49274	-1.87864	TIGIT/CD47
PTPRO	Ligand cluster 3 (LC-SF1)	-3.10699	0.466521	SIGLEC8/CD300C/SIGLEC7/ERBB2
SLITRK1	Ligand cluster 3 (LC-SF1)	-7.52273	-1.53858	PTPRS/TNFRSF11B/ENPEP
GDF7	Ligand cluster 3 (LC-SF1)	-4.54679	-1.87607	ACVR2A/ACVR2B/BMPR1A/BMPR1B/BMPR2
SEMA3E	Ligand cluster 3 (LC-SF1)	-2.60585	2.98567	PLXND1/NRP2/NRP1
PRTG	Ligand cluster 3 (LC-SF1)	-6.83594	-0.991823	MICA
CXCL16	Ligand cluster 3 (LC-SF1)	-0.647473	-0.125148	S1PR4/CCR3/CXCR2/CXCR1/LPAR2/FPR2/FPR1/HCAR3/C5AR1/P2RY13/CCR1/HCAR2/GPER1/PTGER3/CCR2/S1PR3/TAS2R60/GRM6/LPAR1/SUCNR1/GABBR1/P2RY12/GRM4/PTGDR2/GALR2/C3AR1/ADORA1/SSTR2/P2RY14/HCAR1/DRD4/OXGR1/LPAR3/CXCR4/HTR1F/GABBR2/GPR18/LPAR5/CNR1/CNR2/CXCR5/OPRK1/OPRM1/ADRA2A/NMUR1/TAS2R10/RXFP4/DRD3/GALR1/GRM3/ACKR3/S1PR1/GRM2/S1PR5/S1PR2/OPRD1/GRM7/TAS2R46/CXCR6/TAS2R14/TAS2R4/TAS2R31/CCR7/SSTR3/CCR10/CCR…
TCN2	Ligand cluster 3 (LC-SF1)	-1.53769	0.949773	APP/CNR1/LRP2
C1QL1	Ligand cluster 3 (LC-SF1)	-7.82925	0.335864	ICAM2/NOTCH3/ADGRB3/ZACN
FBN1	Ligand cluster 3 (LC-SF1)	-1.99596	1.23665	IGF2R/CD276/PIGR/ITGA5/ITGAV/CD36/ITGB3/PLXNB2/M6PR/ATP1B3/BSG/TREML2/SCARB1/TFRC/ITGB1/ITGA3/FBLN5/CLSTN1/CD44
WNT11	Ligand cluster 3 (LC-SF1)	-3.03163	1.75335	FZD4/MUSK/FZD5/FZD2/FZD1/FZD9/FZD3/FZD7/FZD8/FZD10/FZD6/LRP6
