# Supplementary material for: Multidimensional tumor-blood profiling uncovers systemic lymphocyte-monocyte imbalance in pituitary neuroendocrine tumors
Source: Signal Transduct Target Ther. 2025 Nov 18;10:377. doi: 10.1038/s41392-025-02489-0 (PMC12627556; doi:10.1038/s41392-025-02489-0)
Supplement: Supplementary file 9 — Supplementary Table 8 [file 41392_2025_2489_MOESM9_ESM.xlsx]

## Sheet: S8a
Supplementary Table 8. Differentially expressed genes and enriched pathways between estrogen-induced rat PBMCs and controls. Related to Figure 7.
Supplementary Table 8a. Differentially expressed genes between estrogen-induced rat PBMCs and controls (upregulated: log2|fold change| > 0.58, P-value < 0.05; downregulated: log2|fold change| < –0.58, P-value < 0.05).
GeneRat	GeneSymbolHuman	logFC	AveExpr	t	P.Value	B	logP	group
Sh3bgrl3	SH3BGRL3	1.49336	2.51865	18.2932	1.93588e-05	3.47735	4.71312	up in estrogen-induced rat PBMCs
Marchf7	MARCHF7	-0.639821	3.96291	-12.9296	9.1681e-05	1.63611	4.03772	down in estrogen-induced rat PBMCs
Hip1r	HIP1R	-0.774964	2.18774	-11.9859	0.000128413	1.23409	3.89139	down in estrogen-induced rat PBMCs
Tpx2	TPX2	0.649515	1.38304	11.5247	0.000152809	1.02629	3.81585	up in estrogen-induced rat PBMCs
Vamp3	VAMP3	1.08991	3.87281	10.6003	0.000221071	0.584608	3.65547	up in estrogen-induced rat PBMCs
Mfsd14b	MFSD14B	-0.847127	2.38058	-9.91082	0.000297103	0.230739	3.52709	down in estrogen-induced rat PBMCs
Gtf3c2	GTF3C2	-0.716434	5.1277	-9.61374	0.000339463	0.0711134	3.46921	down in estrogen-induced rat PBMCs
Styx	STYX	0.595032	3.13912	9.36941	0.000379881	-0.0636314	3.42035	up in estrogen-induced rat PBMCs
Uimc1	UIMC1	1.14092	1.31997	9.08806	0.000433882	-0.222856	3.36263	up in estrogen-induced rat PBMCs
Ppp1r12b	PPP1R12B	-0.633003	2.35783	-8.29791	0.000643621	-0.695251	3.19137	down in estrogen-induced rat PBMCs
Pygo2	PYGO2	-0.886735	1.18782	-8.22296	0.000669309	-0.742129	3.17437	down in estrogen-induced rat PBMCs
Traf3	TRAF3	-0.811431	2.87531	-7.78483	0.00084693	-1.024	3.07215	down in estrogen-induced rat PBMCs
Ccdc136	CCDC136	0.747362	1.21306	7.77753	0.000850344	-1.02882	3.07041	up in estrogen-induced rat PBMCs
Ube2f	UBE2F-SCLY	0.748592	4.63681	7.16072	0.0012094	-1.45036	2.91743	up in estrogen-induced rat PBMCs
Serinc5	SERINC5	1.35254	1.99774	7.07107	0.00127571	-1.5142	2.89425	up in estrogen-induced rat PBMCs
Dxo	DXO	0.692344	1.18724	7.0436	0.00129689	-1.53389	2.8871	up in estrogen-induced rat PBMCs
Kctd18	KCTD18	-0.663845	2.3577	-6.73824	0.00156339	-1.75729	2.80593	down in estrogen-induced rat PBMCs
Wnk4	WNK4	1.47225	1.63685	6.47777	0.00184417	-1.95458	2.7342	up in estrogen-induced rat PBMCs
Phkb	PHKB	0.602505	2.90805	6.42689	0.00190587	-1.99387	2.71991	up in estrogen-induced rat PBMCs
Ccnl1	CCNL1	-0.605037	7.05416	-6.17993	0.00224303	-2.18823	2.64917	down in estrogen-induced rat PBMCs
Mcrs1	MCRS1	-0.60177	3.00077	-6.15083	0.00228731	-2.21154	2.64067	down in estrogen-induced rat PBMCs
Pold4	POLD4	1.10239	2.87185	6.11168	0.00234853	-2.24303	2.6292	up in estrogen-induced rat PBMCs
Tmem62	TMEM62	0.593066	1.92822	6.08152	0.00239704	-2.26741	2.62032	up in estrogen-induced rat PBMCs
Nr4a3	NR4A3	-1.02543	1.93243	-6.07001	0.00241587	-2.27673	2.61693	down in estrogen-induced rat PBMCs
Sprtn	SPRTN	-0.743342	1.36347	-6.04912	0.0024505	-2.2937	2.61075	down in estrogen-induced rat PBMCs
Shprh	SHPRH	-0.594372	1.28898	-6.02811	0.00248592	-2.3108	2.60451	down in estrogen-induced rat PBMCs
Idua	IDUA	0.663719	1.07968	6.00792	0.00252055	-2.32729	2.59851	up in estrogen-induced rat PBMCs
Prkg1	PRKG1	0.654466	1.31952	5.98279	0.00256445	-2.34786	2.59101	up in estrogen-induced rat PBMCs
Mpp7	MPP7	1.0932	2.28338	5.96297	0.00259973	-2.36414	2.58507	up in estrogen-induced rat PBMCs
Hmox2	HMOX2	-0.593164	2.74785	-5.89368	0.00272769	-2.42138	2.5642	down in estrogen-induced rat PBMCs
Taf9	TAF9	-0.597381	3.51865	-5.8477	0.00281678	-2.45965	2.55025	down in estrogen-induced rat PBMCs
Gde1	GDE1	1.03657	5.92815	5.74455	0.0030296	-2.54636	2.51861	up in estrogen-induced rat PBMCs
Rheb	RHEB	0.614611	2.94671	5.69438	0.00314003	-2.58896	2.50307	up in estrogen-induced rat PBMCs
Prpf4	PRPF4	-0.588271	2.93824	-5.6655	0.0032058	-2.61362	2.49406	down in estrogen-induced rat PBMCs
Rhob	RHOB	-0.80993	4.77937	-5.6465	0.00324995	-2.62989	2.48812	down in estrogen-induced rat PBMCs
Sco2	SCO2	1.25189	1.05933	5.62388	0.00330348	-2.64932	2.48103	up in estrogen-induced rat PBMCs
Mrps25	MRPS25	-0.97386	2.32427	-5.55014	0.00348542	-2.71306	2.45775	down in estrogen-induced rat PBMCs
Fbxl17	FBXL17	1.01098	1.70413	5.52059	0.00356167	-2.73878	2.44835	up in estrogen-induced rat PBMCs
Cep20	CEP20	0.626885	2.84027	5.51443	0.0035778	-2.74415	2.44638	up in estrogen-induced rat PBMCs
Iffo1	IFFO1	-0.685471	2.85465	-5.51093	0.00358703	-2.74721	2.44527	down in estrogen-induced rat PBMCs
Naxe	NAXE	0.645354	1.91754	5.49634	0.00362571	-2.75996	2.44061	up in estrogen-induced rat PBMCs
Vwa8	VWA8	1.53427	4.21773	5.47381	0.00368648	-2.77971	2.43339	up in estrogen-induced rat PBMCs
Atp8a2	ATP8A2	1.3404	2.07381	5.44411	0.00376842	-2.80583	2.42384	up in estrogen-induced rat PBMCs
Dnm1l	DNM1L	0.620855	4.23058	5.44084	0.00377757	-2.80871	2.42279	up in estrogen-induced rat PBMCs
Lpcat3	LPCAT3	0.950546	4.10285	5.42892	0.00381118	-2.81923	2.41894	up in estrogen-induced rat PBMCs
Tgfbr2	TGFBR2	-0.810499	3.49926	-5.3754	0.0039665	-2.86667	2.40159	down in estrogen-induced rat PBMCs
Tmem258	TMEM258	0.977943	3.22287	5.35738	0.00402048	-2.88272	2.39572	up in estrogen-induced rat PBMCs
Rasl10a	RASL10A	0.783288	1.38514	5.33192	0.00409826	-2.90546	2.3874	up in estrogen-induced rat PBMCs
Nktr	NKTR	-0.597289	4.69389	-5.32026	0.00413448	-2.91591	2.38358	down in estrogen-induced rat PBMCs
Camsap2	CAMSAP2	0.734409	2.03522	5.28089	0.00425962	-2.95129	2.37063	up in estrogen-induced rat PBMCs
Ccdc88c	CCDC88C	-0.797858	3.06779	-5.26513	0.00431097	-2.96551	2.36542	down in estrogen-induced rat PBMCs
Lrrfip2	LRRFIP2	1.37699	3.66134	5.25494	0.00434457	-2.97472	2.36205	up in estrogen-induced rat PBMCs
G6pdx	G6PD	1.37059	6.96283	5.06049	0.00504953	-3.15295	2.29675	up in estrogen-induced rat PBMCs
Pgap2	PGAP2	-0.758481	2.34027	-5.01405	0.0052375	-3.19623	2.28088	down in estrogen-induced rat PBMCs
Ap1s1	AP1S1	1.62934	3.67335	4.97848	0.00538713	-3.22958	2.26864	up in estrogen-induced rat PBMCs
Chn1	CHN1	1.07353	4.51582	4.90421	0.00571625	-3.29973	2.24289	up in estrogen-induced rat PBMCs
Fer	FER	1.17562	1.98229	4.89122	0.00577624	-3.31208	2.23836	up in estrogen-induced rat PBMCs
Sdf2l1	SDF2L1	0.63485	1.93508	4.88288	0.00581513	-3.32002	2.23544	up in estrogen-induced rat PBMCs
Tgfb1	TGFB1	1.04095	6.29379	4.87619	0.00584656	-3.32639	2.2331	up in estrogen-induced rat PBMCs
Rn7s6	RN7SL5P	1.06064	3.39506	4.83551	0.00604211	-3.36528	2.21881	up in estrogen-induced rat PBMCs
Smarcd1	SMARCD1	-1.07749	2.2724	-4.83349	0.00605201	-3.36722	2.2181	down in estrogen-induced rat PBMCs
Nol4l	NOL4L	0.945847	2.40789	4.77008	0.00637313	-3.4283	2.19565	up in estrogen-induced rat PBMCs
Epg5	EPG5	-0.663818	3.06621	-4.7337	0.00656645	-3.46359	2.18267	down in estrogen-induced rat PBMCs
Aig1	AIG1	1.00052	2.3818	4.68763	0.00682129	-3.50853	2.16613	up in estrogen-induced rat PBMCs
Arrb1	ARRB1	1.08857	4.96878	4.67809	0.00687557	-3.51788	2.16269	up in estrogen-induced rat PBMCs
Vamp2	VAMP2	-0.6884	4.03688	-4.67366	0.00690094	-3.52223	2.16109	down in estrogen-induced rat PBMCs
Tra2a	TRA2A	-0.608933	4.42458	-4.64954	0.00704096	-3.54592	2.15237	down in estrogen-induced rat PBMCs
Coro1b	CORO1B	0.868556	5.33953	4.63613	0.00712023	-3.55913	2.14751	up in estrogen-induced rat PBMCs
Abcb6	ABCB6	1.19167	3.42843	4.61809	0.00722857	-3.57694	2.14095	up in estrogen-induced rat PBMCs
Rsu1	RSU1	1.1377	5.59949	4.60015	0.00733828	-3.59469	2.13441	up in estrogen-induced rat PBMCs
Ralbp1	RALBP1	0.666706	3.81861	4.59301	0.00738249	-3.60178	2.1318	up in estrogen-induced rat PBMCs
Nsa2	NSA2	0.676406	3.10572	4.59063	0.00739729	-3.60414	2.13093	up in estrogen-induced rat PBMCs
Rab1b	RAB1B	1.02338	4.78335	4.57422	0.00750033	-3.62044	2.12492	up in estrogen-induced rat PBMCs
Tapbp	TAPBP	1.07219	3.25382	4.56934	0.0075313	-3.6253	2.12313	up in estrogen-induced rat PBMCs
Terf2	TERF2	-0.678605	2.30039	-4.51431	0.00789117	-3.68028	2.10286	down in estrogen-induced rat PBMCs
Snap29	SNAP29	0.710557	1.64613	4.50829	0.00793177	-3.68633	2.10063	up in estrogen-induced rat PBMCs
Aak1	AAK1	0.76354	5.06914	4.48089	0.00811965	-3.71389	2.09046	up in estrogen-induced rat PBMCs
Chp1	CHP1	1.32779	7.163	4.45332	0.00831401	-3.74173	2.08019	up in estrogen-induced rat PBMCs
Cd74	CD74	-0.674678	2.72698	-4.43512	0.00844532	-3.76017	2.07338	down in estrogen-induced rat PBMCs
Tspan13	TSPAN13	0.859058	4.46329	4.40838	0.00864274	-3.78735	2.06335	up in estrogen-induced rat PBMCs
Fermt3	FERMT3	1.45366	5.85067	4.40145	0.00869483	-3.79441	2.06074	up in estrogen-induced rat PBMCs
Mab21l2	MAB21L2	-0.59994	2.2791	-4.39625	0.00873412	-3.79971	2.05878	down in estrogen-induced rat PBMCs
Bcor	BCOR	-0.592624	4.53184	-4.38405	0.00882711	-3.81217	2.05418	down in estrogen-induced rat PBMCs
Prkab1	PRKAB1	0.923018	2.71577	4.33992	0.00917351	-3.8574	2.03746	up in estrogen-induced rat PBMCs
Slc12a6	SLC12A6	-0.926753	5.38346	-4.33744	0.00919337	-3.85995	2.03653	down in estrogen-induced rat PBMCs
Macroh2a1	MACROH2A1	-0.898444	3.14528	-4.33721	0.00919527	-3.86019	2.03644	down in estrogen-induced rat PBMCs
Phf12	PHF12	-0.588421	5.71867	-4.31506	0.00937562	-3.883	2.028	down in estrogen-induced rat PBMCs
Usp2	USP2	-1.06009	1.664	-4.30828	0.00943167	-3.89	2.02541	down in estrogen-induced rat PBMCs
Ccpg1	CCPG1	-0.580911	1.47463	-4.30123	0.00949041	-3.89729	2.02272	down in estrogen-induced rat PBMCs
Nacc2	NACC2	1.38622	2.07988	4.288	0.00960165	-3.91098	2.01765	up in estrogen-induced rat PBMCs
Eloc	ELOC	0.885565	2.51096	4.26619	0.00978858	-3.93361	2.00928	up in estrogen-induced rat PBMCs
Selenok	SELENOK	0.836015	1.32752	4.26304	0.00981587	-3.93688	2.00807	up in estrogen-induced rat PBMCs
Lyn	LYN	0.903976	4.78941	4.2585	0.0098555	-3.94161	2.00632	up in estrogen-induced rat PBMCs
Zfp281	ZNF281	-0.624933	5.98278	-4.25311	0.00990267	-3.94721	2.00425	down in estrogen-induced rat PBMCs
Polr2h	POLR2H	-0.675029	1.79442	-4.24341	0.00998835	-3.95732	2.00051	down in estrogen-induced rat PBMCs
Fkbp1a	FKBP1A	1.36481	4.78123	4.23242	0.0100864	-3.96878	1.99626	up in estrogen-induced rat PBMCs
Paqr4	PAQR4	0.656532	1.43998	4.2255	0.0101488	-3.97601	1.99359	up in estrogen-induced rat PBMCs
Med20	MED20	0.975561	2.78874	4.20235	0.0103606	-4.00023	1.98462	up in estrogen-induced rat PBMCs
Kalrn	KALRN	1.64474	3.48011	4.20069	0.0103761	-4.00198	1.98397	up in estrogen-induced rat PBMCs
Loxl3	LOXL3	1.4188	3.20966	4.19374	0.0104408	-4.00927	1.98127	up in estrogen-induced rat PBMCs
Tnnc1	TNNC1	1.03968	2.03579	4.14997	0.0108595	-4.05536	1.96419	up in estrogen-induced rat PBMCs
Dync1li2	DYNC1LI2	0.708109	3.92513	4.14158	0.010942	-4.06422	1.9609	up in estrogen-induced rat PBMCs
Ankrd28	ANKRD28	1.18542	4.17235	4.13098	0.0110473	-4.07544	1.95674	up in estrogen-induced rat PBMCs
Phactr1	PHACTR1	0.807306	1.30559	4.12857	0.0110714	-4.07799	1.9558	up in estrogen-induced rat PBMCs
Hid1	HID1	1.48515	1.82467	4.10643	0.0112958	-4.10149	1.94708	up in estrogen-induced rat PBMCs
St3gal2	ST3GAL2	1.30101	6.29205	4.1039	0.0113218	-4.10418	1.94608	up in estrogen-induced rat PBMCs
Pfn1	PFN1	1.00895	9.97223	4.09986	0.0113634	-4.10847	1.94449	up in estrogen-induced rat PBMCs
Tgfb1i1	TGFB1I1	1.3541	2.56865	4.0927	0.0114377	-4.1161	1.94166	up in estrogen-induced rat PBMCs
Pxdn	PXDN	1.05293	2.19717	4.07482	0.0116255	-4.13516	1.93459	up in estrogen-induced rat PBMCs
Gm11127	HLA-A	0.962265	6.27923	4.06362	0.0117449	-4.14712	1.93015	up in estrogen-induced rat PBMCs
Sqor	SQOR	-1.51355	1.86185	-4.05529	0.0118347	-4.15603	1.92684	down in estrogen-induced rat PBMCs
Mlec	MLEC	0.952	3.10893	4.05396	0.0118492	-4.15746	1.92631	up in estrogen-induced rat PBMCs
Sh3bgr	GET1-SH3BGR	1.68137	2.47331	4.05183	0.0118723	-4.15974	1.92547	up in estrogen-induced rat PBMCs
Sgsm3	SGSM3	0.645214	1.37485	4.04527	0.0119439	-4.16677	1.92285	up in estrogen-induced rat PBMCs
Nab1	NAB1	0.754863	2.17894	4.04214	0.0119782	-4.17012	1.92161	up in estrogen-induced rat PBMCs
Scamp5	SCAMP5	1.98448	3.05934	4.04053	0.0119959	-4.17185	1.92097	up in estrogen-induced rat PBMCs
P3h1	P3H1	0.86595	1.73287	4.03661	0.0120391	-4.17606	1.9194	up in estrogen-induced rat PBMCs
Ttc19	TTC19	-0.8224	1.37957	-4.01055	0.0123311	-4.20407	1.909	down in estrogen-induced rat PBMCs
Ddi2	RSC1A1	0.950648	3.11593	4.00509	0.0123934	-4.20996	1.90681	up in estrogen-induced rat PBMCs
Plxna4	PLXNA4	2.21227	2.87675	3.99967	0.0124555	-4.2158	1.90464	up in estrogen-induced rat PBMCs
Chka	CHKA	-0.760076	2.42009	-3.99647	0.0124924	-4.21925	1.90336	down in estrogen-induced rat PBMCs
Lrch1	LRCH1	-0.610353	2.78876	-3.99464	0.0125135	-4.22123	1.90262	down in estrogen-induced rat PBMCs
Anxa11	ANXA11	0.596585	5.21248	3.99343	0.0125275	-4.22253	1.90214	up in estrogen-induced rat PBMCs
Cdk17	CDK17	-0.627848	3.15805	-3.99227	0.012541	-4.22379	1.90167	down in estrogen-induced rat PBMCs
Pi4k2a	PI4K2A	-0.61703	2.58421	-3.99103	0.0125553	-4.22512	1.90117	down in estrogen-induced rat PBMCs
Wdr13	WDR13	0.907422	3.72526	3.97895	0.0126964	-4.23818	1.89632	up in estrogen-induced rat PBMCs
Clk4	CLK4	-0.784334	3.77035	-3.97254	0.0127721	-4.24512	1.89374	down in estrogen-induced rat PBMCs
Fhod3	FHOD3	1.21428	1.93121	3.95904	0.0129331	-4.25975	1.8883	up in estrogen-induced rat PBMCs
Erf	ERF	-0.955838	2.15691	-3.94409	0.0131143	-4.276	1.88226	down in estrogen-induced rat PBMCs
Hdac5	HDAC5	0.788816	7.00862	3.94311	0.0131262	-4.27706	1.88186	up in estrogen-induced rat PBMCs
Azin1	AZIN1	1.09386	7.54046	3.93944	0.0131712	-4.28105	1.88037	up in estrogen-induced rat PBMCs
Pou5f2	POU5F2	0.657509	1.50892	3.9303	0.013284	-4.291	1.87667	up in estrogen-induced rat PBMCs
Neurl1a	NEURL1	1.66155	3.17562	3.90909	0.01355	-4.31414	1.86806	up in estrogen-induced rat PBMCs
Xdh	XDH	1.19147	5.2837	3.90414	0.0136129	-4.31954	1.86605	up in estrogen-induced rat PBMCs
Ythdf3	YTHDF3	-0.586618	6.94023	-3.90127	0.0136497	-4.32269	1.86488	down in estrogen-induced rat PBMCs
Ezr	EZR	-0.592278	6.23427	-3.90089	0.0136545	-4.3231	1.86472	down in estrogen-induced rat PBMCs
Nrcam	NRCAM	0.816961	1.92671	3.89964	0.0136705	-4.32446	1.86422	up in estrogen-induced rat PBMCs
Rtn3	RTN3	1.04936	5.99218	3.89911	0.0136773	-4.32504	1.864	up in estrogen-induced rat PBMCs
Actn1	ACTN1	1.10605	6.25045	3.88844	0.013815	-4.33672	1.85965	up in estrogen-induced rat PBMCs
Gtpbp2	GTPBP2	0.620184	4.72531	3.88105	0.0139114	-4.34483	1.85663	up in estrogen-induced rat PBMCs
Atf4	ATF4	0.681874	7.36992	3.87453	0.0139969	-4.35198	1.85397	up in estrogen-induced rat PBMCs
Tnpo1	TNPO1	0.766529	6.48976	3.87015	0.0140548	-4.35679	1.85217	up in estrogen-induced rat PBMCs
Gm21988	RNASEK	1.20843	2.82404	3.86507	0.0141223	-4.36238	1.85009	up in estrogen-induced rat PBMCs
Tbc1d10b	TBC1D10B	0.684048	5.00204	3.8455	0.0143857	-4.38391	1.84207	up in estrogen-induced rat PBMCs
Mcf2l	MCF2L	1.30366	2.7328	3.83942	0.0144688	-4.39062	1.83957	up in estrogen-induced rat PBMCs
Tsga10	TSGA10	0.674586	1.29145	3.83665	0.0145068	-4.39368	1.83843	up in estrogen-induced rat PBMCs
Irf2bpl	IRF2BPL	-0.620067	3.71322	-3.83402	0.014543	-4.39658	1.83735	down in estrogen-induced rat PBMCs
Irag1	IRAG1	2.05418	4.08482	3.8236	0.0146874	-4.40809	1.83305	up in estrogen-induced rat PBMCs
Ndufs4	NDUFS4	1.0747	3.46102	3.82175	0.0147132	-4.41013	1.83229	up in estrogen-induced rat PBMCs
Coro6	CORO6	-0.672094	1.28161	-3.80431	0.0149592	-4.42944	1.82509	down in estrogen-induced rat PBMCs
Pdpr	PDPR	-0.704838	2.70092	-3.79468	0.0150971	-4.44012	1.82111	down in estrogen-induced rat PBMCs
Irf2bp1	IRF2BP1	-1.00964	2.21862	-3.7926	0.0151272	-4.44244	1.82024	down in estrogen-induced rat PBMCs
Carmil1	CARMIL1	0.67907	1.52065	3.7913	0.0151459	-4.44388	1.81971	up in estrogen-induced rat PBMCs
Itm2b	ITM2B	0.78769	5.83649	3.78774	0.0151975	-4.44784	1.81823	up in estrogen-induced rat PBMCs
Zfp830	ZNF830	-0.848688	2.11015	-3.78326	0.0152627	-4.45282	1.81637	down in estrogen-induced rat PBMCs
Rab6a	RAB6A	0.688856	7.3859	3.78102	0.0152954	-4.45531	1.81544	up in estrogen-induced rat PBMCs
Erc2	ERC2	1.61184	1.69933	3.76472	0.0155358	-4.47345	1.80867	up in estrogen-induced rat PBMCs
Mgrn1	MGRN1	1.31091	5.81837	3.75233	0.0157215	-4.48727	1.80351	up in estrogen-induced rat PBMCs
Gnai2	GNAI2	0.713501	7.80931	3.74979	0.0157598	-4.4901	1.80245	up in estrogen-induced rat PBMCs
Acer2	ACER2	0.977941	1.63288	3.74678	0.0158055	-4.49346	1.80119	up in estrogen-induced rat PBMCs
Capn5	CAPN5	0.848416	1.83405	3.73805	0.0159387	-4.50322	1.79755	up in estrogen-induced rat PBMCs
Kbtbd7	KBTBD7	1.25911	4.69261	3.72807	0.0160927	-4.5144	1.79337	up in estrogen-induced rat PBMCs
Smtn	SMTN	1.09905	2.26691	3.7238	0.0161591	-4.51919	1.79158	up in estrogen-induced rat PBMCs
Tg	TG	0.954514	1.89021	3.70295	0.0164878	-4.54258	1.78284	up in estrogen-induced rat PBMCs
Dnah1	DNAH1	2.10593	3.53716	3.70118	0.0165161	-4.54457	1.78209	up in estrogen-induced rat PBMCs
Chst12	CHST12	1.11975	6.18099	3.70092	0.0165202	-4.54486	1.78198	up in estrogen-induced rat PBMCs
Rab28	RAB28	0.61819	5.49631	3.69846	0.0165596	-4.54763	1.78095	up in estrogen-induced rat PBMCs
Rab11b	RAB11B	0.888449	5.84518	3.69056	0.0166869	-4.55652	1.77763	up in estrogen-induced rat PBMCs
Celf3	CELF3	1.44354	1.46873	3.69003	0.0166955	-4.55712	1.7774	up in estrogen-induced rat PBMCs
Stk24	STK24	0.979477	3.96103	3.68914	0.0167099	-4.55812	1.77703	up in estrogen-induced rat PBMCs
Stxbp1	STXBP1	1.184	6.92666	3.6837	0.0167983	-4.56425	1.77473	up in estrogen-induced rat PBMCs
Snap23	SNAP23	0.746238	5.55191	3.68069	0.0168474	-4.56764	1.77347	up in estrogen-induced rat PBMCs
Gtf3c4	GTF3C4	-0.643131	2.41455	-3.67048	0.0170155	-4.57916	1.76916	down in estrogen-induced rat PBMCs
Pcf11	PCF11	-0.664105	7.56622	-3.66575	0.0170939	-4.5845	1.76716	down in estrogen-induced rat PBMCs
Ssr4	SSR4	1.19281	5.91337	3.65843	0.0172162	-4.59277	1.76406	up in estrogen-induced rat PBMCs
Cdk16	CDK16	0.634948	5.92763	3.64659	0.0174162	-4.60618	1.75905	up in estrogen-induced rat PBMCs
Ldha	LDHA	1.18363	5.6133	3.63945	0.0175382	-4.61427	1.75602	up in estrogen-induced rat PBMCs
Lmo2	LMO2	-0.671624	3.30944	-3.63761	0.0175696	-4.61635	1.75524	down in estrogen-induced rat PBMCs
P4hb	P4HB	0.590741	3.73089	3.63611	0.0175955	-4.61806	1.7546	up in estrogen-induced rat PBMCs
Snx33	SNX33	0.976812	2.24288	3.63514	0.0176123	-4.61916	1.75419	up in estrogen-induced rat PBMCs
Cog5	COG5	1.26021	3.22004	3.63296	0.0176497	-4.62162	1.75326	up in estrogen-induced rat PBMCs
Actr1b	ACTR1B	-0.848129	1.92007	-3.63095	0.0176846	-4.62391	1.75241	down in estrogen-induced rat PBMCs
Entpd5	ENTPD5	0.940212	1.68308	3.62882	0.0177215	-4.62633	1.7515	up in estrogen-induced rat PBMCs
Chd1	CHD1	-0.593521	4.45795	-3.62131	0.0178522	-4.63485	1.74831	down in estrogen-induced rat PBMCs
Ciao2a	CIAO2A	1.40916	4.60392	3.61998	0.0178756	-4.63637	1.74774	up in estrogen-induced rat PBMCs
Ess2	ESS2	-0.795991	1.65884	-3.61602	0.0179452	-4.64087	1.74605	down in estrogen-induced rat PBMCs
Parvb	PARVB	1.51207	7.0155	3.61517	0.0179602	-4.64184	1.74569	up in estrogen-induced rat PBMCs
Pdlim7	PDLIM7	1.05129	3.94519	3.60901	0.0180691	-4.64885	1.74306	up in estrogen-induced rat PBMCs
Gsg1l	GSG1L	1.3563	2.62347	3.60609	0.018121	-4.65217	1.74182	up in estrogen-induced rat PBMCs
Enpp5	ENPP5	1.32716	1.0366	3.60183	0.0181969	-4.65702	1.74	up in estrogen-induced rat PBMCs
Septin9	SEPTIN9	-0.690057	4.68333	-3.5893	0.0184228	-4.67132	1.73464	down in estrogen-induced rat PBMCs
Nploc4	NPLOC4	0.600195	5.03972	3.58458	0.0185088	-4.67671	1.73262	up in estrogen-induced rat PBMCs
Tnnt3	TNNT3	-0.903176	2.5369	-3.58263	0.0185444	-4.67893	1.73179	down in estrogen-induced rat PBMCs
Slc24a5	SLC24A5	0.966879	1.61969	3.57294	0.0187226	-4.69001	1.72763	up in estrogen-induced rat PBMCs
Tm9sf3	TM9SF3	0.683634	7.051	3.57123	0.0187542	-4.69196	1.7269	up in estrogen-induced rat PBMCs
Cited2	CITED2	-0.732366	3.99698	-3.571	0.0187585	-4.69223	1.7268	down in estrogen-induced rat PBMCs
Asxl1	ASXL1	-0.733391	4.4099	-3.56331	0.0189016	-4.70103	1.7235	down in estrogen-induced rat PBMCs
Arl6ip1	ARL6IP1	0.764085	4.39508	3.55805	0.0190003	-4.70706	1.72124	up in estrogen-induced rat PBMCs
Tln1	TLN1	1.266	9.53002	3.55725	0.0190154	-4.70798	1.72089	up in estrogen-induced rat PBMCs
Gypc	GYPC	1.31285	2.96651	3.55597	0.0190394	-4.70944	1.72035	up in estrogen-induced rat PBMCs
Bag6	BAG6	1.03123	7.69773	3.53987	0.0193459	-4.72792	1.71341	up in estrogen-induced rat PBMCs
Pros1	PROS1	1.15651	1.57392	3.53376	0.0194637	-4.73494	1.71077	up in estrogen-induced rat PBMCs
Tom1l2	TOM1L2	1.21416	4.25693	3.52405	0.0196525	-4.74611	1.70658	up in estrogen-induced rat PBMCs
Spa17	SPA17	1.0473	1.42438	3.52285	0.019676	-4.74749	1.70606	up in estrogen-induced rat PBMCs
Usp3	USP3	-0.723682	5.42503	-3.51665	0.0197978	-4.75463	1.70338	down in estrogen-induced rat PBMCs
Hspa8	HSPA8	0.661331	8.80438	3.51264	0.0198773	-4.75926	1.70164	up in estrogen-induced rat PBMCs
Slc35e2	SLC35E2B	0.714703	1.31366	3.50856	0.0199582	-4.76396	1.69988	up in estrogen-induced rat PBMCs
Flna	FLNA	1.04075	12.2008	3.50507	0.020028	-4.76799	1.69836	up in estrogen-induced rat PBMCs
Gart	GART	0.60121	1.13654	3.49279	0.0202752	-4.78217	1.69303	up in estrogen-induced rat PBMCs
Prdx3	PRDX3	1.69265	4.50544	3.49113	0.020309	-4.7841	1.69231	up in estrogen-induced rat PBMCs
Vgf	VGF	0.721698	1.52755	3.48876	0.0203572	-4.78684	1.69128	up in estrogen-induced rat PBMCs
Slco3a1	SLCO3A1	1.24913	4.88875	3.4868	0.0203972	-4.7891	1.69043	up in estrogen-induced rat PBMCs
Wdr25	WDR25	-0.634951	1.51604	-3.48667	0.0203998	-4.78925	1.69037	down in estrogen-induced rat PBMCs
Prr7	PRR7	-0.738186	2.93283	-3.48589	0.0204157	-4.79015	1.69004	down in estrogen-induced rat PBMCs
Lonrf3	LONRF3	1.21674	1.12819	3.46877	0.0207693	-4.80999	1.68258	up in estrogen-induced rat PBMCs
Parp6	PARP6	0.945451	5.96117	3.46126	0.0209265	-4.81869	1.6793	up in estrogen-induced rat PBMCs
Aida	AIDA	1.10211	2.03233	3.45945	0.0209648	-4.82081	1.67851	up in estrogen-induced rat PBMCs
Txndc17	TXNDC17	0.858232	3.17268	3.45906	0.0209729	-4.82126	1.67834	up in estrogen-induced rat PBMCs
Gpcpd1	GPCPD1	0.853685	5.2083	3.45812	0.0209927	-4.82234	1.67793	up in estrogen-induced rat PBMCs
Galns	GALNS	0.910686	2.53245	3.4549	0.0210608	-4.82608	1.67653	up in estrogen-induced rat PBMCs
Rab10	RAB10	0.882405	7.70674	3.44655	0.0212387	-4.8358	1.67287	up in estrogen-induced rat PBMCs
Ankrd10	ANKRD10	-0.719432	2.55515	-3.44319	0.0213108	-4.8397	1.6714	down in estrogen-induced rat PBMCs
Zdhhc17	ZDHHC17	-0.870574	2.54549	-3.43791	0.0214246	-4.84585	1.66909	down in estrogen-induced rat PBMCs
Actg1	ACTG1	1.41964	11.9476	3.43409	0.0215072	-4.85029	1.66742	up in estrogen-induced rat PBMCs
Oard1	OARD1	0.796275	2.87677	3.42012	0.0218131	-4.86658	1.66128	up in estrogen-induced rat PBMCs
Pygl	PYGL	0.791386	6.00596	3.41225	0.0219876	-4.87577	1.65782	up in estrogen-induced rat PBMCs
F2rl3	F2RL3	1.18496	2.07591	3.40663	0.0221132	-4.88234	1.65535	up in estrogen-induced rat PBMCs
Ndrg1	NDRG1	-0.653685	3.2153	-3.40581	0.0221317	-4.8833	1.65499	down in estrogen-induced rat PBMCs
Eif1b	EIF1B	0.705566	2.7929	3.40524	0.0221445	-4.88397	1.65473	up in estrogen-induced rat PBMCs
Lasp1	LASP1	0.71729	4.48627	3.4016	0.0222263	-4.88822	1.65313	up in estrogen-induced rat PBMCs
Cfl1	CFL1	1.13258	8.22089	3.39832	0.0223005	-4.89206	1.65169	up in estrogen-induced rat PBMCs
Dpp8	DPP8	0.637408	5.78247	3.39758	0.0223172	-4.89292	1.65136	up in estrogen-induced rat PBMCs
Fyb	FYB1	1.19476	2.48898	3.39655	0.0223406	-4.89413	1.65091	up in estrogen-induced rat PBMCs
Scamp1	SCAMP1	0.687955	1.21386	3.39284	0.0224249	-4.89848	1.64927	up in estrogen-induced rat PBMCs
Heatr1	HEATR1	-0.699582	1.74441	-3.3722	0.0229012	-4.92269	1.64014	down in estrogen-induced rat PBMCs
Il12rb2	IL12RB2	1.43698	1.44875	3.37094	0.0229304	-4.92416	1.63959	up in estrogen-induced rat PBMCs
Ccs	CCS	0.94558	3.35837	3.37021	0.0229477	-4.92503	1.63926	up in estrogen-induced rat PBMCs
Cemip	CEMIP	0.72363	1.72502	3.36492	0.0230719	-4.93124	1.63692	up in estrogen-induced rat PBMCs
Ckb	CKB	1.22985	3.8147	3.36454	0.0230807	-4.93168	1.63675	up in estrogen-induced rat PBMCs
Gga2	GGA2	1.33054	4.83147	3.36337	0.0231084	-4.93306	1.63623	up in estrogen-induced rat PBMCs
Jak2	JAK2	0.824568	4.08709	3.36268	0.0231245	-4.93387	1.63593	up in estrogen-induced rat PBMCs
Ppib	PPIB	0.609363	4.96088	3.35822	0.0232302	-4.93912	1.63395	up in estrogen-induced rat PBMCs
Sv2b	SV2B	-0.593946	2.93576	-3.34671	0.0235052	-4.95266	1.62884	down in estrogen-induced rat PBMCs
Mrpl20	MRPL20	0.714567	1.59183	3.34037	0.0236585	-4.96014	1.62601	up in estrogen-induced rat PBMCs
Rasgef1b	RASGEF1B	-0.661193	1.46222	-3.33857	0.023702	-4.96226	1.62521	down in estrogen-induced rat PBMCs
Otud4	OTUD4	-0.775076	4.97521	-3.33434	0.0238051	-4.96725	1.62333	down in estrogen-induced rat PBMCs
Ripor2	RIPOR2	-0.662664	6.94133	-3.33042	0.023901	-4.97187	1.62158	down in estrogen-induced rat PBMCs
Prkar1a	PRKAR1A	0.983346	6.5367	3.32839	0.023951	-4.97428	1.62068	up in estrogen-induced rat PBMCs
Dennd4b	DENND4B	-0.601848	3.13952	-3.32598	0.0240101	-4.97712	1.61961	down in estrogen-induced rat PBMCs
Per1	PER1	-0.713665	5.46551	-3.31911	0.0241802	-4.98524	1.61654	down in estrogen-induced rat PBMCs
Abca7	ABCA7	0.655219	3.58177	3.31577	0.0242633	-4.98918	1.61505	up in estrogen-induced rat PBMCs
Ralb	RALB	-0.644816	1.25425	-3.31471	0.0242899	-4.99044	1.61457	down in estrogen-induced rat PBMCs
Vcl	VCL	2.09591	7.41312	3.30755	0.0244695	-4.99891	1.61138	up in estrogen-induced rat PBMCs
Gp1ba	GP1BA	1.49921	3.28576	3.30688	0.0244866	-4.99971	1.61107	up in estrogen-induced rat PBMCs
Pear1	PEAR1	1.14834	2.15278	3.28824	0.0249618	-5.0218	1.60272	up in estrogen-induced rat PBMCs
Brwd3	BRWD3	-0.727374	5.07681	-3.28752	0.0249804	-5.02266	1.6024	down in estrogen-induced rat PBMCs
Ccnjl	CCNJL	1.16844	1.90562	3.28025	0.0251688	-5.03129	1.59914	up in estrogen-induced rat PBMCs
Gcnt1	GCNT1	1.2184	3.29823	3.27889	0.0252042	-5.0329	1.59853	up in estrogen-induced rat PBMCs
Vasp	VASP	0.652366	6.57055	3.26796	0.0254911	-5.0459	1.59361	up in estrogen-induced rat PBMCs
Spty2d1	SPTY2D1	-0.59835	2.53232	-3.26653	0.0255289	-5.0476	1.59297	down in estrogen-induced rat PBMCs
Cdk10	CDK10	-0.610215	1.72303	-3.25594	0.025811	-5.06022	1.58819	down in estrogen-induced rat PBMCs
Mif	MIF	1.01162	2.79735	3.25357	0.0258744	-5.06303	1.58713	up in estrogen-induced rat PBMCs
Skp1	SKP1	0.757275	5.51618	3.24535	0.0260964	-5.07283	1.58342	up in estrogen-induced rat PBMCs
Tob1	TOB1	-0.79194	2.13137	-3.2452	0.0261007	-5.07302	1.58335	down in estrogen-induced rat PBMCs
Taf4b	TAF4B	0.727992	1.6748	3.24272	0.026168	-5.07598	1.58223	up in estrogen-induced rat PBMCs
Rttn	RTTN	-0.901318	1.60754	-3.23812	0.0262935	-5.08146	1.58015	down in estrogen-induced rat PBMCs
Mospd2	MOSPD2	-0.904714	3.22458	-3.23606	0.0263499	-5.08392	1.57922	down in estrogen-induced rat PBMCs
Aldoart1	ALDOA	0.614343	3.10355	3.23382	0.0264114	-5.0866	1.57821	up in estrogen-induced rat PBMCs
Oaz2	OAZ2	1.51276	6.61858	3.23208	0.0264595	-5.08868	1.57742	up in estrogen-induced rat PBMCs
Ube2d1	UBE2D1	0.726408	2.06186	3.23005	0.0265156	-5.09111	1.5765	up in estrogen-induced rat PBMCs
Hspa2	HSPA2	0.92288	2.4086	3.22987	0.0265205	-5.09132	1.57642	up in estrogen-induced rat PBMCs
Rab7	RAB7A	0.828985	7.42286	3.21825	0.026844	-5.10523	1.57115	up in estrogen-induced rat PBMCs
Celsr2	CELSR2	0.72743	2.54171	3.21619	0.0269017	-5.10769	1.57022	up in estrogen-induced rat PBMCs
Retreg1	RETREG1	1.12212	6.14401	3.20692	0.0271638	-5.1188	1.56601	up in estrogen-induced rat PBMCs
Sod2	SOD2	1.46375	7.73758	3.2065	0.0271756	-5.1193	1.56582	up in estrogen-induced rat PBMCs
Nup62	NUP62	1.03685	3.83941	3.20526	0.0272109	-5.12078	1.56526	up in estrogen-induced rat PBMCs
Mbd2	MBD2	0.761077	4.51029	3.20461	0.0272295	-5.12157	1.56496	up in estrogen-induced rat PBMCs
Vat1	VAT1	1.26014	3.22624	3.20116	0.0273281	-5.12571	1.56339	up in estrogen-induced rat PBMCs
Phlda1	PHLDA1	-0.955277	2.03665	-3.19901	0.0273896	-5.12828	1.56241	down in estrogen-induced rat PBMCs
Ireb2	IREB2	-0.665071	4.96009	-3.19108	0.0276182	-5.1378	1.55881	down in estrogen-induced rat PBMCs
Filip1	FILIP1	1.01063	2.01584	3.1856	0.0277774	-5.14438	1.55631	up in estrogen-induced rat PBMCs
Ankrd13b	ANKRD13B	-0.737205	1.49599	-3.18148	0.0278979	-5.14934	1.55443	down in estrogen-induced rat PBMCs
Diaph2	DIAPH2	-0.895995	1.65815	-3.17304	0.0281464	-5.15949	1.55058	down in estrogen-induced rat PBMCs
Agpat1	AGPAT1	0.684016	3.32816	3.15913	0.0285614	-5.17624	1.54422	up in estrogen-induced rat PBMCs
Sptan1	SPTAN1	0.894113	8.03783	3.15844	0.0285823	-5.17708	1.5439	up in estrogen-induced rat PBMCs
Dusp7	DUSP7	-0.584609	3.10994	-3.15384	0.0287213	-5.18263	1.5418	down in estrogen-induced rat PBMCs
Sort1	SORT1	0.956829	5.58395	3.15065	0.028818	-5.18647	1.54034	up in estrogen-induced rat PBMCs
Lamp1	LAMP1	1.06416	4.67625	3.14493	0.0289926	-5.19338	1.53771	up in estrogen-induced rat PBMCs
Ache	ACHE	1.86199	3.9892	3.13829	0.0291967	-5.2014	1.53467	up in estrogen-induced rat PBMCs
Ebf1	EBF1	-0.993344	3.57358	-3.13365	0.0293405	-5.20701	1.53253	down in estrogen-induced rat PBMCs
Btk	BTK	0.819823	4.33111	3.13185	0.0293964	-5.20919	1.53171	up in estrogen-induced rat PBMCs
Babam2	BABAM2	1.24627	5.24492	3.12963	0.0294654	-5.21187	1.53069	up in estrogen-induced rat PBMCs
Emc3	EMC3	0.628777	2.97894	3.12921	0.0294786	-5.21238	1.53049	up in estrogen-induced rat PBMCs
Ptpn9	PTPN9	0.743443	4.28109	3.12537	0.0295988	-5.21703	1.52873	up in estrogen-induced rat PBMCs
Zfp518a	ZNF518A	0.632031	1.65398	3.11421	0.0299509	-5.23054	1.52359	up in estrogen-induced rat PBMCs
Foxk1	FOXK1	-0.751364	4.01506	-3.1107	0.0300628	-5.2348	1.52197	down in estrogen-induced rat PBMCs
Sdf2	SDF2	0.772213	4.91721	3.09347	0.0306186	-5.25571	1.51401	up in estrogen-induced rat PBMCs
Tle5	TLE5	0.978497	6.28783	3.09319	0.0306275	-5.25604	1.51389	up in estrogen-induced rat PBMCs
Aph1b	APH1B	1.5085	5.45049	3.08376	0.0309369	-5.26751	1.50952	up in estrogen-induced rat PBMCs
Sdcbp	SDCBP	1.28975	7.68066	3.07663	0.0311731	-5.27619	1.50622	up in estrogen-induced rat PBMCs
Uhmk1	UHMK1	1.28362	6.26203	3.07103	0.0313599	-5.28301	1.50362	up in estrogen-induced rat PBMCs
Adcy9	ADCY9	1.45602	3.56073	3.07004	0.0313931	-5.28421	1.50317	up in estrogen-induced rat PBMCs
Klf11	KLF11	-0.648496	2.17048	-3.06778	0.031469	-5.28696	1.50212	down in estrogen-induced rat PBMCs
Snx1	SNX1	0.7732	5.22248	3.06558	0.031543	-5.28964	1.5011	up in estrogen-induced rat PBMCs
Actb	ACTB	1.25441	13.9253	3.06336	0.031618	-5.29235	1.50007	up in estrogen-induced rat PBMCs
Vps13b	VPS13B	-0.591159	5.14036	-3.06245	0.031649	-5.29347	1.49964	down in estrogen-induced rat PBMCs
Canx	CANX	0.726697	7.64529	3.06141	0.0316842	-5.29473	1.49916	up in estrogen-induced rat PBMCs
Magi2	MAGI2	1.27239	1.0019	3.0574	0.0318203	-5.29962	1.4973	up in estrogen-induced rat PBMCs
Peak1	PEAK1	1.46797	5.19415	3.05699	0.0318342	-5.30012	1.49711	up in estrogen-induced rat PBMCs
Lpin2	LPIN2	1.3054	5.24804	3.0545	0.0319191	-5.30315	1.49595	up in estrogen-induced rat PBMCs
Unc79	UNC79	-1.03943	1.83186	-3.05097	0.0320402	-5.30747	1.4943	down in estrogen-induced rat PBMCs
Atp6v0e	ATP6V0E1	1.59507	4.47019	3.05064	0.0320515	-5.30787	1.49415	up in estrogen-induced rat PBMCs
Otud7b	OTUD7B	1.85395	6.84292	3.05042	0.0320589	-5.30813	1.49405	up in estrogen-induced rat PBMCs
Pafah1b1	PAFAH1B1	0.85722	8.79726	3.04381	0.032287	-5.31621	1.49097	up in estrogen-induced rat PBMCs
Pou6f2	POU6F2	1.65208	1.92211	3.04204	0.0323483	-5.31837	1.49015	up in estrogen-induced rat PBMCs
Vkorc1l1	VKORC1L1	1.03725	3.66324	3.04149	0.0323676	-5.31905	1.48989	up in estrogen-induced rat PBMCs
Mob2	MOB2	1.05595	6.68096	3.04032	0.0324082	-5.32048	1.48935	up in estrogen-induced rat PBMCs
Tmed10	TMED10	0.632954	3.68323	3.03972	0.032429	-5.32121	1.48907	up in estrogen-induced rat PBMCs
Gtpbp1	GTPBP1	1.26558	5.91007	3.03857	0.0324689	-5.32261	1.48853	up in estrogen-induced rat PBMCs
Dedd	DEDD	0.728783	5.21964	3.03682	0.0325302	-5.32476	1.48771	up in estrogen-induced rat PBMCs
Syf2	SYF2	0.592089	3.69845	3.03293	0.0326662	-5.32951	1.4859	up in estrogen-induced rat PBMCs
Hpcal1	HPCAL1	0.65064	1.16125	3.02817	0.0328338	-5.33534	1.48368	up in estrogen-induced rat PBMCs
Rnf11	RNF11	1.42386	10.0021	3.02449	0.032964	-5.33984	1.48196	up in estrogen-induced rat PBMCs
Crat	CRAT	0.77447	2.49355	3.02183	0.0330585	-5.3431	1.48072	up in estrogen-induced rat PBMCs
Mgst3	MGST3	0.928698	1.54644	3.02151	0.03307	-5.3435	1.48057	up in estrogen-induced rat PBMCs
Eml2	EML2	-0.587605	2.47976	-3.01869	0.0331703	-5.34694	1.47925	down in estrogen-induced rat PBMCs
Sema5a	SEMA5A	1.03909	1.19347	3.01386	0.0333435	-5.35287	1.47699	up in estrogen-induced rat PBMCs
Capzb	CAPZB	1.1638	8.82339	3.01308	0.0333715	-5.35382	1.47662	up in estrogen-induced rat PBMCs
Map2k1	MAP2K1	0.641493	4.83364	3.01203	0.0334091	-5.3551	1.47614	up in estrogen-induced rat PBMCs
Wls	WLS	0.991702	2.90138	3.01168	0.0334217	-5.35553	1.47597	up in estrogen-induced rat PBMCs
Ppif	PPIF	2.02908	4.64355	3.01087	0.033451	-5.35653	1.47559	up in estrogen-induced rat PBMCs
Aldoa	ALDOA	0.915241	8.20251	3.00972	0.0334926	-5.35795	1.47505	up in estrogen-induced rat PBMCs
Nlrx1	NLRX1	0.605594	2.74881	3.00761	0.0335687	-5.36053	1.47407	up in estrogen-induced rat PBMCs
Rab8b	RAB8B	0.67338	6.4501	3.00236	0.0337594	-5.36697	1.47161	up in estrogen-induced rat PBMCs
Bri3	BRI3	-0.625309	2.151	-3.00018	0.0338392	-5.36965	1.47058	down in estrogen-induced rat PBMCs
Nucb1	NUCB1	1.25635	5.84222	2.99916	0.0338761	-5.37089	1.47011	up in estrogen-induced rat PBMCs
Stk4	STK4	1.25074	6.42482	2.99607	0.0339895	-5.37469	1.46866	up in estrogen-induced rat PBMCs
Nin	NIN	0.747109	3.55209	2.99516	0.0340228	-5.37581	1.46823	up in estrogen-induced rat PBMCs
Dock1	DOCK1	1.23506	3.14652	2.99297	0.0341035	-5.3785	1.4672	up in estrogen-induced rat PBMCs
Gpt2	GPT2	1.06779	3.20836	2.99219	0.0341324	-5.37946	1.46683	up in estrogen-induced rat PBMCs
Sik1	SIK1B	-0.927648	3.51186	-2.9911	0.0341726	-5.3808	1.46632	down in estrogen-induced rat PBMCs
Atl3	ATL3	0.738838	3.37817	2.98737	0.0343105	-5.38538	1.46457	up in estrogen-induced rat PBMCs
Cep120	CEP120	-0.858331	2.21506	-2.98733	0.0343123	-5.38544	1.46455	down in estrogen-induced rat PBMCs
Abtb1	ABTB1	1.03163	7.64139	2.98676	0.0343335	-5.38614	1.46428	up in estrogen-induced rat PBMCs
Zdhhc21	ZDHHC21	0.631517	2.63399	2.98522	0.0343906	-5.38803	1.46356	up in estrogen-induced rat PBMCs
Phtf2	PHTF2	1.18919	2.52522	2.98275	0.0344825	-5.39106	1.4624	up in estrogen-induced rat PBMCs
Ccnq	CCNQ	0.739763	2.85567	2.9776	0.0346756	-5.39741	1.45998	up in estrogen-induced rat PBMCs
St3gal1	ST3GAL1	1.67349	5.14448	2.97534	0.0347604	-5.40018	1.45892	up in estrogen-induced rat PBMCs
Pfkl	PFKL	-0.704648	1.6336	-2.97345	0.0348316	-5.40251	1.45803	down in estrogen-induced rat PBMCs
Ttyh3	TTYH3	1.21937	6.3037	2.97341	0.0348331	-5.40256	1.45801	up in estrogen-induced rat PBMCs
Atrip	ATRIP	-0.608421	1.46466	-2.97292	0.0348516	-5.40316	1.45778	down in estrogen-induced rat PBMCs
Dnajb2	DNAJB2	1.06636	5.64528	2.97113	0.0349193	-5.40537	1.45693	up in estrogen-induced rat PBMCs
Ubash3b	UBASH3B	1.97853	4.24397	2.97032	0.0349503	-5.40637	1.45655	up in estrogen-induced rat PBMCs
Rlim	RLIM	-0.959651	3.47298	-2.97017	0.0349559	-5.40656	1.45648	down in estrogen-induced rat PBMCs
Calm3	CALM3	0.684018	6.35053	2.96903	0.034999	-5.40795	1.45594	up in estrogen-induced rat PBMCs
Arl6ip5	ARL6IP5	1.67218	1.42342	2.96769	0.0350499	-5.4096	1.45531	up in estrogen-induced rat PBMCs
Atg4b	ATG4B	1.02902	4.04801	2.96554	0.035132	-5.41226	1.4543	up in estrogen-induced rat PBMCs
Abl1	ABL1	-0.612298	2.74096	-2.96544	0.0351358	-5.41238	1.45425	down in estrogen-induced rat PBMCs
Bcl11a	BCL11A	-0.75705	3.74449	-2.9605	0.0353244	-5.41846	1.45192	down in estrogen-induced rat PBMCs
Serinc3	SERINC3	1.10995	6.57806	2.95648	0.035479	-5.42342	1.45003	up in estrogen-induced rat PBMCs
Lmna	LMNA	1.22086	6.31484	2.95583	0.0355043	-5.42423	1.44972	up in estrogen-induced rat PBMCs
Lrrc8c	LRRC8C	0.618941	4.73229	2.95179	0.0356606	-5.42922	1.44781	up in estrogen-induced rat PBMCs
Klhl2	KLHL2	-1.24434	2.09478	-2.9471	0.0358429	-5.435	1.4456	down in estrogen-induced rat PBMCs
Paip2	PAIP2	1.04621	8.38831	2.94556	0.0359031	-5.43691	1.44487	up in estrogen-induced rat PBMCs
Ddit3	DDIT3	1.11886	2.09605	2.94192	0.0360456	-5.4414	1.44315	up in estrogen-induced rat PBMCs
Bbs4	BBS4	1.36315	1.88591	2.94176	0.0360518	-5.44159	1.44307	up in estrogen-induced rat PBMCs
Itm2c	ITM2C	0.753457	6.03653	2.94066	0.036095	-5.44295	1.44255	up in estrogen-induced rat PBMCs
Nampt	NAMPT	-0.756238	3.52604	-2.93542	0.036302	-5.44944	1.44007	down in estrogen-induced rat PBMCs
Cnih2	CNIH2	2.22204	4.33697	2.93347	0.036379	-5.45184	1.43915	up in estrogen-induced rat PBMCs
Tmem50a	TMEM50A	0.812721	2.38926	2.92532	0.0367041	-5.46193	1.43529	up in estrogen-induced rat PBMCs
Rab37	RAB37	1.98453	4.76256	2.91905	0.0369564	-5.4697	1.43231	up in estrogen-induced rat PBMCs
Plek	PLEK	1.60535	4.87593	2.91665	0.0370534	-5.47267	1.43117	up in estrogen-induced rat PBMCs
Pitpnc1	PITPNC1	0.690538	5.68206	2.9089	0.0373686	-5.48227	1.42749	up in estrogen-induced rat PBMCs
Pink1	PINK1	1.34348	1.27967	2.90592	0.0374909	-5.48597	1.42607	up in estrogen-induced rat PBMCs
Cnn2	CNN2	1.18006	4.98713	2.90517	0.0375216	-5.4869	1.42572	up in estrogen-induced rat PBMCs
Ssu72	SSU72	1.30408	6.88331	2.90384	0.0375762	-5.48854	1.42509	up in estrogen-induced rat PBMCs
Nedd8	NEDD8	0.658327	2.57531	2.90319	0.0376032	-5.48936	1.42478	up in estrogen-induced rat PBMCs
Myh9	MYH9	1.31286	10.0903	2.89913	0.0377705	-5.49438	1.42285	up in estrogen-induced rat PBMCs
Ppp1r13b	PPP1R13B	0.948969	3.43068	2.89486	0.0379479	-5.49969	1.42081	up in estrogen-induced rat PBMCs
Trpm1	TRPM1	1.0572	1.27556	2.89243	0.0380491	-5.5027	1.41966	up in estrogen-induced rat PBMCs
Ypel2	YPEL2	1.12729	4.46028	2.89134	0.0380948	-5.50406	1.41913	up in estrogen-induced rat PBMCs
Gp5	GP5	1.76346	3.85607	2.88779	0.0382434	-5.50847	1.41744	up in estrogen-induced rat PBMCs
Nsg2	NSG2	1.60379	2.92689	2.88505	0.0383585	-5.51187	1.41614	up in estrogen-induced rat PBMCs
Ehd3	EHD3	1.31017	4.49749	2.88262	0.038461	-5.51489	1.41498	up in estrogen-induced rat PBMCs
Esrra	ESRRA	-0.787622	2.69337	-2.86533	0.0391997	-5.53641	1.40672	down in estrogen-induced rat PBMCs
Otud7a	OTUD7A	0.649583	1.4462	2.86301	0.0392998	-5.53929	1.40561	up in estrogen-induced rat PBMCs
Gosr1	GOSR1	-0.606612	1.32321	-2.86071	0.0393997	-5.54216	1.40451	down in estrogen-induced rat PBMCs
Hapln2	HAPLN2	0.8556	1.56044	2.8589	0.0394781	-5.54441	1.40364	up in estrogen-induced rat PBMCs
St6galnac3	ST6GALNAC3	1.10405	1.22475	2.85632	0.0395907	-5.54763	1.40241	up in estrogen-induced rat PBMCs
Rnf139	RNF139	-0.6935	4.26537	-2.84895	0.039914	-5.55682	1.39887	down in estrogen-induced rat PBMCs
Mid1	MID1	1.17043	2.33835	2.8462	0.0400355	-5.56026	1.39755	up in estrogen-induced rat PBMCs
Zyx	ZYX	0.837162	7.00764	2.84502	0.0400874	-5.56172	1.39699	up in estrogen-induced rat PBMCs
Slc28a2	SLC28A2	-1.24425	3.19268	-2.84491	0.0400927	-5.56187	1.39694	down in estrogen-induced rat PBMCs
Jmjd6	JMJD6	-0.584767	2.19129	-2.84261	0.0401945	-5.56473	1.39583	down in estrogen-induced rat PBMCs
Ptp4a2	PTP4A2	0.805611	6.03072	2.84248	0.0402002	-5.56489	1.39577	up in estrogen-induced rat PBMCs
Rhag	RHAG	1.8806	3.46364	2.84145	0.0402461	-5.56618	1.39528	up in estrogen-induced rat PBMCs
Prkca	PRKCA	0.9235	3.93325	2.8393	0.0403419	-5.56887	1.39424	up in estrogen-induced rat PBMCs
Sumo3	SUMO3	0.975486	2.98596	2.83571	0.0405024	-5.57335	1.39252	up in estrogen-induced rat PBMCs
6430548M08Rik	KIAA0513	0.727733	4.21308	2.8333	0.0406105	-5.57636	1.39136	up in estrogen-induced rat PBMCs
Lrif1	LRIF1	-0.613512	1.22987	-2.83124	0.0407029	-5.57893	1.39037	down in estrogen-induced rat PBMCs
Ypel5	YPEL5	1.55915	11.2057	2.83074	0.0407256	-5.57956	1.39013	up in estrogen-induced rat PBMCs
Ybx1	YBX1	0.720128	7.91224	2.82213	0.0411158	-5.59032	1.38599	up in estrogen-induced rat PBMCs
Phf2	PHF2	-0.603166	4.35152	-2.82185	0.0411283	-5.59066	1.38586	down in estrogen-induced rat PBMCs
Mapk10	MAPK10	1.15386	2.05567	2.82135	0.0411513	-5.59129	1.38562	up in estrogen-induced rat PBMCs
Atp2c1	ATP2C1	1.6696	7.68359	2.81573	0.0414085	-5.59832	1.38291	up in estrogen-induced rat PBMCs
Rnpep	RNPEP	-0.580576	2.15129	-2.81116	0.0416192	-5.60405	1.38071	down in estrogen-induced rat PBMCs
Dynlrb1	DYNLRB1	0.904846	5.103	2.80955	0.0416936	-5.60606	1.37993	up in estrogen-induced rat PBMCs
Ptpn12	PTPN12	1.06676	6.04843	2.80866	0.0417349	-5.60718	1.3795	up in estrogen-induced rat PBMCs
Slc41a3	SLC41A3	0.67949	2.06395	2.80707	0.0418086	-5.60917	1.37873	up in estrogen-induced rat PBMCs
Phf21b	PHF21B	1.55116	3.04781	2.80669	0.0418262	-5.60964	1.37855	up in estrogen-induced rat PBMCs
Lypla1	LYPLA1	-0.760748	2.13572	-2.80371	0.0419651	-5.61338	1.37711	down in estrogen-induced rat PBMCs
Ssbp4	SSBP4	0.914438	3.66369	2.80206	0.0420418	-5.61544	1.37632	up in estrogen-induced rat PBMCs
Nit2	NIT2	0.693744	1.62313	2.80192	0.0420486	-5.61562	1.37625	up in estrogen-induced rat PBMCs
Nod2	NOD2	-1.05602	1.81412	-2.79878	0.0421954	-5.61955	1.37474	down in estrogen-induced rat PBMCs
Usp12	USP12	-0.728209	2.92404	-2.79815	0.0422252	-5.62034	1.37443	down in estrogen-induced rat PBMCs
Pcca	PCCA	0.706484	3.30641	2.79708	0.0422755	-5.62169	1.37391	up in estrogen-induced rat PBMCs
Rc3h2	RC3H2	0.702323	8.16798	2.79551	0.0423492	-5.62365	1.37315	up in estrogen-induced rat PBMCs
Prkaca	PRKACA	1.48959	6.22013	2.79506	0.0423703	-5.62421	1.37294	up in estrogen-induced rat PBMCs
Fut8	FUT8	1.04494	5.7314	2.79319	0.0424588	-5.62656	1.37203	up in estrogen-induced rat PBMCs
Ptpn11	PTPN11	1.90402	5.54943	2.79309	0.0424635	-5.62669	1.37198	up in estrogen-induced rat PBMCs
Rap1a	RAP1A	0.63725	6.41426	2.78988	0.0426154	-5.63071	1.37043	up in estrogen-induced rat PBMCs
Capn3	CAPN3	0.975313	2.24319	2.78979	0.0426199	-5.63083	1.37039	up in estrogen-induced rat PBMCs
Wdr1	WDR1	1.10766	8.33939	2.78378	0.0429058	-5.63836	1.36748	up in estrogen-induced rat PBMCs
Fn1	FN1	-0.615472	7.91927	-2.78235	0.0429745	-5.64016	1.36679	down in estrogen-induced rat PBMCs
Sypl	SYPL1	0.674595	3.39324	2.78077	0.0430504	-5.64215	1.36602	up in estrogen-induced rat PBMCs
Mtmr10	MTMR10	-1.21509	1.53168	-2.7782	0.0431737	-5.64537	1.36478	down in estrogen-induced rat PBMCs
Gnas	GNAS	1.25601	11.0942	2.77617	0.0432717	-5.64793	1.3638	up in estrogen-induced rat PBMCs
Bloc1s2	BLOC1S2	-0.630004	1.74153	-2.77472	0.0433417	-5.64975	1.36309	down in estrogen-induced rat PBMCs
Vash1	VASH1	2.23545	5.51053	2.77274	0.0434374	-5.65223	1.36214	up in estrogen-induced rat PBMCs
Lyl1	LYL1	0.787821	2.94694	2.7715	0.0434979	-5.6538	1.36153	up in estrogen-induced rat PBMCs
Gabra1	GABRA1	1.86692	2.07357	2.77101	0.0435217	-5.65441	1.36129	up in estrogen-induced rat PBMCs
Tle4	TLE4	-0.760961	6.52351	-2.77061	0.0435408	-5.65491	1.3611	down in estrogen-induced rat PBMCs
Smg5	SMG5	0.976002	6.44051	2.76797	0.0436693	-5.65822	1.35982	up in estrogen-induced rat PBMCs
Ston2	STON2	1.88834	4.88606	2.76664	0.0437344	-5.6599	1.35918	up in estrogen-induced rat PBMCs
Kdelr1	KDELR1	0.813616	3.86417	2.7627	0.0439271	-5.66485	1.35727	up in estrogen-induced rat PBMCs
Ybx2	YBX2	0.87518	4.19363	2.7625	0.0439372	-5.66511	1.35717	up in estrogen-induced rat PBMCs
Dok4	DOK4	1.75204	2.75007	2.76163	0.0439799	-5.6662	1.35675	up in estrogen-induced rat PBMCs
Chrm3	CHRM3	1.22249	2.53619	2.75967	0.0440766	-5.66867	1.35579	up in estrogen-induced rat PBMCs
Slc39a6	SLC39A6	1.27328	2.88246	2.75845	0.0441367	-5.6702	1.3552	up in estrogen-induced rat PBMCs
Sdhaf2	SDHAF2	0.623337	2.38955	2.75767	0.044175	-5.67118	1.35482	up in estrogen-induced rat PBMCs
Arhgef12	ARHGEF12	1.5672	8.39846	2.75758	0.0441794	-5.67129	1.35478	up in estrogen-induced rat PBMCs
Ost4	OST4	1.3464	6.35076	2.75121	0.0444956	-5.67931	1.35168	up in estrogen-induced rat PBMCs
Itgav	ITGAV	1.6203	6.38751	2.74914	0.044599	-5.68192	1.35067	up in estrogen-induced rat PBMCs
Rasa3	RASA3	1.53691	8.35172	2.74718	0.0446969	-5.68439	1.34972	up in estrogen-induced rat PBMCs
Grb2	GRB2	0.878606	7.12765	2.74643	0.0447347	-5.68534	1.34936	up in estrogen-induced rat PBMCs
Idh2	IDH2	0.890571	4.10116	2.74486	0.044813	-5.6873	1.3486	up in estrogen-induced rat PBMCs
Ap3b1	AP3B1	0.954259	4.4882	2.74447	0.0448329	-5.6878	1.3484	up in estrogen-induced rat PBMCs
Mcu	MCU	0.924956	2.38265	2.74318	0.0448978	-5.68943	1.34777	up in estrogen-induced rat PBMCs
Rab27b	RAB27B	1.3925	3.06905	2.74157	0.0449788	-5.69146	1.34699	up in estrogen-induced rat PBMCs
Vwf	VWF	1.82867	5.77772	2.73982	0.0450668	-5.69365	1.34614	up in estrogen-induced rat PBMCs
Cyb5r4	CYB5R4	0.970034	1.60206	2.73898	0.0451095	-5.69472	1.34573	up in estrogen-induced rat PBMCs
Sv2a	SV2A	1.67428	4.74355	2.73672	0.0452239	-5.69756	1.34463	up in estrogen-induced rat PBMCs
Lrp1	LRP1	-0.708224	5.22395	-2.73604	0.0452588	-5.69843	1.3443	down in estrogen-induced rat PBMCs
Ctps	CTPS1	0.983424	4.57313	2.73501	0.0453108	-5.69972	1.3438	up in estrogen-induced rat PBMCs
Ctnna1	CTNNA1	1.54907	3.7528	2.73437	0.0453433	-5.70053	1.34349	up in estrogen-induced rat PBMCs
Smox	SMOX	1.0233	8.77136	2.73348	0.0453886	-5.70165	1.34305	up in estrogen-induced rat PBMCs
Eid1	EID1	1.26807	4.1377	2.73075	0.0455278	-5.70509	1.34172	up in estrogen-induced rat PBMCs
Fnip1	FNIP1	-0.603201	4.50252	-2.72966	0.0455836	-5.70646	1.34119	down in estrogen-induced rat PBMCs
Tspan17	TSPAN17	1.40027	1.70661	2.72927	0.0456037	-5.70696	1.341	up in estrogen-induced rat PBMCs
Herpud2	HERPUD2	0.694514	5.28873	2.72383	0.0458831	-5.71382	1.33835	up in estrogen-induced rat PBMCs
Cebpa	CEBPA	-0.911039	3.35713	-2.72351	0.0459	-5.71423	1.33819	down in estrogen-induced rat PBMCs
Brd3	BRD3	1.04795	5.35028	2.72233	0.0459608	-5.71572	1.33761	up in estrogen-induced rat PBMCs
S100a4	S100A4	1.61976	7.70452	2.72123	0.0460176	-5.71711	1.33708	up in estrogen-induced rat PBMCs
Wnk1	WNK1	0.595487	9.36449	2.71924	0.0461209	-5.71962	1.3361	up in estrogen-induced rat PBMCs
Chmp6	CHMP6	-0.900423	1.14581	-2.71356	0.0464163	-5.72679	1.33333	down in estrogen-induced rat PBMCs
Abcc3	ABCC3	-1.19162	1.42954	-2.71322	0.0464343	-5.72723	1.33316	down in estrogen-induced rat PBMCs
Ccdc92	CCDC92	1.79136	4.76083	2.71269	0.0464618	-5.72789	1.3329	up in estrogen-induced rat PBMCs
Grk5	GRK5	1.21809	7.74163	2.71248	0.0464729	-5.72816	1.3328	up in estrogen-induced rat PBMCs
Cdc14b	CDC14C	0.732176	3.09745	2.70993	0.0466067	-5.73139	1.33155	up in estrogen-induced rat PBMCs
Foxp1	FOXP1	-0.624163	6.31058	-2.70972	0.0466175	-5.73165	1.33145	down in estrogen-induced rat PBMCs
Ptk2	PTK2	1.38717	4.97904	2.70825	0.0466947	-5.7335	1.33073	up in estrogen-induced rat PBMCs
Micos13	MICOS13	1.07302	2.80518	2.70395	0.0469217	-5.73894	1.32863	up in estrogen-induced rat PBMCs
Ints9	INTS9	1.11059	5.01801	2.7032	0.046961	-5.73988	1.32826	up in estrogen-induced rat PBMCs
Gmppb	GMPPB	-0.607153	1.64685	-2.70291	0.0469766	-5.74026	1.32812	down in estrogen-induced rat PBMCs
Map3k3	MAP3K3	-1.01316	5.1607	-2.6988	0.0471947	-5.74545	1.32611	down in estrogen-induced rat PBMCs
Lgalsl	LGALSL	1.94206	4.00425	2.69333	0.0474871	-5.75238	1.32342	up in estrogen-induced rat PBMCs
Neu1	NEU1	-0.716241	2.30443	-2.69266	0.0475228	-5.75322	1.3231	down in estrogen-induced rat PBMCs
Zcchc7	ZCCHC7	-0.656207	2.20097	-2.69237	0.0475384	-5.75359	1.32296	down in estrogen-induced rat PBMCs
Dennd3	DENND3	-1.05411	1.20857	-2.69189	0.0475642	-5.7542	1.32272	down in estrogen-induced rat PBMCs
Rpn2	RPN2	0.670378	4.28963	2.68734	0.0478092	-5.75996	1.32049	up in estrogen-induced rat PBMCs
Cox6b1	COX6B1	0.700249	2.65533	2.68387	0.0479968	-5.76435	1.31879	up in estrogen-induced rat PBMCs
Pgk1	PGK1	0.708292	7.72495	2.68175	0.048112	-5.76703	1.31775	up in estrogen-induced rat PBMCs
Rbpms2	RBPMS2	0.983414	1.75468	2.67979	0.0482189	-5.76952	1.31678	up in estrogen-induced rat PBMCs
Pkm	PKM	1.36982	9.91699	2.67937	0.0482417	-5.77005	1.31658	up in estrogen-induced rat PBMCs
Fam221b	FAM221B	1.33119	3.68976	2.6792	0.0482509	-5.77026	1.31649	up in estrogen-induced rat PBMCs
Nras	NRAS	0.977455	2.92698	2.67894	0.0482654	-5.7706	1.31636	up in estrogen-induced rat PBMCs
Pde4b	PDE4B	-1.37365	5.12066	-2.67733	0.0483528	-5.77263	1.31558	down in estrogen-induced rat PBMCs
Alox12	ALOX12	1.99337	7.08562	2.67372	0.048551	-5.77721	1.3138	up in estrogen-induced rat PBMCs
Trim9	TRIM9	1.31671	2.21124	2.67184	0.0486544	-5.77959	1.31288	up in estrogen-induced rat PBMCs
Dclk2	DCLK2	0.828162	1.32114	2.6718	0.0486567	-5.77964	1.31286	up in estrogen-induced rat PBMCs
Crls1	CRLS1	1.33636	3.24011	2.66984	0.0487648	-5.78213	1.31189	up in estrogen-induced rat PBMCs
Map1lc3a	MAP1LC3A	0.680976	4.93631	2.66781	0.0488768	-5.7847	1.3109	up in estrogen-induced rat PBMCs
Rpp25	RPP25	1.4418	2.63116	2.66703	0.0489199	-5.78568	1.31051	up in estrogen-induced rat PBMCs
Agrp	AGRP	1.08802	1.23277	2.6668	0.0489331	-5.78599	1.3104	up in estrogen-induced rat PBMCs
Ccdc97	CCDC97	-0.635337	1.53363	-2.66614	0.0489694	-5.78682	1.31007	down in estrogen-induced rat PBMCs
Jag1	JAG1	0.858309	2.11252	2.66254	0.0491698	-5.79139	1.3083	up in estrogen-induced rat PBMCs
Btg2	BTG2	-0.880639	5.90034	-2.65947	0.049341	-5.79528	1.30679	down in estrogen-induced rat PBMCs
Cds2	CDS2	0.846307	3.99885	2.6552	0.0495804	-5.8007	1.30469	up in estrogen-induced rat PBMCs
Pja1	PJA1	1.04732	2.83704	2.65486	0.0495998	-5.80113	1.30452	up in estrogen-induced rat PBMCs
Galnt2	GALNT2	1.25531	4.23141	2.65436	0.0496279	-5.80177	1.30427	up in estrogen-induced rat PBMCs
Rab11a	RAB11A	1.2402	8.0516	2.65225	0.0497466	-5.80444	1.30324	up in estrogen-induced rat PBMCs
Adcy5	ADCY5	1.52488	3.44938	2.65151	0.0497887	-5.80539	1.30287	up in estrogen-induced rat PBMCs
Sh3rf1	SH3RF1	0.832702	1.59739	2.65133	0.0497991	-5.80562	1.30278	up in estrogen-induced rat PBMCs
Fus	FUS	-0.806439	5.83608	-2.6495	0.0499022	-5.80793	1.30188	down in estrogen-induced rat PBMCs
Wdr44	WDR44	0.896112	5.91086	2.64837	0.0499665	-5.80937	1.30132	up in estrogen-induced rat PBMCs

## Sheet: S8b
Supplementary Table 8b. Significantly enriched pathways between estrogen-induced rat PBMCs and controls. Enrichment analysis was performed using Enrichr (https://maayanlab.cloud/Enrichr/).
Sample	Term	Count	Overlap	P.value	Adjusted.P.value	Odds.Ratio	Combined.Score	Genes
up in estrogen-induced rat PBMCs	Estrogen signaling pathway	12	12/137	9.39163e-06	0.00018711	5.23039	60.5454	HSPA8;MAP2K1;NRAS;ADCY9;GNAS;CALM3;GRB2;HSPA2;PRKACA;ATF4;ADCY5;GNAI2
up in estrogen-induced rat PBMCs	Pathways in cancer	25	25/531	2.07867e-05	0.000316691	2.73873	29.5268	MGST3;STK4;GNAI2;ADCY5;NRAS;CTNNA1;ITGAV;ELOC;PRKACA;JAK2;SKP1;IL12RB2;RALBP1;MAP2K1;JAG1;TGFB1;ARHGEF12;PRKCA;PTK2;MAPK10;ADCY9;GNAS;CALM3;GRB2;F2RL3
up in estrogen-induced rat PBMCs	Chemokine signaling pathway	13	13/192	6.25866e-05	0.00070478	3.95698	38.2995	LYN;MAP2K1;ARRB1;PTK2;ADCY5;GNAI2;NRAS;ADCY9;RAP1A;GRK5;GRB2;PRKACA;JAK2
up in estrogen-induced rat PBMCs	MAPK signaling pathway	15	15/294	0.000408109	0.00251667	2.93064	22.8706	HSPA8;MAP2K1;TGFB1;PRKCA;ARRB1;HSPA2;STK4;MAPK10;NRAS;RAP1A;DDIT3;FLNA;GRB2;PRKACA;ATF4
up in estrogen-induced rat PBMCs	Circadian entrainment	8	8/97	0.000439099	0.00260231	4.85219	37.5113	ADCY9;GNAS;PRKCA;CALM3;PRKACA;PRKG1;ADCY5;GNAI2
up in estrogen-induced rat PBMCs	cGMP-PKG signaling pathway	10	10/167	0.00112716	0.00530789	3.44533	23.3871	VASP;MAP2K1;ADCY9;IRAG1;PPIF;CALM3;PRKG1;ATF4;ADCY5;GNAI2
up in estrogen-induced rat PBMCs	Cortisol synthesis and secretion	5	5/65	0.00702908	0.021673	4.46804	22.1512	ADCY9;GNAS;PRKACA;ATF4;ADCY5
up in estrogen-induced rat PBMCs	Arrhythmogenic right ventricular cardiomyopathy	5	5/77	0.014065	0.0364284	3.72108	15.8669	LMNA;CTNNA1;ITGAV;ACTB;ACTG1
up in estrogen-induced rat PBMCs	Notch Signaling	4	4/32	0.00275194	0.0220155	7.65105	45.1064	JAG1;ARRB1;PRKCA;SKP1
up in estrogen-induced rat PBMCs	PI3K/AKT/mTOR Signaling	6	6/105	0.0133926	0.0642846	3.25191	14.0257	MAPK10;DDIT3;CFL1;GRB2;PTPN11;PFN1
down in estrogen-induced rat PBMCs	RNA degradation	4	4/79	0.00196301	0.257154	8.11938	50.6104	ZCCHC7;BTG2;PFKL;TOB1
down in estrogen-induced rat PBMCs	TNF-alpha Signaling via NF-kB	8	8/200	6.1767e-05	0.00210008	6.50595	63.0566	PER1;BTG2;NR4A3;NAMPT;PDE4B;CCNL1;PHLDA1;RHOB
down in estrogen-induced rat PBMCs	Inflammatory Response	5	5/200	0.0112437	0.191144	3.90996	17.5477	BTG2;NAMPT;PDE4B;NOD2;SLC28A2
down in estrogen-induced rat PBMCs	UV Response Up	4	4/158	0.0218255	0.247356	3.93846	15.0633	BTG2;CHKA;POLR2H;RHOB
down in estrogen-induced rat PBMCs	p53 Pathway	4	4/200	0.0457319	0.259148	3.08791	9.52608	CEBPA;BTG2;NDRG1;TOB1
